# Supplementary material for: From grass to gas: microbiome dynamics of grass biomass acidification under mesophilic and thermophilic temperatures
Source: Biotechnol Biofuels. 2017 Jul 3;10:171. doi: 10.1186/s13068-017-0859-0 (PMC5496412; doi:10.1186/s13068-017-0859-0)
Supplement: Supplementary file 2 — Additional file 2: Table S4. Mascot results. [file 13068_2017_859_MOESM2_ESM.xlsx]

## Sheet: 37_D2_1
Family	Member	Database	Accession	Score	Mass	Num. of matches	Num. of significant matches	Num. of sequences	Num. of significant sequences	emPAI	% emPAI
3	1	MP_UniprotAB	A0A022NB77_ENTMU	521	9676	63	36	10	7	67.21	17.4169
17	1	MP_UniprotAB	A0A022N8Q1_ENTMU	195	9307	38	15	3	3	31.91	8.2692
108	1	MP_UniprotAB	A0A022NCD0_ENTMU	77	7339	8	5	2	2	14.62	3.78864
1	1	MP_UniprotAB	A0A0K2MJD5_CLOPA	879	41343	109	43	25	14	6.67	1.72847
13	1	MP_UniprotAB	A0A076GNQ2_ENTFC	284	35912	80	22	21	12	6.28	1.62741
41	1	MP_UniprotAB	A0A0B5QTH6_CLOBE	112	13032	9	7	6	5	5.71	1.4797
2	1	MP_UniprotAB	S4DY12_ENTFC	734	46468	107	50	23	17	5.69	1.47451
91	1	MP_UniprotAB	A0A0N8VY72_PEDPE	82	6638	10	5	4	3	5.08	1.31644
3	2	MP_UniprotAB	A0A0D4CKS5_9LACO	148	9532	21	6	6	4	4.52	1.17132
72	1	MP_UniprotAB	A0A0B5Q3Q4_CLOBE	88	10127	15	5	6	4	4.04	1.04693
18	1	MP_UniprotAB	A0A0F3GKM3_PSEPS	184	8168	10	5	2	2	3.39	0.878489
15	2	MP_UniprotAB	A0A076GSE5_ENTFC	190	20478	25	11	10	7	3.17	0.821478
45	1	MP_UniprotAB	A0A076GUA7_ENTFC	109	17868	25	8	10	5	3.03	0.785198
100	1	MP_UniprotAB	Q03F89_PEDPA	79	9691	25	3	8	3	2.55	0.66081
5	1	MP_UniprotAB	A0A0Q1A5I6_PEDPE	367	43285	63	22	21	11	2.54	0.658219
28	1	MP_UniprotAB	A0A022N717_ENTMU	127	20191	22	8	9	6	2.44	0.632305
5	2	MP_UniprotAB	A0A0M1XBN5_ENTFC	362	46670	78	22	26	13	2.23	0.577885
13	4	MP_UniprotAB	A0A0N8VYV7_PEDPE	141	36833	34	13	15	9	2.13	0.551971
7	2	MP_UniprotAB	A0A143D2B0_ARTPT	266	52404	62	27	10	9	2.08	0.539014
20	1	MP_UniprotAB	L2LGZ5_ENTFC	168	22776	18	8	6	5	2	0.518282
124	1	MP_UniprotAB	A0A0N8VYT9_PEDPE	74	7356	2	2	1	1	2	0.518282
190	1	MP_UniprotAB	A0A0R2H9C1_PEDPE	63	15203	6	5	4	4	1.97	0.510508
5	3	MP_UniprotAB	Q9RGL8_ENTAV	215	27433	33	11	13	7	1.91	0.49496
8	1	MP_UniprotAB	A0A0B5QGD4_CLOBE	325	57575	59	18	29	13	1.79	0.463863
4	1	MP_UniprotAB	A6M2N7_CLOB8	452	63700	44	21	21	13	1.7	0.44054
10	1	MP_UniprotAB	A0A0M1Y1C2_ENTFC	311	42259	36	15	21	10	1.7	0.44054
81	1	MP_UniprotAB	A0A076GP31_ENTFC	85	12809	8	4	2	2	1.63	0.4224
89	1	MP_UniprotAB	A0A014N944_9ENTR	82	8452	4	2	2	2	1.61	0.417217
248	1	MP_UniprotAB	A0A0R2H941_PEDPE	55	12834	6	3	5	3	1.61	0.417217
13	5	MP_UniprotAB	A0A0B5Q544_CLOBE	140	35775	33	8	15	7	1.56	0.40426
15	1	MP_UniprotAB	A0A076GX43_ENTFC	218	31866	22	12	6	6	1.51	0.391303
144	1	MP_UniprotAB	A0A076GQ98_ENTFC	71	8953	5	3	3	1	1.47	0.380938
10	2	MP_UniprotAB	A0A0R2H5W9_PEDPE	199	42521	22	9	15	8	1.44	0.373163
19	1	MP_UniprotAB	A0A0B5QA88_CLOBE	182	32863	15	8	8	6	1.44	0.373163
21	1	MP_UniprotAB	A0A0B5QMD6_CLOBE	162	9077	13	4	5	2	1.44	0.373163
35	1	MP_UniprotAB	A0A076GRJ6_ENTFC	122	9185	5	2	4	1	1.42	0.367981
92	1	MP_UniprotAB	A0A076GNF7_ENTFC	82	19223	15	4	9	4	1.38	0.357615
12	1	MP_UniprotAB	A0A0B2F122_9BACL	286	14437	17	9	4	2	1.36	0.352432
215	1	MP_UniprotAB	L2LFW3_ENTFC	60	14413	4	3	4	3	1.36	0.352432
228	1	MP_UniprotAB	A0A014MF79_9ENTR	53	9501	3	2	2	2	1.35	0.349841
126	1	MP_UniprotAB	A0A0R2H5N2_PEDPE	74	9623	4	2	3	2	1.33	0.344658
1	2	MP_UniprotAB	N9XMR6_9CLOT	184	41347	47	13	9	6	1.26	0.326518
110	1	MP_UniprotAB	A0A0R2HFS2_PEDPE	76	10143	11	2	7	2	1.25	0.323927
109	1	MP_UniprotAB	A0A038CP68_RAOOR	76	10354	5	2	3	2	1.21	0.313561
26	1	MP_UniprotAB	A0A076GQL6_ENTFC	143	15740	7	5	3	2	1.2	0.310969
7	1	MP_UniprotAB	M2VYX9_GALSU	342	65391	61	29	9	7	1.17	0.303195
8	2	MP_UniprotAB	A0A076GST5_ENTFC	275	57121	26	11	20	10	1.09	0.282464
24	1	MP_UniprotAB	A0A0K2MJZ3_CLOPA	146	28449	25	8	10	4	1.09	0.282464
60	1	MP_UniprotAB	A0A0Q0U6Q3_PEDPE	95	11123	2	2	2	2	1.09	0.282464
8	3	MP_UniprotAB	K6U8B2_9CLOT	246	57566	47	13	21	10	1.08	0.279873
38	1	MP_UniprotAB	A0A076GT09_ENTFC	115	17350	8	3	6	3	1.05	0.272098
25	1	MP_UniprotAB	A0A133N1E5_ENTFC	145	11577	5	3	3	1	1.04	0.269507
367	1	MP_UniprotAB	A0A060CF18_9BACT	43	5588	3	1	3	1	1.04	0.269507
43	2	MP_UniprotAB	A0A0C5L2N0_ECOLX	97	35542	25	6	17	6	1.03	0.266915
225	1	MP_UniprotAB	Q03E89_PEDPA	58	5616	3	1	2	1	1.02	0.264324
246	1	MP_UniprotAB	A0A0M1XB78_ENTFC	56	23984	11	4	7	4	1.01	0.261733
39	1	MP_UniprotAB	A0A0B5Q4V2_CLOBE	114	24455	19	6	12	3	0.98	0.253958
39	2	MP_UniprotAB	K6SZH9_9CLOT	97	24506	10	4	6	3	0.98	0.253958
76	1	MP_UniprotAB	A0A0E2C5I5_LACCA	87	18313	11	3	7	3	0.98	0.253958
236	1	MP_UniprotAB	A0A017I5J1_ECOLX	50	12064	2	2	2	2	0.97	0.251367
65	1	MP_UniprotAB	A0A0R2H7N3_PEDPE	91	12368	17	3	7	2	0.95	0.246184
23	1	MP_UniprotAB	A0A022NF32_ENTMU	154	12447	16	4	7	2	0.94	0.243593
27	4	MP_UniprotAB	A0A094J9L7_9GAMM	78	18903	14	3	6	3	0.94	0.243593
93	1	MP_UniprotAB	A0A0B5Q7B9_CLOBE	81	12591	7	2	4	2	0.93	0.241001
490	1	MP_UniprotAB	E0NEW4_PEDAC	34	6179	1	1	1	1	0.9	0.233227
212	1	MP_UniprotAB	A0A059MWU0_ENTFL	60	6352	4	1	1	1	0.88	0.228044
28	2	MP_UniprotAB	S0L259_9ENTE	102	20117	10	5	5	3	0.86	0.222861
67	1	MP_UniprotAB	S10A9_HUMAN	89	13291	5	3	3	2	0.86	0.222861
129	1	MP_UniprotAB	A0A022NBC7_ENTMU	71	13289	2	2	2	2	0.86	0.222861
209	1	MP_UniprotAB	A0A076GMU6_ENTFC	60	6454	9	2	2	1	0.86	0.222861
2	2	MP_UniprotAB	A0A0R2ISE2_9LACO	198	47699	24	12	10	4	0.85	0.22027
253	1	MP_UniprotAB	A0A0R2H9H5_PEDPE	51	13403	4	2	4	2	0.85	0.22027
29	1	MP_UniprotAB	A0A0Q0YZ86_PEDPE	131	27379	10	5	8	3	0.84	0.217679
63	1	MP_UniprotAB	A0A0R2HEG8_PEDPE	91	6557	1	1	1	1	0.84	0.217679
252	1	MP_UniprotAB	A0A0B5QJM1_CLOBE	54	6610	2	1	2	1	0.83	0.215087
9	1	MP_UniprotAB	A0A133MW76_ENTFC	320	63638	48	19	21	8	0.82	0.212496
11	1	MP_UniprotAB	A0A0B5QMA1_CLOBE	289	41984	17	10	8	5	0.82	0.212496
4	2	MP_UniprotAB	A6M2J7_CLOB8	158	71280	19	10	15	10	0.81	0.209904
87	1	MP_UniprotAB	A0A022NA66_ENTMU	83	6851	4	2	1	1	0.79	0.204722
5	7	MP_UniprotAB	A0A0B5Q7A9_CLOBE	83	43653	19	6	15	6	0.78	0.20213
183	1	MP_UniprotAB	A0A0U5F9X2_XANCI	63	6998	3	1	1	1	0.78	0.20213
269	1	MP_UniprotAB	A0A076GS70_ENTFC	52	14336	5	2	5	2	0.78	0.20213
235	1	MP_UniprotAB	A0A0Q1DKM8_PEDPE	57	14699	8	2	3	2	0.76	0.196947
43	1	MP_UniprotAB	A0A066P1H8_LELAM	112	37532	12	5	10	5	0.75	0.194356
77	1	MP_UniprotAB	A0A022NBR5_ENTMU	87	14810	13	4	3	2	0.75	0.194356
86	1	MP_UniprotAB	A0A076GT25_ENTFC	83	7194	9	1	4	1	0.75	0.194356
204	1	MP_UniprotAB	A0A0M1PF65_ENTFC	61	14779	8	2	4	2	0.75	0.194356
369	1	MP_UniprotAB	A0A076GNK0_ENTFC	43	7165	2	2	1	1	0.75	0.194356
57	1	MP_UniprotAB	A0A076GRC2_ENTFC	96	22504	9	3	5	3	0.74	0.191764
201	1	MP_UniprotAB	A0A0F3FXU3_9LACO	61	7303	9	1	3	1	0.73	0.189173
265	1	MP_UniprotAB	A0A0Q3W9Y6_BRECH	53	15090	14	3	9	2	0.73	0.189173
276	1	MP_UniprotAB	A0A017IG86_ECOLX	52	7315	3	1	3	1	0.73	0.189173
520	1	MP_UniprotAB	A0A0L6U3U7_9FIRM	31	7291	1	1	1	1	0.73	0.189173
59	1	MP_UniprotAB	A0A0M1XWQ6_ENTFC	96	31018	16	6	7	4	0.72	0.186582
96	1	MP_UniprotAB	A0A017I8S9_ECOLX	80	15177	4	2	4	2	0.72	0.186582
240	1	MP_UniprotAB	A0A076GR86_ENTFC	57	7431	3	1	2	1	0.72	0.186582
148	1	MP_UniprotAB	A0A076GP01_ENTFC	70	15471	5	2	4	2	0.71	0.18399
194	1	MP_UniprotAB	A0A0B5IYD2_RAOOR	62	7578	1	1	1	1	0.71	0.18399
2	3	MP_UniprotAB	A0A0R2H6C0_PEDPE	145	47637	23	7	12	5	0.7	0.181399
6	2	MP_UniprotAB	A0A0B5QK88_CLOBE	210	55766	13	9	5	4	0.7	0.181399
54	1	MP_UniprotAB	A0A076GWF2_ENTFC	100	31872	15	4	11	4	0.69	0.178807
62	1	MP_UniprotAB	A0A076GSG0_ENTFC	82	32079	10	4	5	4	0.69	0.178807
282	1	MP_UniprotAB	L2LIB0_ENTFC	51	7700	2	1	2	1	0.69	0.178807
8	5	MP_UniprotAB	A0A0R2H619_PEDPE	129	57188	18	7	17	7	0.68	0.176216
31	1	MP_UniprotAB	A0A0K2M8T1_CLOPA	127	32640	19	4	12	4	0.67	0.173625
40	2	MP_UniprotAB	A0A0F4VXM3_9CLOT	77	24846	14	4	6	3	0.66	0.171033
49	1	MP_UniprotAB	A0A076GQE5_ENTFC	104	49669	14	6	11	6	0.66	0.171033
116	1	MP_UniprotAB	A1YLG3_9NOSO	76	7953	1	1	1	1	0.66	0.171033
40	1	MP_UniprotAB	A0A0B5QK56_CLOBE	114	24923	17	5	8	3	0.65	0.168442
79	1	MP_UniprotAB	A0A0B5QJL3_CLOBE	85	8116	5	1	3	1	0.65	0.168442
94	1	MP_UniprotAB	A0A022N707_ENTMU	81	8244	6	3	4	1	0.64	0.16585
119	1	MP_UniprotAB	A0A0R2H7P7_PEDPE	75	16773	3	2	3	2	0.64	0.16585
192	1	MP_UniprotAB	A0A0F2N922_9DELT	62	8229	3	1	1	1	0.64	0.16585
357	1	MP_UniprotAB	A0A014LW24_9ENTR	44	8230	2	1	1	1	0.64	0.16585
44	1	MP_UniprotAB	A0A0Q1DJF0_PEDPE	109	34320	15	6	7	4	0.63	0.163259
548	1	MP_UniprotAB	A0A133HGP2_9BURK	27	8288	1	1	1	1	0.63	0.163259
32	1	MP_UniprotAB	A0A076GNE4_ENTFC	126	25996	19	3	9	3	0.62	0.160668
145	1	MP_UniprotAB	A0A076GUD4_ENTFC	71	34652	14	4	9	4	0.62	0.160668
496	1	MP_UniprotAB	A0A0R2HFP1_PEDPE	33	8464	3	1	3	1	0.62	0.160668
219	1	MP_UniprotAB	A0A022NCB6_ENTMU	59	8513	1	1	1	1	0.61	0.158076
271	1	MP_UniprotAB	A0A0R2H836_PEDPE	52	17541	4	2	3	2	0.61	0.158076
332	1	MP_UniprotAB	A0A0A7S1N9_9GAMM	46	8507	4	1	1	1	0.61	0.158076
36	1	MP_UniprotAB	A0A076GVW7_ENTFC	120	35592	15	5	10	4	0.6	0.155485
137	1	MP_UniprotAB	A0A076GS79_ENTFC	72	17763	12	2	8	2	0.6	0.155485
230	1	MP_UniprotAB	A0A0B5QFS8_CLOBE	58	17769	2	2	2	2	0.6	0.155485
243	1	MP_UniprotAB	C9BHC3_ENTFC	54	17697	3	2	3	2	0.6	0.155485
13	6	MP_UniprotAB	R2PZE5_9ENTE	75	36421	21	5	8	3	0.59	0.152893
33	1	MP_UniprotAB	A0A0B5QGE2_CLOBE	125	27162	16	5	8	3	0.59	0.152893
55	1	MP_UniprotAB	A0A0R2HFW2_PEDPE	96	17914	3	2	2	2	0.59	0.152893
99	1	MP_UniprotAB	A0A0R2HH45_PEDPE	71	17861	4	2	3	2	0.59	0.152893
13	8	MP_UniprotAB	B7K4Q9_CYAP8	65	36853	9	4	5	3	0.58	0.150302
4	3	MP_UniprotAB	A0A0B5QLT0_CLOBE	107	65775	28	10	8	6	0.57	0.14771
283	1	MP_UniprotAB	A0A0R2H7Y8_PEDPE	51	9020	2	1	2	1	0.57	0.14771
111	1	MP_UniprotAB	A0A023YUF2_ECOLX	76	18648	7	2	7	2	0.56	0.145119
142	1	MP_UniprotAB	S4D6T2_ENTFL	71	9171	5	1	3	1	0.56	0.145119
261	1	MP_UniprotAB	A0A064D309_9ENTR	53	9113	6	1	3	1	0.56	0.145119
268	1	MP_UniprotAB	A0A076GS89_ENTFC	52	9054	1	1	1	1	0.56	0.145119
426	1	MP_UniprotAB	A0A076GQH1_ENTFC	38	9229	3	1	3	1	0.56	0.145119
37	1	MP_UniprotAB	A0A0Q0Y4T0_PEDPE	118	18901	5	2	3	2	0.55	0.142528
48	1	MP_UniprotAB	A0A0Q0U8T5_PEDPE	105	9363	11	2	3	1	0.55	0.142528
53	1	MP_UniprotAB	A0A076GR41_ENTFC	100	47954	16	6	12	5	0.55	0.142528
56	1	MP_UniprotAB	A0A0B5QQG9_CLOBE	96	28636	5	3	4	3	0.55	0.142528
245	1	MP_UniprotAB	A0A0B5Q7S0_CLOBE	56	29029	4	3	3	3	0.54	0.139936
348	1	MP_UniprotAB	T2IGM9_CROWT	45	9408	1	1	1	1	0.54	0.139936
6	3	MP_UniprotAB	R5DY79_9FIRM	127	29399	3	3	2	2	0.53	0.137345
152	1	MP_UniprotAB	A0A0J8JMB5_9GAMM	69	9510	2	1	2	1	0.53	0.137345
7	5	MP_UniprotAB	A0A037ZF65_9RHOB	175	50479	29	13	4	3	0.52	0.134753
446	1	MP_UniprotAB	A0A0B5QIS9_CLOBE	37	9805	2	1	1	1	0.52	0.134753
7	7	MP_UniprotAB	A0A0C1U7N0_9DELT	148	50940	28	12	4	3	0.51	0.132162
14	1	MP_UniprotAB	N9Y3C6_9CLOT	245	20250	23	8	4	2	0.51	0.132162
14	2	MP_UniprotAB	R6F2D2_9FIRM	86	20162	3	3	2	2	0.51	0.132162
28	3	MP_UniprotAB	A0A0F4LVP5_9LACO	58	20074	4	2	2	2	0.51	0.132162
28	4	MP_UniprotAB	A0A0C1M5B0_9LACO	51	20136	3	2	3	2	0.51	0.132162
50	1	MP_UniprotAB	A0A0B5QJY9_CLOBE	104	30618	15	3	8	2	0.51	0.132162
179	1	MP_UniprotAB	A0A0Q0YFK3_PEDPE	64	30767	7	3	5	2	0.51	0.132162
427	1	MP_UniprotAB	A0A0R2HJX8_PEDPE	38	9907	4	1	4	1	0.51	0.132162
7	3	MP_UniprotAB	A0A0D6ACH2_9CHRO	218	51968	79	13	5	4	0.5	0.129571
7	8	MP_UniprotAB	ATPB_MESFL	137	52121	11	8	4	2	0.5	0.129571
64	1	MP_UniprotAB	A0A0B5QFJ4_CLOBE	91	10149	9	2	4	1	0.5	0.129571
106	1	MP_UniprotAB	A0A0A6Q2C4_CLOBU	77	10150	5	1	2	1	0.5	0.129571
305	1	MP_UniprotAB	A0A076GXK9_ENTFC	49	9945	5	1	4	1	0.5	0.129571
366	1	MP_UniprotAB	A0A085YYT4_9FLAO	43	10046	1	1	1	1	0.5	0.129571
433	1	MP_UniprotAB	R2TCU1_9ENTE	38	9989	5	1	4	1	0.5	0.129571
6	1	MP_UniprotAB	W0EFG4_9FIRM	260	41877	26	10	4	3	0.49	0.126979
11	2	MP_UniprotAB	U2Q3R9_9CLOT	150	42027	13	7	7	4	0.49	0.126979
58	1	MP_UniprotAB	A0A0M1Y0F8_ENTFC	96	31590	7	3	7	3	0.49	0.126979
177	1	MP_UniprotAB	A0A022N4D6_ENTMU	64	10272	3	1	2	1	0.49	0.126979
211	1	MP_UniprotAB	A0A076GQ73_ENTFC	60	10185	2	2	1	1	0.49	0.126979
247	1	MP_UniprotAB	A0A0N8VYL7_PEDPE	55	10374	3	1	3	1	0.49	0.126979
291	1	MP_UniprotAB	A0A076GNZ3_ENTFC	50	10245	3	1	3	1	0.49	0.126979
368	1	MP_UniprotAB	A0A0Q0TTA3_PEDPE	43	10167	1	1	1	1	0.49	0.126979
5	6	MP_UniprotAB	A0A023D6R1_ACIMT	85	43082	14	4	7	4	0.48	0.124388
42	1	MP_UniprotAB	A0A0B2EVY1_9BACL	112	21178	14	4	6	2	0.48	0.124388
5	5	MP_UniprotAB	A0A017I5L3_ECOLX	86	43457	14	5	10	4	0.47	0.121796
19	3	MP_UniprotAB	A0A151ANF6_9CLOT	120	32431	7	3	4	3	0.47	0.121796
71	1	MP_UniprotAB	A0A0Q0YIS6_PEDPE	89	10686	1	1	1	1	0.47	0.121796
75	1	MP_UniprotAB	A0A0B2EWL4_9BACL	88	10704	5	3	2	1	0.47	0.121796
266	1	MP_UniprotAB	A0A062X631_9LACO	53	10641	3	1	3	1	0.47	0.121796
274	1	MP_UniprotAB	A0A095XAI1_9FIRM	52	10524	2	1	2	1	0.47	0.121796
410	1	MP_UniprotAB	A0A076GNF0_ENTFC	39	10515	4	1	4	1	0.47	0.121796
474	1	MP_UniprotAB	A0A0Q0U2U5_PEDPE	35	10680	8	1	6	1	0.47	0.121796
5	8	MP_UniprotAB	A0A0C5QEI8_9FIRM	73	44249	20	5	6	4	0.46	0.119205
8	4	MP_UniprotAB	Q8GBC8_ENTAV	159	55933	10	6	8	5	0.46	0.119205
19	2	MP_UniprotAB	M1MNW6_9CLOT	142	32917	6	4	2	2	0.46	0.119205
229	1	MP_UniprotAB	A0A0M1X6R1_ENTFC	58	10796	3	1	2	1	0.46	0.119205
309	1	MP_UniprotAB	A0A133MVR2_ENTFC	48	22130	8	2	7	2	0.46	0.119205
51	1	MP_UniprotAB	A0A0S3KFL3_9ENTE	101	11107	3	1	3	1	0.45	0.116614
139	1	MP_UniprotAB	U5DIZ9_9CHRO	72	11050	1	1	1	1	0.45	0.116614
4	5	MP_UniprotAB	A0A0B5QHF4_CLOBE	63	69344	10	6	8	6	0.44	0.114022
164	1	MP_UniprotAB	A0A0Q0U4V4_PEDPE	67	11164	5	1	3	1	0.44	0.114022
206	1	MP_UniprotAB	A0A0Q0YTY6_PEDPE	57	22749	5	2	5	2	0.44	0.114022
254	1	MP_UniprotAB	A0A0B5Q8H1_CLOBE	54	11301	2	1	2	1	0.44	0.114022
298	1	MP_UniprotAB	A0A022NAH3_ENTMU	44	22761	4	2	4	2	0.44	0.114022
386	1	MP_UniprotAB	A0A022N6D8_ENTMU	42	11224	1	1	1	1	0.44	0.114022
481	1	MP_UniprotAB	A0A143XCU1_9BACT	35	11298	1	1	1	1	0.44	0.114022
487	1	MP_UniprotAB	B0UQ38_METS4	34	11204	1	1	1	1	0.44	0.114022
375	1	MP_UniprotAB	A0A0Q0U1R7_PEDPE	43	11567	4	1	4	1	0.43	0.111431
68	1	MP_UniprotAB	A0A076GTY7_ENTFC	89	11604	5	2	3	1	0.42	0.108839
95	1	MP_UniprotAB	A0A017I6F1_ECOLX	81	11728	3	1	3	1	0.42	0.108839
112	1	MP_UniprotAB	A0A0B5QN89_CLOBE	76	35782	5	3	5	3	0.42	0.108839
180	1	MP_UniprotAB	A0A0K2MK09_CLOPA	53	47863	5	4	4	4	0.42	0.108839
346	1	MP_UniprotAB	A6M1H0_CLOB8	45	35701	7	3	6	3	0.42	0.108839
13	2	MP_UniprotAB	A0A0E4HEA0_9BACL	151	36333	26	6	6	3	0.41	0.106248
118	1	MP_UniprotAB	A0A076GRX3_ENTFC	75	36677	7	3	5	2	0.41	0.106248
326	1	MP_UniprotAB	A0A0B5QPX0_CLOBE	47	24138	6	3	3	2	0.41	0.106248
7	9	MP_UniprotAB	A0A0S6UBG2_MOOTH	118	50476	10	5	5	3	0.4	0.103656
13	11	MP_UniprotAB	A0A0R2TZS4_9CYAN	54	37038	7	3	5	3	0.4	0.103656
170	1	MP_UniprotAB	A0A0G3X7N2_9SPHN	65	12181	2	1	2	1	0.4	0.103656
188	1	MP_UniprotAB	A0A0H4LHR4_9LACO	63	12230	2	1	2	1	0.4	0.103656
270	1	MP_UniprotAB	A0A0R2H5C9_PEDPE	52	12164	1	1	1	1	0.4	0.103656
340	1	MP_UniprotAB	A0A073ITX4_9BACT	45	12074	1	1	1	1	0.4	0.103656
7	11	MP_UniprotAB	A0A062X7K0_9LACO	68	50946	9	4	7	4	0.39	0.101065
69	1	MP_UniprotAB	A0A0B5QGB7_CLOBE	89	51777	13	4	10	4	0.39	0.101065
113	1	MP_UniprotAB	A0A0B5QFV7_CLOBE	76	12592	12	2	6	1	0.39	0.101065
150	1	MP_UniprotAB	Q03HB5_PEDPA	70	12425	1	1	1	1	0.39	0.101065
32	2	MP_UniprotAB	A0A0H4LDI2_9LACO	85	26038	9	2	5	2	0.38	0.0984737
154	1	MP_UniprotAB	A0A127B288_9BACT	69	12898	5	2	3	1	0.38	0.0984737
313	1	MP_UniprotAB	W5YM12_9ALTE	48	12634	3	1	1	1	0.38	0.0984737
460	1	MP_UniprotAB	A6W289_MARMS	36	12705	2	1	1	1	0.38	0.0984737
7	6	MP_UniprotAB	A0A072MUV8_9BIFI	157	53811	39	8	3	3	0.37	0.0958822
158	1	MP_UniprotAB	A0A076GQQ6_ENTFC	68	26712	4	2	3	2	0.37	0.0958822
249	1	MP_UniprotAB	C9BCP8_ENTFC	51	26814	2	2	2	2	0.37	0.0958822
1	3	MP_UniprotAB	Q21C07_RHOPB	108	40785	10	3	2	2	0.36	0.0932908
114	1	MP_UniprotAB	A0A076GQE9_ENTFC	76	27245	12	2	6	2	0.36	0.0932908
114	2	MP_UniprotAB	S4DCA8_ENTFL	64	27344	10	2	5	2	0.36	0.0932908
160	1	MP_UniprotAB	A0A022N895_ENTMU	67	13524	4	1	4	1	0.36	0.0932908
399	1	MP_UniprotAB	A0A0L8F3K4_9CLOT	40	13497	1	1	1	1	0.36	0.0932908
4	4	MP_UniprotAB	A6M2J5_CLOB8	68	69478	12	5	9	5	0.35	0.0906994
447	1	MP_UniprotAB	A0A063XXP1_9GAMM	37	13672	1	1	1	1	0.35	0.0906994
6	4	MP_UniprotAB	R7NBL5_9FIRM	116	28691	3	3	2	2	0.34	0.088108
30	1	MP_UniprotAB	R7NE59_9FIRM	129	28839	2	2	1	1	0.34	0.088108
241	1	MP_UniprotAB	A0A081GNR9_9CHRO	57	14063	1	1	1	1	0.34	0.088108
244	1	MP_UniprotAB	A0A076GVG4_ENTFC	56	14061	5	1	4	1	0.34	0.088108
302	1	MP_UniprotAB	A0A0R2H7D0_PEDPE	49	14231	3	1	3	1	0.34	0.088108
5	4	MP_UniprotAB	C8WTX5_ALIAD	96	43857	21	5	9	3	0.33	0.0855166
292	1	MP_UniprotAB	A0A0M0W915_9BACI	50	14677	4	1	3	1	0.33	0.0855166
362	1	MP_UniprotAB	A0A133MRU8_ENTFC	44	44793	9	3	9	3	0.33	0.0855166
403	1	MP_UniprotAB	A0A0R2HGV1_PEDPE	40	14519	1	1	1	1	0.33	0.0855166
440	1	MP_UniprotAB	A0A0Q5L840_9MICO	37	14676	1	1	1	1	0.33	0.0855166
133	1	MP_UniprotAB	A0A0R2H8X5_PEDPE	73	14779	3	1	2	1	0.32	0.0829252
70	1	MP_UniprotAB	A0A076GRH6_ENTFC	89	63367	9	4	7	4	0.31	0.0803338
84	1	MP_UniprotAB	A0A0B5QK79_CLOBE	84	30931	10	2	7	2	0.31	0.0803338
102	1	MP_UniprotAB	A0A0R2HGS7_PEDPE	78	15434	3	1	3	1	0.31	0.0803338
127	1	MP_UniprotAB	A0A098TGV6_9CHRO	74	15246	4	1	3	1	0.31	0.0803338
136	1	MP_UniprotAB	A0A076GS50_ENTFC	63	30632	8	2	5	2	0.31	0.0803338
231	1	MP_UniprotAB	A0A022NAH8_ENTMU	58	15234	4	1	4	1	0.31	0.0803338
275	1	MP_UniprotAB	A0A0R2HAX4_PEDPE	52	15443	4	1	3	1	0.31	0.0803338
409	1	MP_UniprotAB	W9AHT5_9MYCO	39	15412	1	1	1	1	0.31	0.0803338
54	2	MP_UniprotAB	A0A098R9X2_9LACO	63	31608	2	2	2	2	0.3	0.0777424
54	3	MP_UniprotAB	C8ZYV1_ENTGE	53	31871	2	2	2	2	0.3	0.0777424
213	1	MP_UniprotAB	A0A0Q0YEB8_PEDPE	60	16022	1	1	1	1	0.3	0.0777424
46	1	MP_UniprotAB	A0A076GPS1_ENTFC	106	65628	24	4	19	4	0.29	0.0751509
132	1	MP_UniprotAB	A0A022NC21_ENTMU	73	16297	8	1	6	1	0.29	0.0751509
184	1	MP_UniprotAB	G5JV56_9STRE	63	16245	5	1	3	1	0.29	0.0751509
189	1	MP_UniprotAB	A0A0B5QJQ2_CLOBE	58	32606	4	2	4	2	0.29	0.0751509
195	1	MP_UniprotAB	A0A0P1H921_9RHOB	62	16232	1	1	1	1	0.29	0.0751509
251	1	MP_UniprotAB	A0A076GW12_ENTFC	52	33305	2	2	2	2	0.29	0.0751509
316	1	MP_UniprotAB	A0A076GWG9_ENTFC	48	49590	5	3	5	3	0.29	0.0751509
379	1	MP_UniprotAB	A0A0A2TQ19_9FIRM	42	16315	1	1	1	1	0.29	0.0751509
7	4	MP_UniprotAB	D5ELJ3_CORAD	209	50834	57	14	2	2	0.28	0.0725595
7	10	MP_UniprotAB	A0A0L6JRU5_9FIRM	101	50734	6	4	3	3	0.28	0.0725595
13	7	MP_UniprotAB	R5CBG4_9FIRM	67	33978	11	3	2	2	0.28	0.0725595
61	1	MP_UniprotAB	A0A0B5QLQ1_CLOBE	93	51693	18	5	11	3	0.28	0.0725595
73	1	MP_UniprotAB	K9T127_9CYAN	88	16725	4	2	2	1	0.28	0.0725595
128	1	MP_UniprotAB	A0A0R2HFY6_PEDPE	74	33741	6	2	6	2	0.28	0.0725595
208	1	MP_UniprotAB	A0A061QEH5_9PROT	60	16835	2	1	1	1	0.28	0.0725595
443	1	MP_UniprotAB	A0A0Q1DPG0_PEDPE	37	16491	3	1	3	1	0.28	0.0725595
27	3	MP_UniprotAB	M9R678_9SYNE	91	53316	23	3	11	3	0.27	0.0699681
130	1	MP_UniprotAB	A0A017IPN7_ECOLX	73	17677	3	1	3	1	0.27	0.0699681
138	1	MP_UniprotAB	A0A076GR43_ENTFC	72	34680	9	2	6	2	0.27	0.0699681
159	1	MP_UniprotAB	A0A076GSW3_ENTFC	66	34717	5	2	5	2	0.27	0.0699681
161	1	MP_UniprotAB	A0A0B5QVB2_CLOBE	67	35384	3	2	3	2	0.27	0.0699681
191	1	MP_UniprotAB	A0A017III1_ECOLX	62	35681	13	2	8	2	0.27	0.0699681
258	1	MP_UniprotAB	A0A133N5Q0_ENTFC	54	35073	10	2	9	2	0.27	0.0699681
279	1	MP_UniprotAB	A0A034T5V4_9ENTR	51	17431	2	1	2	1	0.27	0.0699681
294	1	MP_UniprotAB	A0A0R2HEP3_PEDPE	50	17047	3	1	2	1	0.27	0.0699681
353	1	MP_UniprotAB	C9BZ65_ENTFC	45	17464	16	2	8	1	0.27	0.0699681
373	1	MP_UniprotAB	A0A0B5QFY1_CLOBE	43	17312	4	1	4	1	0.27	0.0699681
431	1	MP_UniprotAB	Q2BIA0_NEPCE	38	17248	1	1	1	1	0.27	0.0699681
13	3	MP_UniprotAB	A0A0E4CYP0_9BACL	142	36410	25	5	7	2	0.26	0.0673767
13	9	MP_UniprotAB	A0A061LXC4_9MICO	64	36133	5	2	3	2	0.26	0.0673767
105	1	MP_UniprotAB	A0A076GSZ1_ENTFC	77	18220	2	1	2	1	0.26	0.0673767
153	1	MP_UniprotAB	A0A0B5QCY5_CLOBE	69	36062	7	2	7	2	0.26	0.0673767
171	1	MP_UniprotAB	A0A017IDF1_ECOLX	65	18240	3	1	3	1	0.26	0.0673767
238	1	MP_UniprotAB	A0A076GTF0_ENTFC	55	55440	4	4	3	3	0.26	0.0673767
317	1	MP_UniprotAB	A0A0K2MKD0_CLOPA	47	18242	2	1	2	1	0.26	0.0673767
333	1	MP_UniprotAB	C5ZYA1_9HELI	46	17812	1	1	1	1	0.26	0.0673767
8	7	MP_UniprotAB	A0A0Q9XYJ1_9BACI	98	57433	8	3	8	3	0.25	0.0647853
8	8	MP_UniprotAB	A0A0U1QMM4_9BACL	69	57262	13	3	7	3	0.25	0.0647853
13	10	MP_UniprotAB	A0A095DQN6_9RHOB	58	37097	4	2	1	1	0.25	0.0647853
47	1	MP_UniprotAB	A0A076GNE8_ENTFC	106	76813	11	5	10	4	0.25	0.0647853
85	1	MP_UniprotAB	A0A0B5QWZ2_CLOBE	83	38256	12	2	11	2	0.25	0.0647853
103	1	MP_UniprotAB	B6CW61_9PSEU	78	18571	6	3	1	1	0.25	0.0647853
193	1	MP_UniprotAB	A0A0B5QRM8_CLOBE	62	18497	8	1	6	1	0.25	0.0647853
417	1	MP_UniprotAB	A0A0E2XS20_OENOE	39	18734	1	1	1	1	0.25	0.0647853
277	1	MP_UniprotAB	A0A022N8P1_ENTMU	52	19611	2	1	2	1	0.24	0.0621939
286	1	MP_UniprotAB	A0A022NDH2_ENTMU	46	38418	3	2	3	2	0.24	0.0621939
396	1	MP_UniprotAB	A0A0Q0U145_PEDPE	41	19555	5	1	4	1	0.24	0.0621939
499	1	MP_UniprotAB	K9SL61_9CYAN	33	19344	1	1	1	1	0.24	0.0621939
174	1	MP_UniprotAB	A0A0B5QPJ9_CLOBE	65	41362	4	2	4	2	0.23	0.0596025
257	1	MP_UniprotAB	A6M062_CLOB8	54	61098	10	4	9	3	0.23	0.0596025
307	1	MP_UniprotAB	A0A076GR29_ENTFC	49	19857	3	1	3	1	0.23	0.0596025
391	1	MP_UniprotAB	S0WHV4_9ESCH	41	41150	12	2	9	2	0.23	0.0596025
504	1	MP_UniprotAB	A0A0L6W0G9_9FIRM	33	19986	1	1	1	1	0.23	0.0596025
541	1	MP_UniprotAB	M4YUJ8_9EURY	28	20207	1	1	1	1	0.23	0.0596025
6	5	MP_UniprotAB	A0A0K2M8Y9_CLOPA	78	42946	4	2	3	2	0.22	0.0570111
16	1	MP_UniprotAB	A0A0E1QID1_CLOBO	204	41913	19	9	1	1	0.22	0.0570111
22	1	MP_UniprotAB	M2VVG0_GALSU	161	42834	5	4	1	1	0.22	0.0570111
34	1	MP_UniprotAB	A0A0M1XEV8_ENTFC	124	21116	2	1	2	1	0.22	0.0570111
90	1	MP_UniprotAB	A0A017IM24_ECOLX	82	20862	3	2	2	1	0.22	0.0570111
98	1	MP_UniprotAB	A0A0M1X7B0_ENTFC	80	21095	6	1	4	1	0.22	0.0570111
117	1	MP_UniprotAB	A0A076GR59_ENTFC	76	21208	1	1	1	1	0.22	0.0570111
131	1	MP_UniprotAB	A0A076GMK7_ENTFC	73	20988	3	1	3	1	0.22	0.0570111
134	1	MP_UniprotAB	A0A0B2EWQ0_9BACL	73	21291	4	2	1	1	0.22	0.0570111
140	1	MP_UniprotAB	PGK_DESAP	71	41948	3	3	1	1	0.22	0.0570111
165	1	MP_UniprotAB	A0A076GVI6_ENTFC	66	20877	1	1	1	1	0.22	0.0570111
181	1	MP_UniprotAB	A0A028V4E3_PSEPS	64	20638	1	1	1	1	0.22	0.0570111
200	1	MP_UniprotAB	A0A0R2H601_PEDPE	61	21143	5	1	4	1	0.22	0.0570111
216	1	MP_UniprotAB	A0A0Q0U700_PEDPE	60	20618	3	1	2	1	0.22	0.0570111
227	1	MP_UniprotAB	A0A0B5QBU9_CLOBE	58	20821	2	1	2	1	0.22	0.0570111
263	1	MP_UniprotAB	A0A0A6PUL6_CLOBU	51	41963	5	2	5	2	0.22	0.0570111
278	1	MP_UniprotAB	A0A076GP62_ENTFC	51	20966	3	1	3	1	0.22	0.0570111
293	1	MP_UniprotAB	A6LU64_CLOB8	50	43043	11	2	8	2	0.22	0.0570111
347	1	MP_UniprotAB	B6FNI8_9FIRM	45	21096	2	1	1	1	0.22	0.0570111
484	1	MP_UniprotAB	A0A084TNE7_9FLAO	34	20756	1	1	1	1	0.22	0.0570111
125	1	MP_UniprotAB	A0A022N790_ENTMU	71	44517	7	2	6	2	0.21	0.0544197
355	1	MP_UniprotAB	A0A022ND66_ENTMU	45	21621	2	1	2	1	0.21	0.0544197
385	1	MP_UniprotAB	A0A0T9MIQ3_MYCTX	42	21714	1	1	1	1	0.21	0.0544197
422	1	MP_UniprotAB	A0A0B2F189_9BACL	39	21623	1	1	1	1	0.21	0.0544197
503	1	MP_UniprotAB	A0A0B5Q7A8_CLOBE	33	22056	4	1	3	1	0.21	0.0544197
552	1	MP_UniprotAB	A0A0R2H6Y3_PEDPE	26	21526	2	1	2	1	0.21	0.0544197
2	4	MP_UniprotAB	A0A139NT49_9STRE	70	46934	16	6	6	2	0.2	0.0518282
2	5	MP_UniprotAB	A0A014MA48_9ENTR	68	45423	6	2	4	2	0.2	0.0518282
27	2	MP_UniprotAB	G3FCI4_9CHLO	108	46939	18	2	8	2	0.2	0.0518282
107	1	MP_UniprotAB	A0A0F6E7M7_SHIFL	77	69142	9	3	8	3	0.2	0.0518282
122	1	MP_UniprotAB	A0A0B5QHJ4_CLOBE	71	46636	4	2	4	2	0.2	0.0518282
122	2	MP_UniprotAB	A6M2P1_CLOB8	58	46267	4	2	4	2	0.2	0.0518282
163	1	MP_UniprotAB	A0A076GNJ8_ENTFC	67	23194	3	1	3	1	0.2	0.0518282
198	1	MP_UniprotAB	Q03DP5_PEDPA	62	46380	5	2	4	2	0.2	0.0518282
306	1	MP_UniprotAB	A6C822_9PLAN	49	22968	2	1	1	1	0.2	0.0518282
335	1	MP_UniprotAB	A0A0B5QP08_CLOBE	46	23164	6	1	6	1	0.2	0.0518282
388	1	MP_UniprotAB	A0A0P6NRQ9_9RICK	42	22879	1	1	1	1	0.2	0.0518282
400	1	MP_UniprotAB	A0A059XXU1_9BACT	40	23323	1	1	1	1	0.2	0.0518282
489	1	MP_UniprotAB	A0A101HQY3_9FIRM	34	23444	1	1	1	1	0.2	0.0518282
497	1	MP_UniprotAB	A0A0R2HG55_PEDPE	33	22732	3	1	3	1	0.2	0.0518282
537	1	MP_UniprotAB	A0A135IIR8_9RHOB	29	23427	1	1	1	1	0.2	0.0518282
66	1	MP_UniprotAB	A0A076GTJ7_ENTFC	90	24551	9	1	7	1	0.19	0.0492368
101	1	MP_UniprotAB	A0A085LGY6_9MICO	78	23593	1	1	1	1	0.19	0.0492368
120	1	MP_UniprotAB	A0A0R2HAT3_PEDPE	75	24536	6	1	5	1	0.19	0.0492368
168	1	MP_UniprotAB	I0H5X3_ACTM4	66	23917	1	1	1	1	0.19	0.0492368
202	1	MP_UniprotAB	A0A0T7FW30_RHIGA	61	23746	2	1	1	1	0.19	0.0492368
222	1	MP_UniprotAB	A0A0B5QLB1_CLOBE	58	23635	2	1	2	1	0.19	0.0492368
233	1	MP_UniprotAB	A0A076GS47_ENTFC	57	24042	1	1	1	1	0.19	0.0492368
259	1	MP_UniprotAB	F4CRB5_PSEUX	53	24302	1	1	1	1	0.19	0.0492368
264	1	MP_UniprotAB	A0A0B5QBY3_CLOBE	53	23583	1	1	1	1	0.19	0.0492368
280	1	MP_UniprotAB	A0A076GMA1_ENTFC	51	24333	3	1	3	1	0.19	0.0492368
501	1	MP_UniprotAB	A0A0M9ZCI9_9ACTN	33	23877	1	1	1	1	0.19	0.0492368
7	12	MP_UniprotAB	A0A0B5QFU0_CLOBE	61	50424	18	2	9	2	0.18	0.0466454
9	2	MP_UniprotAB	A0A069CS39_9LACT	59	50975	6	2	3	2	0.18	0.0466454
88	1	MP_UniprotAB	A0A0M1XBY2_ENTFC	82	51831	8	2	7	2	0.18	0.0466454
104	1	MP_UniprotAB	A0A0G8AW32_9SYNE	77	50562	4	3	1	1	0.18	0.0466454
149	1	MP_UniprotAB	A0A0Q0U310_PEDPE	70	24865	2	1	2	1	0.18	0.0466454
178	1	MP_UniprotAB	A0A0P8PHY2_ENTCL	64	51986	7	2	7	2	0.18	0.0466454
196	1	MP_UniprotAB	D3E485_METRM	62	24941	3	1	1	1	0.18	0.0466454
217	1	MP_UniprotAB	X0QHJ1_9GAMM	60	25245	1	1	1	1	0.18	0.0466454
312	1	MP_UniprotAB	A0A155GJG3_ENTCL	48	25446	2	1	2	1	0.18	0.0466454
334	1	MP_UniprotAB	R6Q8M7_9FIRM	46	25726	2	1	2	1	0.18	0.0466454
343	1	MP_UniprotAB	R1GB66_9PSEU	45	24727	3	1	1	1	0.18	0.0466454
377	1	MP_UniprotAB	A0A0P7YTP6_9CYAN	42	25346	1	1	1	1	0.18	0.0466454
455	1	MP_UniprotAB	I4WC11_9GAMM	36	25892	1	1	1	1	0.18	0.0466454
6	6	MP_UniprotAB	A0A0A5G121_9BACI	74	53844	3	2	2	2	0.17	0.044054
27	1	MP_UniprotAB	H9ZYM6_9GAMM	126	52856	22	6	4	2	0.17	0.044054
52	1	MP_UniprotAB	A0A0M4DLJ0_9DELT	101	54769	6	2	2	2	0.17	0.044054
78	1	MP_UniprotAB	A0A076GTA1_ENTFC	85	54802	5	2	4	2	0.17	0.044054
260	1	MP_UniprotAB	A0A0B5QFU5_CLOBE	53	26945	2	1	2	1	0.17	0.044054
272	1	MP_UniprotAB	A0A0F0YJ71_9ENTR	52	26231	1	1	1	1	0.17	0.044054
419	1	MP_UniprotAB	B3ETZ9_AMOA5	39	26287	1	1	1	1	0.17	0.044054
428	1	MP_UniprotAB	A0A117LSG3_9BACT	38	26471	1	1	1	1	0.17	0.044054
437	1	MP_UniprotAB	A0A0S8BNX0_9PROT	38	26357	1	1	1	1	0.17	0.044054
482	1	MP_UniprotAB	I2EXL2_EMTOG	35	27165	1	1	1	1	0.17	0.044054
516	1	MP_UniprotAB	Q2BN81_NEPCE	32	25934	1	1	1	1	0.17	0.044054
8	6	MP_UniprotAB	A0A0B5WZI8_BACCO	106	56811	6	2	6	2	0.16	0.0414626
52	2	MP_UniprotAB	A0A0Q0VK70_9BACT	78	55261	5	2	2	2	0.16	0.0414626
185	1	MP_UniprotAB	A0A0K2J9I0_9FUSO	63	27485	1	1	1	1	0.16	0.0414626
281	1	MP_UniprotAB	A0A0B5Q994_CLOBE	51	27846	5	1	5	1	0.16	0.0414626
361	1	MP_UniprotAB	A0A0G1YHI3_9BACT	44	27957	1	1	1	1	0.16	0.0414626
363	1	MP_UniprotAB	A0A0Q4MDA4_9ENTR	44	28696	1	1	1	1	0.16	0.0414626
364	1	MP_UniprotAB	A0A0D3VDR0_9BACL	44	28594	4	1	1	1	0.16	0.0414626
461	1	MP_UniprotAB	X5MN96_9RHIZ	36	29007	1	1	1	1	0.16	0.0414626
472	1	MP_UniprotAB	M2Y5E9_GALSU	35	28027	1	1	1	1	0.16	0.0414626
529	1	MP_UniprotAB	N9WE37_CLOIN	30	27910	1	1	1	1	0.16	0.0414626
547	1	MP_UniprotAB	A0A0H3MP03_ECO7I	28	28888	1	1	1	1	0.16	0.0414626
82	1	MP_UniprotAB	G7LXN7_9CLOT	84	30473	2	1	2	1	0.15	0.0388712
223	1	MP_UniprotAB	A0A089ZGI6_METFO	58	29834	1	1	1	1	0.15	0.0388712
256	1	MP_UniprotAB	A0A0D1XDJ4_ANEMI	54	30226	1	1	1	1	0.15	0.0388712
288	1	MP_UniprotAB	M1LN99_9CLOT	50	30491	2	1	2	1	0.15	0.0388712
322	1	MP_UniprotAB	A0A0Q7IB94_9RHIZ	47	30689	1	1	1	1	0.15	0.0388712
356	1	MP_UniprotAB	A0A022NCD1_ENTMU	44	30205	8	1	7	1	0.15	0.0388712
413	1	MP_UniprotAB	A0A0M1XE78_ENTFC	39	29435	1	1	1	1	0.15	0.0388712
457	1	MP_UniprotAB	A0A077ECR3_9FLAO	36	30306	1	1	1	1	0.15	0.0388712
473	1	MP_UniprotAB	A0A060LX60_9BACI	35	29035	1	1	1	1	0.15	0.0388712
46	2	MP_UniprotAB	E4KQB8_9LACT	71	65901	13	3	8	2	0.14	0.0362798
242	1	MP_UniprotAB	A0A0B5QMU1_CLOBE	56	31597	5	1	4	1	0.14	0.0362798
289	1	MP_UniprotAB	A0A0A6Q263_CLOBU	50	31182	1	1	1	1	0.14	0.0362798
303	1	MP_UniprotAB	R7CKQ6_9ACTN	49	31132	1	1	1	1	0.14	0.0362798
310	1	MP_UniprotAB	A0A0B5Q5R2_CLOBE	48	65416	6	2	5	2	0.14	0.0362798
383	1	MP_UniprotAB	A0A076GU15_ENTFC	42	30918	5	1	4	1	0.14	0.0362798
423	1	MP_UniprotAB	A0A0C1X5L0_9ACTN	39	31938	1	1	1	1	0.14	0.0362798
476	1	MP_UniprotAB	A0A0R2H9D7_PEDPE	35	31852	5	1	4	1	0.14	0.0362798
511	1	MP_UniprotAB	A0A0W1BFZ0_9GAMM	32	32434	1	1	1	1	0.14	0.0362798
536	1	MP_UniprotAB	A0A0S9K686_9MICO	29	31063	1	1	1	1	0.14	0.0362798
46	3	MP_UniprotAB	A0A0R2HI43_PEDPE	57	66673	11	2	10	2	0.13	0.0336884
115	1	MP_UniprotAB	A0A076GRS2_ENTFC	76	33531	2	1	2	1	0.13	0.0336884
155	1	MP_UniprotAB	A0A0B5QMA9_CLOBE	69	34139	1	1	1	1	0.13	0.0336884
173	1	MP_UniprotAB	A0A0D8Q0V7_9GAMM	65	34225	7	1	1	1	0.13	0.0336884
186	1	MP_UniprotAB	A0A062VEG9_9RHOB	63	33499	1	1	1	1	0.13	0.0336884
234	1	MP_UniprotAB	A0A0A7MCS2_ACTEU	57	33622	4	2	2	1	0.13	0.0336884
285	1	MP_UniprotAB	F4BPJ7_CARS1	51	35447	2	1	2	1	0.13	0.0336884
301	1	MP_UniprotAB	A0A076GQ48_ENTFC	49	34671	5	1	5	1	0.13	0.0336884
308	1	MP_UniprotAB	A0A133MWV7_ENTFC	48	35439	4	1	4	1	0.13	0.0336884
311	1	MP_UniprotAB	A0A076GT94_ENTFC	48	35120	11	1	10	1	0.13	0.0336884
319	1	MP_UniprotAB	A0A059IDL4_ENTAG	47	33667	3	1	1	1	0.13	0.0336884
328	1	MP_UniprotAB	A0A0R2H841_PEDPE	47	35307	9	1	7	1	0.13	0.0336884
345	1	MP_UniprotAB	A0A069PNS3_9BURK	45	35617	2	1	1	1	0.13	0.0336884
365	1	MP_UniprotAB	K9VNM5_9CYAN	43	34020	1	1	1	1	0.13	0.0336884
370	1	MP_UniprotAB	A0A017HJH8_9RHOB	43	33185	1	1	1	1	0.13	0.0336884
382	1	MP_UniprotAB	A0A0R2HDM4_PEDPE	42	35213	2	1	1	1	0.13	0.0336884
414	1	MP_UniprotAB	A0A0D6QGA4_9DELT	39	34272	1	1	1	1	0.13	0.0336884
459	1	MP_UniprotAB	A0A0G9H808_9GAMM	36	35439	1	1	1	1	0.13	0.0336884
465	1	MP_UniprotAB	A0A0E9N4M9_9SPHI	35	34820	1	1	1	1	0.13	0.0336884
522	1	MP_UniprotAB	A0A0B0IFA5_9BACI	31	35268	1	1	1	1	0.13	0.0336884
523	1	MP_UniprotAB	A0A076GP44_ENTFC	31	33928	5	1	5	1	0.13	0.0336884
530	1	MP_UniprotAB	V7FCZ7_9RHIZ	30	33580	1	1	1	1	0.13	0.0336884
534	1	MP_UniprotAB	L0MBZ4_ENTBF	29	34971	1	1	1	1	0.13	0.0336884
539	1	MP_UniprotAB	A0A132MJV6_9ACTN	28	34285	1	1	1	1	0.13	0.0336884
556	1	MP_UniprotAB	A0A0P6RRJ8_9RHOB	25	34327	1	1	1	1	0.13	0.0336884
207	1	MP_UniprotAB	A0A0M0UXS5_9PSED	61	36765	7	2	5	1	0.12	0.0310969
224	1	MP_UniprotAB	A0A088EXW8_9SPHI	58	37751	1	1	1	1	0.12	0.0310969
290	1	MP_UniprotAB	A0A117RG02_9ACTN	50	37169	1	1	1	1	0.12	0.0310969
296	1	MP_UniprotAB	A0A0K2MKM2_CLOPA	50	38566	5	1	5	1	0.12	0.0310969
336	1	MP_UniprotAB	V2Q4D0_9BACT	46	36348	7	1	2	1	0.12	0.0310969
372	1	MP_UniprotAB	A0A076GQK0_ENTFC	43	37216	6	1	6	1	0.12	0.0310969
408	1	MP_UniprotAB	A0A067LUE2_9MICO	40	38342	1	1	1	1	0.12	0.0310969
486	1	MP_UniprotAB	A0A0P6WB56_9RHIZ	34	37214	2	1	2	1	0.12	0.0310969
493	1	MP_UniprotAB	A4SFF0_CHLPM	34	36137	1	1	1	1	0.12	0.0310969
506	1	MP_UniprotAB	C6PV93_9CLOT	33	38456	1	1	1	1	0.12	0.0310969
510	1	MP_UniprotAB	A0A060BFN7_9GAMM	32	38051	1	1	1	1	0.12	0.0310969
518	1	MP_UniprotAB	A0A069IF08_9BURK	32	35795	1	1	1	1	0.12	0.0310969
1	4	MP_UniprotAB	A0A024DGT0_9STRE	67	41129	4	2	1	1	0.11	0.0285055
83	1	MP_UniprotAB	D6TMH6_9CHLR	84	41784	1	1	1	1	0.11	0.0285055
146	1	MP_UniprotAB	A0A0Q4R0Z3_9SPHN	70	39084	4	1	3	1	0.11	0.0285055
226	1	MP_UniprotAB	B3SNT2_HALDV	58	42077	1	1	1	1	0.11	0.0285055
284	1	MP_UniprotAB	M3VAV0_9ACTN	51	40182	1	1	1	1	0.11	0.0285055
287	1	MP_UniprotAB	A0A0U5F8N0_LACRE	50	41338	6	1	4	1	0.11	0.0285055
350	1	MP_UniprotAB	A0A0R3KV65_9BRAD	45	40915	1	1	1	1	0.11	0.0285055
351	1	MP_UniprotAB	A0A076GMT0_ENTFC	45	39248	4	1	4	1	0.11	0.0285055
389	1	MP_UniprotAB	A0A0P7IZE2_9RHOB	42	39761	1	1	1	1	0.11	0.0285055
394	1	MP_UniprotAB	A0A022NCC2_ENTMU	37	83578	4	2	4	2	0.11	0.0285055
395	1	MP_UniprotAB	A0A073IAC8_9PORP	41	41542	1	1	1	1	0.11	0.0285055
398	1	MP_UniprotAB	A0A076GQY9_ENTFC	40	39667	2	1	2	1	0.11	0.0285055
435	1	MP_UniprotAB	T2N8F3_PORGN	38	41399	1	1	1	1	0.11	0.0285055
456	1	MP_UniprotAB	A0A090WG41_9FLAO	36	39540	1	1	1	1	0.11	0.0285055
458	1	MP_UniprotAB	A0A0Q5N9B2_9MICO	36	41997	1	1	1	1	0.11	0.0285055
483	1	MP_UniprotAB	A0A0D9AIQ0_PSEST	35	39795	1	1	1	1	0.11	0.0285055
494	1	MP_UniprotAB	K8W1N0_PRORE	34	39999	1	1	1	1	0.11	0.0285055
498	1	MP_UniprotAB	A0A017I8N1_ECOLX	33	39409	3	1	3	1	0.11	0.0285055
528	1	MP_UniprotAB	G5K5F1_9STRE	30	41792	1	1	1	1	0.11	0.0285055
546	1	MP_UniprotAB	A0A0J6LBS1_9BACI	28	40169	1	1	1	1	0.11	0.0285055
549	1	MP_UniprotAB	K9SXF6_9SYNE	27	39071	3	1	2	1	0.11	0.0285055
551	1	MP_UniprotAB	A0A0C1H2F5_9RHOB	26	39621	1	1	1	1	0.11	0.0285055
97	1	MP_UniprotAB	K9XMT6_9CHRO	80	42806	1	1	1	1	0.1	0.0259141
141	1	MP_UniprotAB	E0UJU0_CYAP2	71	42642	3	1	2	1	0.1	0.0259141
167	1	MP_UniprotAB	A0A0B5QGA4_CLOBE	63	128268	8	3	7	3	0.1	0.0259141
172	1	MP_UniprotAB	A0A0G0W5K5_9BACT	65	45362	2	1	1	1	0.1	0.0259141
175	1	MP_UniprotAB	A0A073CD18_PLAAG	65	42175	5	2	3	1	0.1	0.0259141
214	1	MP_UniprotAB	A0A0B5QFV0_CLOBE	60	43543	3	1	3	1	0.1	0.0259141
218	1	MP_UniprotAB	A0A0R2H8P0_PEDPE	59	43699	5	1	5	1	0.1	0.0259141
262	1	MP_UniprotAB	A0A0G1WPI6_9BACT	53	43934	1	1	1	1	0.1	0.0259141
297	1	MP_UniprotAB	A9B2B1_HERA2	49	42951	1	1	1	1	0.1	0.0259141
300	1	MP_UniprotAB	A0A151ZMX7_SERPL	49	43918	3	2	1	1	0.1	0.0259141
349	1	MP_UniprotAB	A0A077ENT6_9FLAO	45	42709	38	1	1	1	0.1	0.0259141
352	1	MP_UniprotAB	K9PYB9_9CYAN	45	43456	3	1	2	1	0.1	0.0259141
358	1	MP_UniprotAB	A0A069QB79_PSEAI	44	45061	1	1	1	1	0.1	0.0259141
390	1	MP_UniprotAB	A0A133N5K1_ENTFC	41	44989	2	1	2	1	0.1	0.0259141
412	1	MP_UniprotAB	A0A0B5QHH7_CLOBE	39	42703	1	1	1	1	0.1	0.0259141
416	1	MP_UniprotAB	A0A0R2FYA0_9LACT	39	44801	1	1	1	1	0.1	0.0259141
424	1	MP_UniprotAB	L8N7Z0_9CYAN	38	44801	1	1	1	1	0.1	0.0259141
430	1	MP_UniprotAB	S8GQ23_9BACT	38	45833	1	1	1	1	0.1	0.0259141
464	1	MP_UniprotAB	A0A158DGG7_9BURK	35	43487	1	1	1	1	0.1	0.0259141
478	1	MP_UniprotAB	A0A0B9A9K6_9SPHN	35	43891	1	1	1	1	0.1	0.0259141
488	1	MP_UniprotAB	A0A0L0APS6_9ENTR	34	44310	3	1	3	1	0.1	0.0259141
508	1	MP_UniprotAB	E1ST11_FERBD	32	43320	2	1	1	1	0.1	0.0259141
525	1	MP_UniprotAB	A0A0F9SPJ0_9ZZZZ	30	43131	1	1	1	1	0.1	0.0259141
542	1	MP_UniprotAB	A0A0S8ITM9_9BACT	28	44285	1	1	1	1	0.1	0.0259141
545	1	MP_UniprotAB	A0A0R1Z2W0_9LACO	28	45209	1	1	1	1	0.1	0.0259141
80	1	MP_UniprotAB	A0A0B5QCS7_CLOBE	85	48909	2	1	2	1	0.09	0.0233227
143	1	MP_UniprotAB	L0R9B4_9DELT	71	50461	3	1	2	1	0.09	0.0233227
156	1	MP_UniprotAB	F6D3B0_METPW	68	46475	3	1	1	1	0.09	0.0233227
199	1	MP_UniprotAB	A0A0K0HL32_PASMD	62	51115	1	1	1	1	0.09	0.0233227
237	1	MP_UniprotAB	A0A067ABU8_9RICK	57	46571	6	1	1	1	0.09	0.0233227
255	1	MP_UniprotAB	A0A017IL21_ECOLX	54	48133	2	1	2	1	0.09	0.0233227
337	1	MP_UniprotAB	A0A0Q4U618_9SPHN	46	50691	3	1	2	1	0.09	0.0233227
342	1	MP_UniprotAB	D1Z182_METPS	45	48361	1	1	1	1	0.09	0.0233227
374	1	MP_UniprotAB	A0A0R2HF35_PEDPE	43	48356	1	1	1	1	0.09	0.0233227
392	1	MP_UniprotAB	A0A0B5Q4C5_CLOBE	41	49788	4	1	3	1	0.09	0.0233227
393	1	MP_UniprotAB	Q1AW39_RUBXD	41	50808	1	1	1	1	0.09	0.0233227
397	1	MP_UniprotAB	A0A0D6KW56_9CYAN	40	50440	2	1	2	1	0.09	0.0233227
404	1	MP_UniprotAB	A0A143YT44_9LACT	40	46538	1	1	1	1	0.09	0.0233227
463	1	MP_UniprotAB	A0A0J1GQ14_9FIRM	35	47680	1	1	1	1	0.09	0.0233227
468	1	MP_UniprotAB	A0A0C1MQK6_9RICK	35	49563	1	1	1	1	0.09	0.0233227
475	1	MP_UniprotAB	A0A0R2KPD1_9LACO	35	47761	1	1	1	1	0.09	0.0233227
505	1	MP_UniprotAB	A0A0R2RUS7_9FLAO	33	47005	1	1	1	1	0.09	0.0233227
507	1	MP_UniprotAB	A0A0R2RZ04_9FLAO	32	46431	1	1	1	1	0.09	0.0233227
535	1	MP_UniprotAB	A0A0Q8MVU1_9RHIZ	29	51180	1	1	1	1	0.09	0.0233227
554	1	MP_UniprotAB	L8AHN0_BACIU	25	50535	1	1	1	1	0.09	0.0233227
558	1	MP_UniprotAB	U1Z5F3_9BACI	24	47047	1	1	1	1	0.09	0.0233227
74	1	MP_UniprotAB	VATB1_ARATH	88	54188	6	3	4	1	0.08	0.0207313
123	1	MP_UniprotAB	A0A0B2BQ18_9ACTN	75	56411	1	1	1	1	0.08	0.0207313
166	1	MP_UniprotAB	A0A099DNP0_9HELI	66	52764	1	1	1	1	0.08	0.0207313
232	1	MP_UniprotAB	B1YX32_BURA4	57	54307	1	1	1	1	0.08	0.0207313
267	1	MP_UniprotAB	A0A0D0NY08_KITGR	53	52845	1	1	1	1	0.08	0.0207313
273	1	MP_UniprotAB	A0A0M1JRB8_9CYAN	52	56419	4	1	2	1	0.08	0.0207313
295	1	MP_UniprotAB	E8W603_STRFA	50	54397	1	1	1	1	0.08	0.0207313
321	1	MP_UniprotAB	A0A0F4PT39_9GAMM	47	56550	1	1	1	1	0.08	0.0207313
329	1	MP_UniprotAB	J8S998_BACCE	47	53722	2	1	1	1	0.08	0.0207313
331	1	MP_UniprotAB	A0A0K2XBB6_9HELI	46	54299	1	1	1	1	0.08	0.0207313
339	1	MP_UniprotAB	A0A015S1G8_BACFG	46	54461	1	1	1	1	0.08	0.0207313
344	1	MP_UniprotAB	A0A0D0VKB0_9ACTN	45	55735	1	1	1	1	0.08	0.0207313
376	1	MP_UniprotAB	A0A076GTW3_ENTFC	42	57064	3	1	3	1	0.08	0.0207313
387	1	MP_UniprotAB	A0A085TJ83_VIBCL	42	51946	6	1	1	1	0.08	0.0207313
469	1	MP_UniprotAB	A0A0M1X904_ENTFC	35	56633	2	1	1	1	0.08	0.0207313
477	1	MP_UniprotAB	A0A0Q9N7S8_9MICC	35	56230	1	1	1	1	0.08	0.0207313
485	1	MP_UniprotAB	D4J6K9_9FIRM	34	56123	1	1	1	1	0.08	0.0207313
512	1	MP_UniprotAB	A0A0S7XVH3_9DELT	32	56205	2	1	2	1	0.08	0.0207313
513	1	MP_UniprotAB	A0A132H0K9_9BACT	32	56245	1	1	1	1	0.08	0.0207313
514	1	MP_UniprotAB	A0A009F1C3_ACIBA	32	54945	1	1	1	1	0.08	0.0207313
515	1	MP_UniprotAB	A8LY98_SALAI	32	52650	1	1	1	1	0.08	0.0207313
524	1	MP_UniprotAB	A0A0U2X383_9GAMM	31	57174	1	1	1	1	0.08	0.0207313
533	1	MP_UniprotAB	A0A0P7FNQ9_VIBAL	30	57193	2	1	2	1	0.08	0.0207313
543	1	MP_UniprotAB	A0A135IA76_9GAMM	28	55277	1	1	1	1	0.08	0.0207313
550	1	MP_UniprotAB	K9WDQ1_9CYAN	26	58015	1	1	1	1	0.08	0.0207313
557	1	MP_UniprotAB	R6YV73_9BACE	24	52974	1	1	1	1	0.08	0.0207313
151	1	MP_UniprotAB	J6UIR3_9RHOB	69	58526	1	1	1	1	0.07	0.0181399
157	1	MP_UniprotAB	A0A128K8T3_LEGPN	68	62302	1	1	1	1	0.07	0.0181399
162	1	MP_UniprotAB	A0A0Q1A5C5_PEDPE	67	62862	10	1	10	1	0.07	0.0181399
167	2	MP_UniprotAB	A0A037ZD87_CLOTT	46	129638	4	2	4	2	0.07	0.0181399
203	1	MP_UniprotAB	D9X9G1_STRVT	61	62965	2	1	2	1	0.07	0.0181399
220	1	MP_UniprotAB	A0A0B5QUC7_CLOBE	59	65375	2	1	2	1	0.07	0.0181399
250	1	MP_UniprotAB	A0A076GXT8_ENTFC	54	60707	4	1	4	1	0.07	0.0181399
318	1	MP_UniprotAB	A0A099XZY8_9FLAO	47	59566	1	1	1	1	0.07	0.0181399
341	1	MP_UniprotAB	A0A0Q6Y0M2_9MICO	45	64677	1	1	1	1	0.07	0.0181399
360	1	MP_UniprotAB	R5BWH5_9BACE	44	61371	1	1	1	1	0.07	0.0181399
371	1	MP_UniprotAB	A0A062VAR4_9EURY	43	59894	2	1	1	1	0.07	0.0181399
380	1	MP_UniprotAB	A0A0A7FZL0_9CLOT	42	58768	1	1	1	1	0.07	0.0181399
381	1	MP_UniprotAB	A0A0Q5UPU7_9SPHN	42	64555	1	1	1	1	0.07	0.0181399
407	1	MP_UniprotAB	A0A0B5Q633_CLOBE	40	64797	1	1	1	1	0.07	0.0181399
425	1	MP_UniprotAB	A0A0R2D2Q7_9LACO	38	58830	1	1	1	1	0.07	0.0181399
450	1	MP_UniprotAB	A0A0B5QH11_CLOBE	36	59194	1	1	1	1	0.07	0.0181399
451	1	MP_UniprotAB	K6TUP7_9CLOT	36	66032	1	1	1	1	0.07	0.0181399
453	1	MP_UniprotAB	A0A132HFG0_9BURK	36	59591	28	1	1	1	0.07	0.0181399
467	1	MP_UniprotAB	F4R1X0_BREDI	35	58448	1	1	1	1	0.07	0.0181399
471	1	MP_UniprotAB	K8ZWI1_9GAMM	35	62283	1	1	1	1	0.07	0.0181399
479	1	MP_UniprotAB	A0A078M697_9STAP	35	59762	1	1	1	1	0.07	0.0181399
480	1	MP_UniprotAB	A0A0B5QF72_CLOBE	35	59616	1	1	1	1	0.07	0.0181399
519	1	MP_UniprotAB	A0A133N7M7_ENTFC	31	66481	5	1	4	1	0.07	0.0181399
121	1	MP_UniprotAB	VATA_ARATH	75	69111	3	1	3	1	0.06	0.0155485
135	1	MP_UniprotAB	A0A143D0C5_ARTPT	72	72979	2	1	2	1	0.06	0.0155485
169	1	MP_UniprotAB	A0A0B2EW91_9BACL	66	71534	4	1	3	1	0.06	0.0155485
187	1	MP_UniprotAB	R5CNY9_9FIRM	63	68398	1	1	1	1	0.06	0.0155485
205	1	MP_UniprotAB	K9APP8_9MICO	61	73286	3	1	1	1	0.06	0.0155485
221	1	MP_UniprotAB	A0A0Q1DP88_PEDPE	59	77961	5	1	5	1	0.06	0.0155485
323	1	MP_UniprotAB	B8EQW1_METSB	47	75717	1	1	1	1	0.06	0.0155485
327	1	MP_UniprotAB	A0A083X3U2_BIFLN	47	78429	1	1	1	1	0.06	0.0155485
359	1	MP_UniprotAB	A0A0D7EUM4_RHOPL	44	78140	1	1	1	1	0.06	0.0155485
384	1	MP_UniprotAB	A0A086W907_9BURK	42	76928	1	1	1	1	0.06	0.0155485
411	1	MP_UniprotAB	K9XEK7_9CHRO	39	70333	1	1	1	1	0.06	0.0155485
432	1	MP_UniprotAB	A0A0M0IIB5_9VIBR	38	77357	1	1	1	1	0.06	0.0155485
439	1	MP_UniprotAB	R7GBW6_9CLOT	37	69339	2	1	1	1	0.06	0.0155485
449	1	MP_UniprotAB	R7HIT2_9FIRM	36	68504	1	1	1	1	0.06	0.0155485
452	1	MP_UniprotAB	A0A0B5APU9_9BACL	36	68168	1	1	1	1	0.06	0.0155485
462	1	MP_UniprotAB	D3Q9J0_STANL	35	78735	1	1	1	1	0.06	0.0155485
491	1	MP_UniprotAB	A0A0F4VTB2_9CLOT	34	69630	3	1	3	1	0.06	0.0155485
500	1	MP_UniprotAB	A0A085UCI5_9STAP	33	69247	1	1	1	1	0.06	0.0155485
531	1	MP_UniprotAB	G8TB54_NIAKG	30	72122	1	1	1	1	0.06	0.0155485
538	1	MP_UniprotAB	W8R8V0_PSEST	28	69373	1	1	1	1	0.06	0.0155485
553	1	MP_UniprotAB	A0A0U5BAY8_9BACL	26	70459	1	1	1	1	0.06	0.0155485
176	1	MP_UniprotAB	A0A0P4V359_9CYAN	65	91524	5	1	5	1	0.05	0.0129571
197	1	MP_UniprotAB	W4LNG9_9BACT	62	82628	2	1	1	1	0.05	0.0129571
239	1	MP_UniprotAB	D5UZE4_ARCNC	57	88206	3	1	2	1	0.05	0.0129571
304	1	MP_UniprotAB	A0YMJ7_LYNSP	49	83207	1	1	1	1	0.05	0.0129571
320	1	MP_UniprotAB	A0A0C2D053_9DELT	47	84536	1	1	1	1	0.05	0.0129571
325	1	MP_UniprotAB	A1WZL6_HALHL	47	94806	2	1	1	1	0.05	0.0129571
338	1	MP_UniprotAB	A0A0G0SBP1_9BACT	46	94183	2	1	1	1	0.05	0.0129571
415	1	MP_UniprotAB	A0A0K1P881_9DELT	39	80064	1	1	1	1	0.05	0.0129571
420	1	MP_UniprotAB	A0A0M0N2K7_9BACT	39	92818	1	1	1	1	0.05	0.0129571
429	1	MP_UniprotAB	A0A076GZ01_9SYNE	36	166945	2	2	2	2	0.05	0.0129571
441	1	MP_UniprotAB	A0A0F4PG93_9VIBR	37	90471	1	1	1	1	0.05	0.0129571
444	1	MP_UniprotAB	A0A0S6VUQ8_9BACT	37	93290	1	1	1	1	0.05	0.0129571
492	1	MP_UniprotAB	A0A0N9VDR2_SPHMC	34	87614	1	1	1	1	0.05	0.0129571
517	1	MP_UniprotAB	A4EVY3_9RHOB	32	85352	1	1	1	1	0.05	0.0129571
526	1	MP_UniprotAB	N1Z420_9CLOT	30	94723	1	1	1	1	0.05	0.0129571
544	1	MP_UniprotAB	A0A087C5J0_9BIFI	28	80248	1	1	1	1	0.05	0.0129571
555	1	MP_UniprotAB	A0A0R1ISI4_9LACO	25	82110	1	1	1	1	0.05	0.0129571
324	1	MP_UniprotAB	A0A0C1MQ68_9RICK	47	102794	2	1	1	1	0.04	0.0103656
405	1	MP_UniprotAB	A0A0Q6FRS6_9RHIZ	40	99422	1	1	1	1	0.04	0.0103656
438	1	MP_UniprotAB	A0A095Z5U5_9BURK	38	97746	1	1	1	1	0.04	0.0103656
454	1	MP_UniprotAB	A0A0Q9PSQ2_9BACL	36	102160	1	1	1	1	0.04	0.0103656
495	1	MP_UniprotAB	A0A136L5J3_9BACT	34	110975	1	1	1	1	0.04	0.0103656
502	1	MP_UniprotAB	A0A0U9H513_9BACI	33	122064	1	1	1	1	0.04	0.0103656
521	1	MP_UniprotAB	R6CYE7_9CLOT	31	99805	1	1	1	1	0.04	0.0103656
540	1	MP_UniprotAB	W7YJ11_9BACL	28	110194	1	1	1	1	0.04	0.0103656
406	1	MP_UniprotAB	R5AF35_9CLOT	40	124551	2	1	1	1	0.03	0.00777424
421	1	MP_UniprotAB	A0A098QWB5_9SPIO	39	131182	1	1	1	1	0.03	0.00777424
147	1	MP_UniprotAB	C0EPJ4_NEIFL	70	232042	1	1	1	1	0.02	0.00518282
418	1	MP_UniprotAB	A6GEL4_9DELT	39	204696	1	1	1	1	0.02	0.00518282
401	1	MP_UniprotAB	A0A0W0R9N7_9GAMM	40	410066	1	1	1	1	0.01	0.00259141
436	1	MP_UniprotAB	A0A0V9JBC1_9ENTR	38	292539	1	1	1	1	0.01	0.00259141
448	1	MP_UniprotAB	J4NL42_9STRE	37	329833	1	1	1	1	0.01	0.00259141
466	1	MP_UniprotAB	A0A0E1YKL2_MORCA	35	535681	1	1	1	1	0.01	0.00259141
182	1	MP_UniprotAB	Q93SJ3_MYXXA	64	0	3	1	2	1	0	0
210	1	MP_UniprotAB	A0A068QZ20_9ENTR	60	0	1	1	1	1	0	0
299	1	MP_UniprotAB	B7S0M0_9GAMM	49	0	2	1	2	1	0	0
314	1	MP_UniprotAB	A0A017IC08_ECOLX	48	0	1	1	1	1	0	0
315	1	MP_UniprotAB	A0A049DVC0_MYCAV	48	0	1	1	1	1	0	0
330	1	MP_UniprotAB	A0A0B2D9E7_9GAMM	46	0	3	1	2	1	0	0
354	1	MP_UniprotAB	J2GW20_9SPHN	45	0	2	1	2	1	0	0
378	1	MP_UniprotAB	A0A017H562_9FUSO	42	0	1	1	1	1	0	0
402	1	MP_UniprotAB	A0A0S2HXK7_9BACT	40	0	3	1	2	1	0	0
434	1	MP_UniprotAB	A0A031JHB7_SPHPI	38	0	1	1	1	1	0	0
442	1	MP_UniprotAB	A0A010ZWI3_9SPHN	37	0	1	1	1	1	0	0
445	1	MP_UniprotAB	A0A097ERW5_9GAMM	37	0	1	1	1	1	0	0
470	1	MP_UniprotAB	A0A075WS08_9BACT	35	0	1	1	1	1	0	0
509	1	MP_UniprotAB	A0A0M2TCX3_9GAMM	32	0	1	1	1	1	0	0
527	1	MP_UniprotAB	A0A0B0QA70_9PROT	30	0	1	1	1	1	0	0
532	1	MP_UniprotAB	R0E1J0_9XANT	30	0	1	1	1	1	0	0

## Sheet: 37_D2_2
Family	Member	Database	Accession	Score	Mass	Num. of matches	Num. of significant matches	Num. of sequences	Num. of significant sequences	emPAI	% emPAI
1	1	MP_UniprotAB	A0A022NB77_ENTMU	739	9676	80	40	10	7	67.21	15.972
14	1	MP_UniprotAB	A0A022N8Q1_ENTMU	213	9307	36	18	3	3	31.91	7.58317
1	2	MP_UniprotAB	Q03F89_PEDPA	161	9691	30	8	8	6	11.6	2.75665
14	2	MP_UniprotAB	R3WIB6_9ENTE	175	9306	28	11	2	2	7.88	1.87262
27	1	MP_UniprotAB	A0A0R2HFS2_PEDPE	152	10143	19	8	7	4	6.55	1.55656
134	1	MP_UniprotAB	A0A076GMU6_ENTFC	71	6454	10	4	2	2	5.45	1.29515
101	1	MP_UniprotAB	A0A0N8VY72_PEDPE	79	6638	6	4	4	3	5.08	1.20722
154	1	MP_UniprotAB	Q1PG45_ECOLX	68	4330	3	2	2	2	5.03	1.19534
8	1	MP_UniprotAB	A0A0R2H7N3_PEDPE	280	12368	19	11	7	5	4.31	1.02424
75	1	MP_UniprotAB	A0A0R2IZ70_9LACO	88	7288	12	4	4	2	4.2	0.998099
3	1	MP_UniprotAB	S4DY12_ENTFC	575	46468	81	37	24	13	4.1	0.974335
51	1	MP_UniprotAB	A0A0B5QTH6_CLOBE	104	13032	9	6	5	4	3.88	0.922053
2	1	MP_UniprotAB	A0A0K2MJD5_CLOPA	592	41343	81	29	22	15	3.61	0.85789
202	1	MP_UniprotAB	A0A0Q0U4V4_PEDPE	61	11164	11	5	5	3	3.32	0.788973
9	3	MP_UniprotAB	A0A076GSE5_ENTFC	136	20478	28	13	11	6	3.17	0.753327
24	1	MP_UniprotAB	A0A0B5QMD6_CLOBE	162	9077	17	7	5	3	2.82	0.670152
24	2	MP_UniprotAB	A0A0A6SM28_CLOBU	140	9062	15	6	4	3	2.82	0.670152
43	1	MP_UniprotAB	A0A076GRJ8_ENTFC	118	12447	27	7	8	4	2.76	0.655894
8	3	MP_UniprotAB	A0A0B5QFV7_CLOBE	78	12592	13	6	8	4	2.71	0.644011
128	1	MP_UniprotAB	A0A0Q0U8T5_PEDPE	72	9363	15	4	3	2	2.71	0.644011
7	1	MP_UniprotAB	A0A076GNQ2_ENTFC	326	35912	77	19	17	10	2.61	0.620247
10	1	MP_UniprotAB	A0A0M1X9U1_ENTFC	248	22878	25	11	6	5	2.59	0.615494
29	1	MP_UniprotAB	A0A0Q0YZ86_PEDPE	148	27379	18	8	13	7	2.39	0.567966
20	1	MP_UniprotAB	A0A0B5Q3Q4_CLOBE	168	10127	21	8	6	3	2.36	0.560837
42	1	MP_UniprotAB	A0A0B5QFJ4_CLOBE	120	10149	12	7	5	2	2.36	0.560837
123	1	MP_UniprotAB	C9BZ65_ENTFC	74	17464	14	6	6	4	2.29	0.544202
286	1	MP_UniprotAB	A0A022NA66_ENTMU	50	6851	9	3	4	2	2.21	0.52519
105	1	MP_UniprotAB	A0A0Q0U2U5_PEDPE	77	10680	7	3	6	3	2.17	0.515684
91	1	MP_UniprotAB	A0A022NCD0_ENTMU	82	7339	7	2	4	2	2	0.475285
166	1	MP_UniprotAB	A0A017IG86_ECOLX	63	7315	2	2	2	2	2	0.475285
12	1	MP_UniprotAB	A0A0M1Y1C2_ENTFC	238	42259	37	11	19	10	1.99	0.472909
103	1	MP_UniprotAB	A0A0R2H9C1_PEDPE	79	15203	9	4	7	4	1.97	0.468156
6	1	MP_UniprotAB	A0A0M1XBN5_ENTFC	374	46670	57	20	21	12	1.96	0.465779
154	2	MP_UniprotAB	A0A014M687_9ENTR	56	7398	3	2	3	2	1.96	0.465779
6	2	MP_UniprotAB	A0A0Q1A5I6_PEDPE	308	43285	48	17	20	11	1.91	0.453897
78	1	MP_UniprotAB	A0A0M1XB78_ENTFC	87	23984	12	7	7	5	1.84	0.437262
32	1	MP_UniprotAB	A0A076GMA6_ENTFC	132	20177	18	6	9	4	1.8	0.427757
8	5	MP_UniprotAB	F3L7A6_STRPO	56	12319	18	4	4	3	1.72	0.408745
33	1	MP_UniprotAB	A0A0F3GKM3_PSEPS	130	8168	10	5	3	2	1.68	0.39924
61	1	MP_UniprotAB	A0A0B5Q7B9_CLOBE	94	12591	5	4	3	2	1.68	0.39924
213	1	MP_UniprotAB	A0A022N707_ENTMU	60	8244	7	3	4	2	1.68	0.39924
85	1	MP_UniprotAB	A0A076GNE4_ENTFC	84	25996	14	6	6	5	1.63	0.387357
64	1	MP_UniprotAB	A0A0R2HFP1_PEDPE	92	8464	4	2	4	2	1.61	0.382605
76	1	MP_UniprotAB	A0A076GS79_ENTFC	86	17763	8	4	7	4	1.55	0.368346
23	1	MP_UniprotAB	A0A076GUA7_ENTFC	162	17868	25	6	9	4	1.53	0.363593
26	1	MP_UniprotAB	A0A076GRC2_ENTFC	154	22504	12	5	7	5	1.52	0.361217
37	1	MP_UniprotAB	A0A0E2C5I5_LACCA	125	18313	12	6	8	3	1.48	0.351711
67	1	MP_UniprotAB	A0A076GQ98_ENTFC	91	8953	5	3	3	1	1.47	0.349335
288	1	MP_UniprotAB	A0A017ICI9_ECOLX	49	9114	6	2	3	2	1.44	0.342205
9	1	MP_UniprotAB	L2LVY8_ENTFC	258	33047	29	16	7	6	1.43	0.339829
56	1	MP_UniprotAB	A0A076GRJ6_ENTFC	102	9185	4	2	3	2	1.42	0.337452
56	2	MP_UniprotAB	S4D6T2_ENTFL	64	9171	2	2	2	2	1.42	0.337452
83	1	MP_UniprotAB	A0A140K5X5_9CYAN	84	9335	6	3	2	1	1.4	0.3327
4	1	MP_UniprotAB	Q45819_CLOAT	565	63728	41	21	16	12	1.37	0.32557
50	1	MP_UniprotAB	A0A0B5Q4V2_CLOBE	105	24455	26	5	13	4	1.35	0.320817
87	1	MP_UniprotAB	A0A014MF79_9ENTR	83	9501	4	2	3	2	1.35	0.320817
209	1	MP_UniprotAB	A0A0M1PF65_ENTFC	61	14779	9	3	4	2	1.32	0.313688
243	1	MP_UniprotAB	A0A072YFS7_9CLOT	57	9837	3	2	3	2	1.28	0.304183
63	1	MP_UniprotAB	A0A017I8S9_ECOLX	90	15177	7	3	6	3	1.26	0.29943
108	1	MP_UniprotAB	A0A098TGV6_9CHRO	74	15246	5	3	3	3	1.26	0.29943
112	1	MP_UniprotAB	R2TCU1_9ENTE	71	9989	4	2	4	2	1.26	0.29943
42	2	MP_UniprotAB	G7LXP2_9CLOT	62	10149	6	2	5	2	1.25	0.297053
12	2	MP_UniprotAB	A0A0R2H5W9_PEDPE	156	42521	20	10	13	7	1.21	0.287548
25	1	MP_UniprotAB	A0A076GQL6_ENTFC	156	15740	11	5	3	2	1.2	0.285171
98	1	MP_UniprotAB	L2LCS2_ENTFC	81	31915	25	7	15	6	1.2	0.285171
29	2	MP_UniprotAB	A0A0B5QGE2_CLOBE	128	27162	11	6	8	5	1.16	0.275665
125	1	MP_UniprotAB	A0A0B2EWL4_9BACL	73	10704	6	2	2	2	1.16	0.275665
9	2	MP_UniprotAB	Q49SF0_ENTFC	171	33012	18	11	7	6	1.15	0.273289
116	1	MP_UniprotAB	A0A0Q0U6Q3_PEDPE	75	11123	3	2	3	2	1.09	0.25903
13	1	MP_UniprotAB	A0A133MW76_ENTFC	230	63638	43	14	25	10	1.07	0.254278
45	1	MP_UniprotAB	A0A133N1E5_ENTFC	112	11577	11	3	7	2	1.04	0.247148
26	2	MP_UniprotAB	A0A0R2L460_9LACO	106	17568	6	3	5	3	1.03	0.244772
26	3	MP_UniprotAB	A0A0R2H882_PEDPE	77	17631	8	3	7	3	1.03	0.244772
40	1	MP_UniprotAB	A0A0B5QMA1_CLOBE	123	41984	20	8	9	5	1.02	0.242395
45	2	MP_UniprotAB	A0A076GTY7_ENTFC	72	11604	10	2	7	2	1.02	0.242395
6	4	MP_UniprotAB	A0A0B5Q7A9_CLOBE	95	43653	17	7	14	7	0.96	0.228137
54	1	MP_UniprotAB	A0A029PRW9_ECOLX	102	37542	26	6	17	6	0.96	0.228137
8	6	MP_UniprotAB	A0A0A2TW84_9BACL	52	12427	3	2	2	2	0.94	0.223384
510	1	MP_UniprotAB	A0A022NA85_ENTMU	34	5997	1	1	1	1	0.94	0.223384
5	1	MP_UniprotAB	A0A073CKD9_PLAAG	360	51812	54	24	7	4	0.92	0.218631
31	1	MP_UniprotAB	A0A076GP31_ENTFC	138	12809	14	4	3	2	0.91	0.216255
8	2	MP_UniprotAB	A0A0R2K4I1_9LACO	140	12898	8	4	3	2	0.9	0.213878
8	4	MP_UniprotAB	A0A127B288_9BACT	64	12898	4	3	2	2	0.9	0.213878
110	1	MP_UniprotAB	A0A0K2M8T1_CLOPA	76	32640	13	5	11	5	0.9	0.213878
306	1	MP_UniprotAB	A0A059N516_ENTFL	49	6204	2	1	2	1	0.9	0.213878
386	1	MP_UniprotAB	E0NEW4_PEDAC	42	6179	2	1	1	1	0.9	0.213878
480	1	MP_UniprotAB	A0A0W8KAI1_BACLI	35	6186	1	1	1	1	0.9	0.213878
314	1	MP_UniprotAB	A0A0B5QIQ4_CLOBE	48	6363	3	1	1	1	0.88	0.209125
131	1	MP_UniprotAB	A0A0U4PDQ6_9LACT	71	13225	3	2	3	2	0.87	0.206749
11	1	MP_UniprotAB	N9Y3C6_9CLOT	243	20250	21	10	4	3	0.86	0.204373
15	1	MP_UniprotAB	W6N673_CLOTY	173	41231	18	10	5	3	0.85	0.201996
21	1	MP_UniprotAB	A0A076GR41_ENTFC	166	47954	22	8	14	7	0.85	0.201996
84	1	MP_UniprotAB	A0A0R2H9H5_PEDPE	84	13403	5	3	4	2	0.85	0.201996
131	2	MP_UniprotAB	A0A0K1PJF6_9DELT	58	13557	3	2	3	2	0.84	0.19962
337	1	MP_UniprotAB	A0A0M1X644_ENTFC	47	6597	3	1	2	1	0.84	0.19962
530	1	MP_UniprotAB	A0A147ILA5_9SPHN	32	6793	1	1	1	1	0.81	0.19249
16	2	MP_UniprotAB	A0A0B2EVY1_9BACL	123	21178	7	4	3	3	0.8	0.190114
17	1	MP_UniprotAB	A0A076GST5_ENTFC	176	57121	27	9	21	8	0.8	0.190114
77	1	MP_UniprotAB	A0A076GVG4_ENTFC	87	14061	9	3	4	2	0.8	0.190114
16	1	MP_UniprotAB	A0A0B2F122_9BACL	197	14437	14	6	2	2	0.77	0.182985
88	2	MP_UniprotAB	A0A0Q1DKM8_PEDPE	68	14699	8	4	5	2	0.76	0.180608
342	1	MP_UniprotAB	A0A0F3GS06_9BACT	46	7051	1	1	1	1	0.76	0.180608
57	1	MP_UniprotAB	A0A076GNK0_ENTFC	97	7165	1	1	1	1	0.75	0.178232
88	1	MP_UniprotAB	A0A022NBR5_ENTMU	83	14810	13	3	5	2	0.75	0.178232
141	1	MP_UniprotAB	A0A017I624_ECOLX	70	7269	2	1	2	1	0.75	0.178232
191	1	MP_UniprotAB	A0A0M0XAR4_9BACI	63	7221	1	1	1	1	0.75	0.178232
235	1	MP_UniprotAB	A0A076GPE3_ENTFC	58	7167	4	1	2	1	0.75	0.178232
248	1	MP_UniprotAB	A0A0F5HNJ7_9BACI	55	14740	4	3	3	2	0.75	0.178232
365	1	MP_UniprotAB	A0A0J1F7Y1_9FIRM	44	7162	3	1	1	1	0.75	0.178232
398	1	MP_UniprotAB	A0A0R2H8X5_PEDPE	41	14779	2	2	2	2	0.75	0.178232
478	1	MP_UniprotAB	W1WU42_9FIRM	36	7191	9	1	1	1	0.75	0.178232
193	1	MP_UniprotAB	A0A0R2HG37_PEDPE	63	14831	3	2	3	2	0.74	0.175856
70	1	MP_UniprotAB	U5MLG2_CLOSA	89	30688	12	6	5	3	0.73	0.173479
313	1	MP_UniprotAB	A0A157E2D9_ENTCL	48	7374	1	1	1	1	0.73	0.173479
19	1	MP_UniprotAB	L2L5T0_ENTFC	170	31002	15	8	6	4	0.72	0.171103
227	1	MP_UniprotAB	A0A076GR86_ENTFC	59	7431	3	1	2	1	0.72	0.171103
5	11	MP_UniprotAB	G1DUZ6_9ENTE	89	31154	7	4	5	4	0.71	0.168726
6	15	MP_UniprotAB	A0A0R0CZB4_9GAMM	53	15389	4	2	3	2	0.71	0.168726
3	2	MP_UniprotAB	A0A0R2ISE2_9LACO	162	47699	23	9	11	4	0.7	0.16635
255	1	MP_UniprotAB	A0A076GQ24_ENTFC	53	15551	4	2	3	2	0.7	0.16635
129	1	MP_UniprotAB	A0A076GSG0_ENTFC	71	32079	7	4	5	4	0.69	0.163973
506	1	MP_UniprotAB	A0A095X364_9GAMM	34	7762	5	1	2	1	0.68	0.161597
28	1	MP_UniprotAB	A0A0B5QA88_CLOBE	148	32863	11	6	5	4	0.67	0.159221
30	1	MP_UniprotAB	A0A0B5QGD4_CLOBE	146	57575	45	9	24	7	0.67	0.159221
50	2	MP_UniprotAB	G7MAC3_9CLOT	76	24545	19	3	9	3	0.67	0.159221
106	1	MP_UniprotAB	A0A0R2HAT3_PEDPE	77	24536	6	3	5	3	0.67	0.159221
52	1	MP_UniprotAB	A0A0B5QK56_CLOBE	104	24923	13	4	6	3	0.65	0.154468
60	1	MP_UniprotAB	A0A0B5QJL3_CLOBE	95	8116	5	1	3	1	0.65	0.154468
5	2	MP_UniprotAB	A0A0C1U7N0_9DELT	263	50940	28	14	4	3	0.64	0.152091
38	1	MP_UniprotAB	K9T127_9CYAN	125	16725	6	3	2	2	0.64	0.152091
180	1	MP_UniprotAB	A0A066XY45_9ACTN	64	8209	6	1	4	1	0.64	0.152091
46	1	MP_UniprotAB	A0A0Q1DJF0_PEDPE	111	34320	11	4	7	4	0.63	0.149715
229	1	MP_UniprotAB	A0A017IGD6_ECOLX	58	8375	4	1	3	1	0.63	0.149715
6	3	MP_UniprotAB	A0A0E3V3J8_PASMD	114	43414	16	7	8	5	0.62	0.147338
22	1	MP_UniprotAB	A0A076GUD4_ENTFC	164	34652	12	5	8	4	0.62	0.147338
312	1	MP_UniprotAB	A0A0N8VY54_PEDPE	48	8463	1	1	1	1	0.62	0.147338
4	2	MP_UniprotAB	A6M2J7_CLOB8	229	71280	15	8	13	8	0.61	0.144962
381	1	MP_UniprotAB	A0A017II02_ECOLX	43	8519	3	1	3	1	0.61	0.144962
522	1	MP_UniprotAB	L2P4P7_ENTFC	33	8498	1	1	1	1	0.61	0.144962
7	2	MP_UniprotAB	A0A0B5Q544_CLOBE	107	35775	29	5	12	4	0.6	0.142586
130	1	MP_UniprotAB	A0A022N6R0_ENTMU	71	17792	4	2	3	2	0.6	0.142586
443	1	MP_UniprotAB	A8TQ46_9PROT	38	8687	1	1	1	1	0.6	0.142586
72	1	MP_UniprotAB	A0A076GQE9_ENTFC	88	27245	10	3	7	3	0.59	0.140209
65	1	MP_UniprotAB	A0A0N8VYV7_PEDPE	92	36833	22	5	11	4	0.58	0.137833
153	1	MP_UniprotAB	A0A076GS57_ENTFC	60	18042	3	2	3	2	0.58	0.137833
245	1	MP_UniprotAB	A0A076GSZ1_ENTFC	56	18220	3	2	2	1	0.58	0.137833
15	2	MP_UniprotAB	A0A0B5QK88_CLOBE	162	55766	11	7	4	3	0.57	0.135456
35	1	MP_UniprotAB	A0A0M1X8Y3_ENTFC	126	65644	30	7	20	7	0.57	0.135456
68	1	MP_UniprotAB	A0A0K2M7V3_CLOPA	90	18471	14	3	9	2	0.57	0.135456
207	1	MP_UniprotAB	A0A0R2H7Y8_PEDPE	61	9020	2	1	2	1	0.57	0.135456
3	3	MP_UniprotAB	A0A0R2H6C0_PEDPE	119	47637	27	6	14	4	0.56	0.13308
54	2	MP_UniprotAB	A4W8W9_ENT38	77	37674	14	4	10	4	0.56	0.13308
189	1	MP_UniprotAB	A0A0M2T963_9GAMM	63	9182	1	1	1	1	0.56	0.13308
236	1	MP_UniprotAB	A0A0B5QAD6_CLOBE	58	9229	4	1	3	1	0.56	0.13308
240	1	MP_UniprotAB	A0A076GMQ3_ENTFC	57	9106	3	1	1	1	0.56	0.13308
424	1	MP_UniprotAB	A0A0D1JG78_9LACT	39	9191	1	1	1	1	0.56	0.13308
453	1	MP_UniprotAB	A0A076GQH1_ENTFC	38	9229	3	1	3	1	0.56	0.13308
53	1	MP_UniprotAB	A0A0Q0Y4T0_PEDPE	103	18901	6	3	3	2	0.55	0.130703
89	1	MP_UniprotAB	A0A0B5QWZ2_CLOBE	83	38256	9	4	9	4	0.55	0.130703
99	1	MP_UniprotAB	R5RYP7_9FIRM	80	9357	9	4	1	1	0.55	0.130703
151	1	MP_UniprotAB	A0A0B5Q4A4_CLOBE	67	28477	8	3	4	2	0.55	0.130703
182	1	MP_UniprotAB	D3DZY0_METRM	64	9350	2	1	1	1	0.55	0.130703
294	1	MP_UniprotAB	A0A010Q6S2_9ALTE	50	9306	1	1	1	1	0.55	0.130703
334	1	MP_UniprotAB	A0A0R2H5U8_PEDPE	47	9276	1	1	1	1	0.55	0.130703
113	1	MP_UniprotAB	A0A076GNF7_ENTFC	75	19223	11	2	7	2	0.54	0.128327
66	1	MP_UniprotAB	A0A0R2H5N2_PEDPE	92	9623	3	1	3	1	0.53	0.125951
525	1	MP_UniprotAB	A0A0B5QIS9_CLOBE	33	9805	2	1	1	1	0.52	0.123574
5	3	MP_UniprotAB	A0A101DI00_9DELT	256	50965	22	13	2	2	0.51	0.121198
203	1	MP_UniprotAB	A0A0R2HJX8_PEDPE	61	9907	5	1	5	1	0.51	0.121198
5	8	MP_UniprotAB	ATPB_MESFL	117	52121	12	6	4	3	0.5	0.118821
48	1	MP_UniprotAB	A0A0B5QGB7_CLOBE	107	51777	13	5	10	4	0.5	0.118821
124	1	MP_UniprotAB	A0A0B5Q3W2_CLOBE	73	9940	3	1	3	1	0.5	0.118821
371	1	MP_UniprotAB	A0A085YYT4_9FLAO	44	10046	1	1	1	1	0.5	0.118821
11	2	MP_UniprotAB	A0A0E3K2H6_CLOSL	59	20722	3	2	3	2	0.49	0.116445
39	1	MP_UniprotAB	M9R678_9SYNE	103	53316	21	5	10	3	0.49	0.116445
161	1	MP_UniprotAB	A0A022N8A9_ENTMU	67	10332	2	1	2	1	0.49	0.116445
206	1	MP_UniprotAB	A0A038CP68_RAOOR	61	10354	7	1	3	1	0.49	0.116445
216	1	MP_UniprotAB	A0A0N8VYL7_PEDPE	60	10374	4	1	3	1	0.49	0.116445
253	1	MP_UniprotAB	A0A0R2HDJ4_PEDPE	55	10353	4	1	4	1	0.49	0.116445
378	1	MP_UniprotAB	A0A0R2H759_PEDPE	43	10211	2	1	2	1	0.49	0.116445
6	9	MP_UniprotAB	A0A076GQE3_ENTFC	79	43160	13	4	12	4	0.48	0.114068
230	1	MP_UniprotAB	A0A0M1ZVA7_ENTFC	58	21094	9	2	5	2	0.48	0.114068
266	1	MP_UniprotAB	K6U516_9CLOT	53	10397	3	1	3	1	0.48	0.114068
392	1	MP_UniprotAB	A0A022N4D3_ENTMU	41	10436	6	1	3	1	0.48	0.114068
6	5	MP_UniprotAB	E3DPY6_HALPG	93	43585	8	4	4	4	0.47	0.111692
6	7	MP_UniprotAB	R7HH24_9FIRM	87	43496	10	5	5	4	0.47	0.111692
55	1	MP_UniprotAB	A0A0Q0YIS6_PEDPE	102	10686	1	1	1	1	0.47	0.111692
451	1	MP_UniprotAB	A0A076GNF0_ENTFC	38	10515	5	1	5	1	0.47	0.111692
5	6	MP_UniprotAB	R5NYG2_9PORP	234	55427	25	13	3	2	0.46	0.109316
6	11	MP_UniprotAB	D8JV13_HYPDA	66	44200	12	5	5	4	0.46	0.109316
237	1	MP_UniprotAB	A0A0M2B192_ENTFC	58	10819	3	1	2	1	0.46	0.109316
17	2	MP_UniprotAB	A0A0R2H619_PEDPE	78	57188	18	5	16	5	0.45	0.106939
172	1	MP_UniprotAB	U5DIZ9_9CHRO	65	11050	1	1	1	1	0.45	0.106939
201	1	MP_UniprotAB	A0A076GQY1_ENTFC	61	11094	4	1	4	1	0.45	0.106939
459	1	MP_UniprotAB	A0A0B5QWC6_CLOBE	37	10989	4	1	4	1	0.45	0.106939
514	1	MP_UniprotAB	A0A076GMZ5_ENTFC	34	11004	5	2	3	1	0.45	0.106939
114	1	MP_UniprotAB	A0A022NAH3_ENTMU	68	22761	3	2	2	2	0.44	0.104563
268	1	MP_UniprotAB	A0A0C9QD85_LACPA	53	11354	1	1	1	1	0.44	0.104563
441	1	MP_UniprotAB	A0A076GWU3_ENTFC	38	11215	2	2	1	1	0.44	0.104563
81	1	MP_UniprotAB	A0A076GT94_ENTFC	86	35120	15	3	14	3	0.43	0.102186
146	1	MP_UniprotAB	A0A076GRD4_ENTFC	69	11532	3	1	2	1	0.43	0.102186
320	1	MP_UniprotAB	A0A0Q0U1R7_PEDPE	48	11567	4	1	3	1	0.43	0.102186
44	1	MP_UniprotAB	A0A0K2MK09_CLOPA	112	47863	7	4	7	4	0.42	0.0998099
102	1	MP_UniprotAB	A0A076GVW7_ENTFC	79	35592	15	4	10	3	0.42	0.0998099
109	1	MP_UniprotAB	A0A0R2NID8_9LACO	76	11642	4	1	3	1	0.42	0.0998099
223	1	MP_UniprotAB	A0A011LZJ8_MANHA	56	23909	3	2	3	2	0.42	0.0998099
403	1	MP_UniprotAB	A0A076GUG8_ENTFC	41	11687	5	1	3	1	0.42	0.0998099
74	1	MP_UniprotAB	A0A076GRX3_ENTFC	88	36677	13	4	7	3	0.41	0.0974335
86	1	MP_UniprotAB	A0A076GMA1_ENTFC	72	24333	2	2	2	2	0.41	0.0974335
162	1	MP_UniprotAB	A0A076GTJ7_ENTFC	67	24551	9	2	6	2	0.41	0.0974335
269	1	MP_UniprotAB	A0A0M1X8D1_ENTFC	45	24062	3	2	2	2	0.41	0.0974335
383	1	MP_UniprotAB	A0A022ND46_ENTMU	42	11929	2	1	2	1	0.41	0.0974335
93	1	MP_UniprotAB	A0A076GQE5_ENTFC	82	49669	12	4	9	4	0.4	0.095057
409	1	MP_UniprotAB	A0A0R2H5C9_PEDPE	41	12164	3	1	3	1	0.4	0.095057
575	1	MP_UniprotAB	E6YNB3_9RHIZ	26	12146	1	1	1	1	0.4	0.095057
5	12	MP_UniprotAB	A0A076GQG6_ENTFC	88	51022	11	4	9	4	0.39	0.0926806
155	1	MP_UniprotAB	R5BNV4_9FIRM	68	12395	7	1	2	1	0.39	0.0926806
505	1	MP_UniprotAB	A0A0P0UTF1_9GAMM	34	12469	1	1	1	1	0.39	0.0926806
140	1	MP_UniprotAB	A0A076GND6_ENTFC	70	12862	2	1	2	1	0.38	0.0903042
280	1	MP_UniprotAB	A0A081BHW7_9LACO	47	25723	5	2	4	2	0.38	0.0903042
434	1	MP_UniprotAB	A6W289_MARMS	39	12705	1	1	1	1	0.38	0.0903042
36	1	MP_UniprotAB	Q93W07_ORYSJ	125	54139	9	6	6	4	0.37	0.0879278
97	1	MP_UniprotAB	L2QDM4_ENTFC	81	26813	4	2	3	2	0.37	0.0879278
225	1	MP_UniprotAB	A0A076GU34_ENTFC	59	12972	3	1	3	1	0.37	0.0879278
297	1	MP_UniprotAB	I6SUK9_ENTHA	49	26587	4	2	4	2	0.37	0.0879278
303	1	MP_UniprotAB	A0A0H4W907_9BORD	49	13110	1	1	1	1	0.37	0.0879278
407	1	MP_UniprotAB	A0A076GP43_ENTFC	41	13055	4	1	2	1	0.37	0.0879278
574	1	MP_UniprotAB	A0A015R6S1_BACFG	27	12978	1	1	1	1	0.37	0.0879278
159	1	MP_UniprotAB	A0A022N895_ENTMU	67	13524	5	1	4	1	0.36	0.0855513
179	1	MP_UniprotAB	A0A0B2F0X3_9BACL	64	13293	1	1	1	1	0.36	0.0855513
415	1	MP_UniprotAB	A0A022NBC7_ENTMU	40	13289	5	1	4	1	0.36	0.0855513
4	4	MP_UniprotAB	A6M2J5_CLOB8	107	69478	17	5	10	5	0.35	0.0831749
292	1	MP_UniprotAB	A0A017I911_ECOLX	50	13633	1	1	1	1	0.35	0.0831749
442	1	MP_UniprotAB	A0A076GMR1_ENTFC	38	13599	3	1	2	1	0.35	0.0831749
503	1	MP_UniprotAB	A0A0N0Y4S9_THEVU	34	13891	1	1	1	1	0.35	0.0831749
554	1	MP_UniprotAB	A0A031JXJ7_9SPHN	30	13801	1	1	1	1	0.35	0.0831749
6	10	MP_UniprotAB	A0A0F5FLJ5_9RHIZ	71	43157	14	3	7	3	0.34	0.0807985
18	1	MP_UniprotAB	M2VVG0_GALSU	173	42834	5	5	1	1	0.34	0.0807985
34	1	MP_UniprotAB	R7NE59_9FIRM	126	28839	4	4	1	1	0.34	0.0807985
62	1	MP_UniprotAB	A0A0B5QQG9_CLOBE	93	28636	4	3	3	2	0.34	0.0807985
95	1	MP_UniprotAB	N1NG52_9ACTO	69	28866	2	2	2	2	0.34	0.0807985
177	1	MP_UniprotAB	A6LU64_CLOB8	65	43043	10	3	6	3	0.34	0.0807985
385	1	MP_UniprotAB	A0A0R2H7D0_PEDPE	42	14231	3	1	3	1	0.34	0.0807985
6	6	MP_UniprotAB	R7F748_9CLOT	88	44168	11	3	5	3	0.33	0.0784221
6	13	MP_UniprotAB	A0A0C5QEI8_9FIRM	61	44249	13	4	5	3	0.33	0.0784221
249	1	MP_UniprotAB	A0A076GSC6_ENTFC	55	14689	1	1	1	1	0.33	0.0784221
256	1	MP_UniprotAB	A0A076GS70_ENTFC	54	14336	10	1	5	1	0.33	0.0784221
279	1	MP_UniprotAB	R5DY79_9FIRM	52	29399	2	2	1	1	0.33	0.0784221
439	1	MP_UniprotAB	A0A0R2HG99_PEDPE	38	14358	3	1	2	1	0.33	0.0784221
218	1	MP_UniprotAB	A0A0B2EWN1_9BACL	60	14720	8	1	4	1	0.32	0.0760456
305	1	MP_UniprotAB	A0A0Q3W9Y6_BRECH	49	15090	15	1	8	1	0.32	0.0760456
548	1	MP_UniprotAB	A0A0F4KF21_9ACTN	31	14860	1	1	1	1	0.32	0.0760456
550	1	MP_UniprotAB	A0A150J6I1_9EURY	31	15033	1	1	1	1	0.32	0.0760456
100	1	MP_UniprotAB	A0A076GQJ4_ENTFC	79	46230	4	3	4	3	0.31	0.0736692
148	1	MP_UniprotAB	A0A076GS50_ENTFC	68	30632	4	2	3	2	0.31	0.0736692
196	1	MP_UniprotAB	A0A0Q0YFK3_PEDPE	62	30767	6	2	5	2	0.31	0.0736692
244	1	MP_UniprotAB	A0A017III3_ECOLX	57	15477	2	1	2	1	0.31	0.0736692
110	2	MP_UniprotAB	C4Z1B1_EUBE2	56	32397	3	2	2	2	0.3	0.0712928
165	1	MP_UniprotAB	A0A0D0PL25_9BACI	66	15899	1	1	1	1	0.3	0.0712928
187	1	MP_UniprotAB	A0A0M1Y0F8_ENTFC	63	31590	9	2	8	2	0.3	0.0712928
250	1	MP_UniprotAB	I2J310_9STRE	55	15969	1	1	1	1	0.3	0.0712928
449	1	MP_UniprotAB	A0A0B5Q4T6_CLOBE	38	15797	1	1	1	1	0.3	0.0712928
457	1	MP_UniprotAB	L2LD23_ENTFC	37	15820	4	1	4	1	0.3	0.0712928
570	1	MP_UniprotAB	A0A0Q9MLE5_9MICC	28	15711	1	1	1	1	0.3	0.0712928
4	3	MP_UniprotAB	A0A0B5QLT0_CLOBE	180	65775	29	5	7	4	0.29	0.0689163
92	1	MP_UniprotAB	A0A0B5Q5R2_CLOBE	82	65416	9	4	7	3	0.29	0.0689163
92	2	MP_UniprotAB	A0A0F4VMP4_9CLOT	79	65717	7	4	6	3	0.29	0.0689163
219	1	MP_UniprotAB	A0A0R2HAF5_PEDPE	60	16046	2	1	2	1	0.29	0.0689163
287	1	MP_UniprotAB	A0A022NC21_ENTMU	51	16297	5	1	5	1	0.29	0.0689163
502	1	MP_UniprotAB	A0A0F8XVG2_9ARCH	34	16187	1	1	1	1	0.29	0.0689163
5	4	MP_UniprotAB	A0A0D6ACH2_9CHRO	241	51968	78	13	4	3	0.28	0.0665399
5	5	MP_UniprotAB	D5ELJ3_CORAD	236	50834	49	15	3	2	0.28	0.0665399
5	9	MP_UniprotAB	A0A0G0YX50_9BACT	115	50828	11	4	3	2	0.28	0.0665399
41	1	MP_UniprotAB	A0A0B5QLQ1_CLOBE	121	51693	11	4	7	3	0.28	0.0665399
126	1	MP_UniprotAB	A0A0A7MCS2_ACTEU	73	33622	3	2	2	2	0.28	0.0665399
138	1	MP_UniprotAB	A0A076GP30_ENTFC	70	16997	2	1	2	1	0.28	0.0665399
273	1	MP_UniprotAB	A0A0R2H7P7_PEDPE	53	16773	2	1	2	1	0.28	0.0665399
406	1	MP_UniprotAB	A0A022NE50_ENTMU	41	16766	2	1	2	1	0.28	0.0665399
39	2	MP_UniprotAB	K9YWC7_DACSA	96	53112	18	5	7	3	0.27	0.0641635
157	1	MP_UniprotAB	A0A0R2HEP3_PEDPE	68	17047	3	1	3	1	0.27	0.0641635
205	1	MP_UniprotAB	W7CUK8_9LIST	61	17062	2	1	1	1	0.27	0.0641635
214	1	MP_UniprotAB	A0A133N5Q0_ENTFC	49	35073	5	2	5	2	0.27	0.0641635
215	1	MP_UniprotAB	A0A059IBU9_ENTAG	60	17351	3	1	3	1	0.27	0.0641635
217	1	MP_UniprotAB	A0A076GMB1_ENTFC	60	17467	7	1	6	1	0.27	0.0641635
318	1	MP_UniprotAB	A0A076GR43_ENTFC	48	34680	7	2	5	2	0.27	0.0641635
326	1	MP_UniprotAB	A0A0H3QLY4_PSEAI	47	17512	1	1	1	1	0.27	0.0641635
47	1	MP_UniprotAB	A0A0M4DLJ0_9DELT	111	54769	4	3	2	2	0.26	0.0617871
80	1	MP_UniprotAB	A0A0R2HFW2_PEDPE	87	17914	5	1	3	1	0.26	0.0617871
95	2	MP_UniprotAB	K9Z7K3_CYAAP	68	36942	10	2	6	2	0.26	0.0617871
95	3	MP_UniprotAB	B7K4Q9_CYAP8	63	36853	10	2	6	2	0.26	0.0617871
156	1	MP_UniprotAB	A0A0B5QN89_CLOBE	68	35782	6	2	6	2	0.26	0.0617871
222	1	MP_UniprotAB	A0A076GQ30_ENTFC	59	36446	14	4	9	2	0.26	0.0617871
350	1	MP_UniprotAB	A0A084SY58_9DELT	45	18167	1	1	1	1	0.26	0.0617871
389	1	MP_UniprotAB	A0A0E3TTV4_MYCCH	42	17714	1	1	1	1	0.26	0.0617871
400	1	MP_UniprotAB	A0A0B5QFS8_CLOBE	41	17769	4	1	3	1	0.26	0.0617871
482	1	MP_UniprotAB	A0A120HB86_9BACT	35	18052	1	1	1	1	0.26	0.0617871
485	1	MP_UniprotAB	A0A060I168_RHIET	35	18013	1	1	1	1	0.26	0.0617871
17	3	MP_UniprotAB	A0A0R1EZV7_9LACO	64	57490	10	3	10	3	0.25	0.0594106
221	1	MP_UniprotAB	A0A017IJC7_ECOLX	59	18684	3	1	3	1	0.25	0.0594106
274	1	MP_UniprotAB	A0A023YUF2_ECOLX	53	18648	3	1	2	1	0.25	0.0594106
368	1	MP_UniprotAB	B1ZNP0_OPITP	44	18728	1	1	1	1	0.25	0.0594106
528	1	MP_UniprotAB	A0A0A0E3N5_9BACI	33	18724	1	1	1	1	0.25	0.0594106
543	1	MP_UniprotAB	A0A0Q5CWW9_9RHIZ	31	18635	1	1	1	1	0.25	0.0594106
164	1	MP_UniprotAB	A0A017IA45_ECOLX	66	19531	2	1	2	1	0.24	0.0570342
178	1	MP_UniprotAB	A0A0Q0U145_PEDPE	65	19555	2	1	2	1	0.24	0.0570342
289	1	MP_UniprotAB	K9SL61_9CYAN	50	19344	1	1	1	1	0.24	0.0570342
375	1	MP_UniprotAB	A0A0L0EVD4_9GAMM	44	19269	1	1	1	1	0.24	0.0570342
169	1	MP_UniprotAB	A6M062_CLOB8	66	61098	8	3	8	3	0.23	0.0546578
332	1	MP_UniprotAB	E2N6V4_CAPSP	47	19939	1	1	1	1	0.23	0.0546578
396	1	MP_UniprotAB	A0A0M3T9R2_9SPHN	41	19766	1	1	1	1	0.23	0.0546578
412	1	MP_UniprotAB	A0A076GR29_ENTFC	40	19857	5	1	4	1	0.23	0.0546578
468	1	MP_UniprotAB	A0A0P6UYP3_9EURY	36	20213	1	1	1	1	0.23	0.0546578
6	14	MP_UniprotAB	A0A0U4PI51_9LACT	57	42951	5	2	3	2	0.22	0.0522814
79	1	MP_UniprotAB	A0A0M2AJW2_ENTFC	87	21094	5	1	4	1	0.22	0.0522814
107	1	MP_UniprotAB	A0A0B2EWQ0_9BACL	77	21291	4	2	1	1	0.22	0.0522814
175	1	MP_UniprotAB	A0A017IM24_ECOLX	65	20862	5	1	5	1	0.22	0.0522814
195	1	MP_UniprotAB	A0A0B5QBU9_CLOBE	62	20821	2	1	2	1	0.22	0.0522814
211	1	MP_UniprotAB	A0A0B5Q8P0_CLOBE	60	42148	7	2	5	2	0.22	0.0522814
272	1	MP_UniprotAB	A0A0A6PXE1_CLOBU	53	20624	1	1	1	1	0.22	0.0522814
296	1	MP_UniprotAB	A0A014PS12_9ENTR	49	21094	1	1	1	1	0.22	0.0522814
319	1	MP_UniprotAB	R3TZP0_9ENTE	48	20817	3	1	3	1	0.22	0.0522814
428	1	MP_UniprotAB	A0A0B5QAE9_CLOBE	39	20696	3	1	3	1	0.22	0.0522814
460	1	MP_UniprotAB	H6RE02_9BACT	37	20803	1	1	1	1	0.22	0.0522814
462	1	MP_UniprotAB	A0A076GUW2_ENTFC	37	20971	5	1	4	1	0.22	0.0522814
494	1	MP_UniprotAB	D3SBS7_THISK	35	20783	1	1	1	1	0.22	0.0522814
504	1	MP_UniprotAB	A0A142YC73_9PLAN	34	21165	1	1	1	1	0.22	0.0522814
542	1	MP_UniprotAB	A0A059FSV6_9RHOB	31	21122	1	1	1	1	0.22	0.0522814
562	1	MP_UniprotAB	A0A0D5L7W7_9BURK	29	20533	1	1	1	1	0.22	0.0522814
6	8	MP_UniprotAB	H3NJ01_9LACT	84	43284	9	2	5	2	0.21	0.0499049
6	12	MP_UniprotAB	F2NAM0_CORGP	62	43880	10	2	5	2	0.21	0.0499049
35	2	MP_UniprotAB	E4KQB8_9LACT	81	65901	14	3	6	3	0.21	0.0499049
90	1	MP_UniprotAB	A0A0V7YD60_ENTFC	83	44300	8	2	7	2	0.21	0.0499049
122	1	MP_UniprotAB	A0A076GS78_ENTFC	74	21453	1	1	1	1	0.21	0.0499049
152	1	MP_UniprotAB	A0A133MVR2_ENTFC	68	22130	5	2	4	1	0.21	0.0499049
270	1	MP_UniprotAB	A0A076GXP1_ENTFC	53	22067	4	1	4	1	0.21	0.0499049
576	1	MP_UniprotAB	N0BC79_9EURY	25	22201	1	1	1	1	0.21	0.0499049
5	14	MP_UniprotAB	W4LNI6_9BACT	70	45481	4	2	2	2	0.2	0.0475285
117	1	MP_UniprotAB	A0A022N5T1_ENTMU	75	23041	1	1	1	1	0.2	0.0475285
171	1	MP_UniprotAB	A0A076GMT8_ENTFC	65	22588	5	1	5	1	0.2	0.0475285
199	1	MP_UniprotAB	A0A0J6WLB9_9MYCO	62	46664	5	3	1	1	0.2	0.0475285
259	1	MP_UniprotAB	A0A076GPK5_ENTFC	54	45736	4	2	4	2	0.2	0.0475285
283	1	MP_UniprotAB	R9AT65_9GAMM	51	23020	1	1	1	1	0.2	0.0475285
352	1	MP_UniprotAB	A0A0H2Q1B4_9ENTE	45	23106	2	1	2	1	0.2	0.0475285
445	1	MP_UniprotAB	A0A0B5QP08_CLOBE	38	23164	6	1	6	1	0.2	0.0475285
489	1	MP_UniprotAB	A0A076GMX4_ENTFC	35	23153	4	1	4	1	0.2	0.0475285
523	1	MP_UniprotAB	A0A037ZM23_9RHOB	33	23377	1	1	1	1	0.2	0.0475285
5	13	MP_UniprotAB	A0A0G0QJ72_9BACT	75	48684	3	2	2	2	0.19	0.0451521
93	2	MP_UniprotAB	A0A0Q1DLL0_PEDPE	58	49622	3	2	2	2	0.19	0.0451521
144	1	MP_UniprotAB	A0A0B5QBY3_CLOBE	69	23583	1	1	1	1	0.19	0.0451521
267	1	MP_UniprotAB	A0A0F0KYJ9_9MICO	53	24160	1	1	1	1	0.19	0.0451521
346	1	MP_UniprotAB	A0A076GS19_ENTFC	46	23635	3	1	3	1	0.19	0.0451521
372	1	MP_UniprotAB	A0A076EKP7_RHOOP	44	23571	1	1	1	1	0.19	0.0451521
387	1	MP_UniprotAB	A0A0E0YVG5_9ENTR	42	23539	1	1	1	1	0.19	0.0451521
401	1	MP_UniprotAB	A0A0E4C121_9ENTR	41	23858	1	1	1	1	0.19	0.0451521
429	1	MP_UniprotAB	A0A0B5QPX0_CLOBE	39	24138	4	1	4	1	0.19	0.0451521
572	1	MP_UniprotAB	R6WGT3_9FIRM	28	23583	1	1	1	1	0.19	0.0451521
5	10	MP_UniprotAB	C6BSP6_DESAD	93	50495	4	2	2	2	0.18	0.0427757
5	15	MP_UniprotAB	A0A0F2N210_9FIRM	68	50605	2	2	2	2	0.18	0.0427757
49	1	MP_UniprotAB	A0A0M1XBY2_ENTFC	106	51831	5	2	5	2	0.18	0.0427757
104	1	MP_UniprotAB	B6G0B1_9FIRM	78	24867	2	1	1	1	0.18	0.0427757
121	1	MP_UniprotAB	A0A0Q0U310_PEDPE	74	24865	3	1	2	1	0.18	0.0427757
142	1	MP_UniprotAB	A0A0E4G9E7_9FIRM	69	51459	6	2	2	1	0.18	0.0427757
349	1	MP_UniprotAB	I4YUD4_9RHIZ	45	25715	1	1	1	1	0.18	0.0427757
402	1	MP_UniprotAB	A0A155GJG3_ENTCL	41	25446	2	1	2	1	0.18	0.0427757
425	1	MP_UniprotAB	A0A151G4I0_LACPN	39	25372	1	1	1	1	0.18	0.0427757
426	1	MP_UniprotAB	A0A0C3DDK5_9VIBR	39	25023	1	1	1	1	0.18	0.0427757
471	1	MP_UniprotAB	R6Q8M7_9FIRM	36	25726	2	1	2	1	0.18	0.0427757
577	1	MP_UniprotAB	D2AYM4_STRRD	25	25643	1	1	1	1	0.18	0.0427757
5	7	MP_UniprotAB	A0A072MUV8_9BIFI	182	53811	51	8	3	2	0.17	0.0403992
47	3	MP_UniprotAB	D8G4T4_9CYAN	68	54531	4	2	3	2	0.17	0.0403992
118	1	MP_UniprotAB	A0A073D6A6_CLOBO	75	26437	2	1	2	1	0.17	0.0403992
210	1	MP_UniprotAB	A0A0B5QFU5_CLOBE	60	26945	2	1	2	1	0.17	0.0403992
331	1	MP_UniprotAB	A0A076GTA1_ENTFC	43	54802	7	2	5	2	0.17	0.0403992
362	1	MP_UniprotAB	A0A0B5QTL5_CLOBE	44	26899	1	1	1	1	0.17	0.0403992
391	1	MP_UniprotAB	A0A0B5QX48_CLOBE	42	52522	4	2	4	2	0.17	0.0403992
444	1	MP_UniprotAB	A0A149PL59_9BURK	38	27322	1	1	1	1	0.17	0.0403992
475	1	MP_UniprotAB	A0A0D1NXS0_BACTU	36	26061	1	1	1	1	0.17	0.0403992
486	1	MP_UniprotAB	A0A127AYL3_9BACT	35	27102	1	1	1	1	0.17	0.0403992
564	1	MP_UniprotAB	U2MBE3_9FIRM	29	26252	1	1	1	1	0.17	0.0403992
47	2	MP_UniprotAB	A0A0Q0VK70_9BACT	86	55261	5	2	3	2	0.16	0.0380228
150	1	MP_UniprotAB	A0A085G3G2_9ENTR	68	28404	3	1	1	1	0.16	0.0380228
185	1	MP_UniprotAB	A0A0B5Q994_CLOBE	63	27846	4	1	4	1	0.16	0.0380228
316	1	MP_UniprotAB	A2CBJ7_PROM3	48	27611	1	1	1	1	0.16	0.0380228
382	1	MP_UniprotAB	A0A013VK64_9SPHN	42	27449	1	1	1	1	0.16	0.0380228
435	1	MP_UniprotAB	A0A0X8WRF2_9CYAN	38	27520	1	1	1	1	0.16	0.0380228
461	1	MP_UniprotAB	A0A133YXB1_9FIRM	37	28050	1	1	1	1	0.16	0.0380228
133	1	MP_UniprotAB	C7PP46_CHIPD	71	30570	2	2	1	1	0.15	0.0356464
136	1	MP_UniprotAB	A0A076GTR2_ENTFC	70	30334	4	1	4	1	0.15	0.0356464
184	1	MP_UniprotAB	A0A0F6PYD2_9ZZZZ	64	30790	1	1	1	1	0.15	0.0356464
340	1	MP_UniprotAB	A0A0K2MJ25_CLOPA	46	29814	3	1	3	1	0.15	0.0356464
360	1	MP_UniprotAB	A0A0D1L9K9_BRAEL	44	30192	1	1	1	1	0.15	0.0356464
363	1	MP_UniprotAB	X5HL13_9RICK	44	29258	1	1	1	1	0.15	0.0356464
399	1	MP_UniprotAB	A0A0F7BR64_MYXFU	41	30752	1	1	1	1	0.15	0.0356464
418	1	MP_UniprotAB	A0A063Y5I6_9GAMM	40	30700	3	1	1	1	0.15	0.0356464
430	1	MP_UniprotAB	A0A0J0KP30_ENTAS	39	29525	1	1	1	1	0.15	0.0356464
518	1	MP_UniprotAB	A0A0S4W7C4_RALSL	33	30739	1	1	1	1	0.15	0.0356464
533	1	MP_UniprotAB	A0A127R7Q7_MYCSI	32	30407	2	1	1	1	0.15	0.0356464
537	1	MP_UniprotAB	A0A101L208_9MICC	32	30421	1	1	1	1	0.15	0.0356464
555	1	MP_UniprotAB	A0A0N1BAN6_9PROT	30	30819	1	1	1	1	0.15	0.0356464
571	1	MP_UniprotAB	A0A101VN97_9SPHN	28	29371	1	1	1	1	0.15	0.0356464
71	1	MP_UniprotAB	A0A151ANF6_9CLOT	89	32431	5	2	3	1	0.14	0.03327
132	1	MP_UniprotAB	A0A0R2H9D7_PEDPE	71	31852	3	1	3	1	0.14	0.03327
192	1	MP_UniprotAB	X0PJC6_9LACO	63	31424	4	1	3	1	0.14	0.03327
194	1	MP_UniprotAB	A0A0A6Q3Z9_CLOBU	62	31232	3	1	3	1	0.14	0.03327
224	1	MP_UniprotAB	A0A0R2CH65_9LACO	59	31835	3	1	1	1	0.14	0.03327
238	1	MP_UniprotAB	A0A0K0HGK5_SALBC	57	30929	4	1	4	1	0.14	0.03327
251	1	MP_UniprotAB	A0A076GV62_ENTFC	55	30931	1	1	1	1	0.14	0.03327
293	1	MP_UniprotAB	A0A0B5QMU1_CLOBE	50	31597	3	1	3	1	0.14	0.03327
322	1	MP_UniprotAB	A0A076GQW5_ENTFC	48	32552	2	1	2	1	0.14	0.03327
327	1	MP_UniprotAB	E4WL64_PHODD	47	31670	1	1	1	1	0.14	0.03327
353	1	MP_UniprotAB	A0A098G2T8_9GAMM	45	31662	1	1	1	1	0.14	0.03327
369	1	MP_UniprotAB	A0A0D8BIL7_9ACTN	44	31598	1	1	1	1	0.14	0.03327
433	1	MP_UniprotAB	A0A0E1VHZ0_STAEP	39	31951	1	1	1	1	0.14	0.03327
450	1	MP_UniprotAB	E6W1T8_DESIS	38	31632	1	1	1	1	0.14	0.03327
491	1	MP_UniprotAB	T9HWW6_ECOLX	35	32359	1	1	1	1	0.14	0.03327
569	1	MP_UniprotAB	G8X5A9_FLACA	28	32865	1	1	1	1	0.14	0.03327
579	1	MP_UniprotAB	C7MSY0_SACVD	23	32621	1	1	1	1	0.14	0.03327
73	1	MP_UniprotAB	A0A0R2HFY6_PEDPE	88	33741	5	1	5	1	0.13	0.0308935
119	1	MP_UniprotAB	A0A076GQ48_ENTFC	74	34671	5	1	5	1	0.13	0.0308935
139	1	MP_UniprotAB	Q13QC7_BURXL	70	34399	1	1	1	1	0.13	0.0308935
276	1	MP_UniprotAB	L2QG94_ENTFC	52	35311	7	1	5	1	0.13	0.0308935
278	1	MP_UniprotAB	A0A076GRS2_ENTFC	52	33531	3	1	3	1	0.13	0.0308935
281	1	MP_UniprotAB	A0A0F4VTB2_9CLOT	52	69630	3	2	3	2	0.13	0.0308935
290	1	MP_UniprotAB	A0A0F2PW97_9FIRM	50	34672	1	1	1	1	0.13	0.0308935
341	1	MP_UniprotAB	A0A076GRY1_ENTFC	46	35480	3	1	3	1	0.13	0.0308935
343	1	MP_UniprotAB	A0A0M2XWK7_9SPHI	46	35189	2	1	1	1	0.13	0.0308935
374	1	MP_UniprotAB	A0A076GSW3_ENTFC	44	34717	2	1	2	1	0.13	0.0308935
376	1	MP_UniprotAB	A0A0B5QVB2_CLOBE	43	35384	5	1	4	1	0.13	0.0308935
380	1	MP_UniprotAB	A0A0Q4WH14_9RHIZ	43	33206	1	1	1	1	0.13	0.0308935
416	1	MP_UniprotAB	A0A0M0KVZ0_9BACI	40	33696	1	1	1	1	0.13	0.0308935
417	1	MP_UniprotAB	A0A017HJH8_9RHOB	40	33185	1	1	1	1	0.13	0.0308935
488	1	MP_UniprotAB	R9K6R8_9FIRM	35	35665	1	1	1	1	0.13	0.0308935
529	1	MP_UniprotAB	A0A0J6VVE4_9MYCO	32	33515	1	1	1	1	0.13	0.0308935
541	1	MP_UniprotAB	A0A011MCZ3_9PROT	31	34893	1	1	1	1	0.13	0.0308935
96	1	MP_UniprotAB	A0A076GNE8_ENTFC	81	76813	9	2	9	2	0.12	0.0285171
111	1	MP_UniprotAB	A0A0B5QJU2_CLOBE	76	37294	1	1	1	1	0.12	0.0285171
147	1	MP_UniprotAB	A0A060DQ95_AZOBR	69	37251	5	2	1	1	0.12	0.0285171
158	1	MP_UniprotAB	A0A0K2MIY5_CLOPA	67	71923	4	2	4	2	0.12	0.0285171
163	1	MP_UniprotAB	A0A076I7P9_9CHLR	66	36636	4	1	2	1	0.12	0.0285171
176	1	MP_UniprotAB	A9DUM5_9FLAO	65	36254	6	1	4	1	0.12	0.0285171
181	1	MP_UniprotAB	A0A0B5QCY5_CLOBE	64	36062	6	1	6	1	0.12	0.0285171
190	1	MP_UniprotAB	A0A0D0LIL0_PSEVI	63	36755	5	1	3	1	0.12	0.0285171
204	1	MP_UniprotAB	A6M1H0_CLOB8	61	35701	8	1	7	1	0.12	0.0285171
247	1	MP_UniprotAB	A0A022NAT0_ENTMU	56	36465	10	1	7	1	0.12	0.0285171
282	1	MP_UniprotAB	A0A0S8IPL9_9BACT	51	37693	1	1	1	1	0.12	0.0285171
321	1	MP_UniprotAB	Q11Z72_POLSJ	48	37187	1	1	1	1	0.12	0.0285171
338	1	MP_UniprotAB	G7WJ24_DESOD	46	38292	1	1	1	1	0.12	0.0285171
411	1	MP_UniprotAB	A0A0B5BCE9_9DELT	40	38414	1	1	1	1	0.12	0.0285171
414	1	MP_UniprotAB	A0A076GW25_ENTFC	40	38461	1	1	1	1	0.12	0.0285171
437	1	MP_UniprotAB	A0A0G0YU02_9BACT	38	35786	1	1	1	1	0.12	0.0285171
458	1	MP_UniprotAB	A0A0B6AL84_BACMB	37	38183	1	1	1	1	0.12	0.0285171
469	1	MP_UniprotAB	A0A0M9CBH1_9ACTN	36	38039	1	1	1	1	0.12	0.0285171
474	1	MP_UniprotAB	U4UUX0_9RHOB	36	37356	1	1	1	1	0.12	0.0285171
515	1	MP_UniprotAB	A0A133V4U8_9EURY	34	36221	1	1	1	1	0.12	0.0285171
516	1	MP_UniprotAB	A0A101GX77_9BACT	34	36294	2	1	2	1	0.12	0.0285171
526	1	MP_UniprotAB	A0A0W0Z575_LEGSP	33	36994	2	1	2	1	0.12	0.0285171
538	1	MP_UniprotAB	W0H0E8_PSECI	32	37711	1	1	1	1	0.12	0.0285171
58	1	MP_UniprotAB	K8Z1X0_XANCT	96	39398	6	1	5	1	0.11	0.0261407
94	1	MP_UniprotAB	PGK_DESAP	82	41948	5	1	1	1	0.11	0.0261407
228	1	MP_UniprotAB	A0A0A6CTM0_9SPHN	59	39552	3	1	3	1	0.11	0.0261407
241	1	MP_UniprotAB	A0A086D581_9GAMM	57	40719	2	1	1	1	0.11	0.0261407
277	1	MP_UniprotAB	A0A076GVW2_ENTFC	52	38864	3	1	3	1	0.11	0.0261407
310	1	MP_UniprotAB	A0A037Z936_CLOTT	49	41722	1	1	1	1	0.11	0.0261407
336	1	MP_UniprotAB	R6RM99_9FIRM	47	39669	1	1	1	1	0.11	0.0261407
358	1	MP_UniprotAB	A0A133N281_ENTFC	45	39278	4	1	4	1	0.11	0.0261407
395	1	MP_UniprotAB	A0A0J1G902_9FIRM	41	39617	2	1	2	1	0.11	0.0261407
410	1	MP_UniprotAB	RF1_SYNS9	40	40935	1	1	1	1	0.11	0.0261407
420	1	MP_UniprotAB	A0A076GQY9_ENTFC	40	39667	1	1	1	1	0.11	0.0261407
455	1	MP_UniprotAB	U7NMU1_9ALTE	37	38740	1	1	1	1	0.11	0.0261407
470	1	MP_UniprotAB	G4SZ49_META2	36	41704	1	1	1	1	0.11	0.0261407
477	1	MP_UniprotAB	CTAA_SINMW	36	41024	1	1	1	1	0.11	0.0261407
497	1	MP_UniprotAB	H2JD14_9CLOT	34	40405	1	1	1	1	0.11	0.0261407
508	1	MP_UniprotAB	A0A0Q4IHL9_9SPHN	34	39656	1	1	1	1	0.11	0.0261407
513	1	MP_UniprotAB	A3WC11_9SPHN	34	40890	1	1	1	1	0.11	0.0261407
519	1	MP_UniprotAB	Q6MKA1_BDEBA	33	41380	1	1	1	1	0.11	0.0261407
127	1	MP_UniprotAB	V5T8A6_9LACO	73	43118	2	2	1	1	0.1	0.0237643
135	1	MP_UniprotAB	I4G0A3_MICAE	71	46199	1	1	1	1	0.1	0.0237643
137	1	MP_UniprotAB	A0A0B5QK41_CLOBE	70	45252	2	1	2	1	0.1	0.0237643
160	1	MP_UniprotAB	ENO_SOLUE	67	45654	1	1	1	1	0.1	0.0237643
173	1	MP_UniprotAB	K9XMT6_9CHRO	65	42806	2	1	2	1	0.1	0.0237643
231	1	MP_UniprotAB	A0A0M1XCA2_ENTFC	58	44845	1	1	1	1	0.1	0.0237643
234	1	MP_UniprotAB	A6M2P1_CLOB8	58	46267	4	1	4	1	0.1	0.0237643
239	1	MP_UniprotAB	A0A0R2H7R5_PEDPE	55	89696	4	2	4	2	0.1	0.0237643
246	1	MP_UniprotAB	A0A077ENT6_9FLAO	56	42709	30	1	1	1	0.1	0.0237643
252	1	MP_UniprotAB	A0A085A892_9ENTR	55	45597	7	1	4	1	0.1	0.0237643
263	1	MP_UniprotAB	A0A0G1KFW5_9BACT	54	43609	1	1	1	1	0.1	0.0237643
284	1	MP_UniprotAB	E3EYI6_KETVY	51	42620	1	1	1	1	0.1	0.0237643
299	1	MP_UniprotAB	A0A024JXU2_9MYCO	49	43831	1	1	1	1	0.1	0.0237643
302	1	MP_UniprotAB	A0A0B5QFV0_CLOBE	49	43543	3	1	3	1	0.1	0.0237643
323	1	MP_UniprotAB	A0A024YSR7_9ACTN	47	46218	1	1	1	1	0.1	0.0237643
354	1	MP_UniprotAB	A0A0A1FMI5_9MYCO	45	43224	1	1	1	1	0.1	0.0237643
355	1	MP_UniprotAB	F5UI11_9CYAN	45	42381	4	1	3	1	0.1	0.0237643
359	1	MP_UniprotAB	A0A0B5QVY3_CLOBE	44	45399	2	1	2	1	0.1	0.0237643
405	1	MP_UniprotAB	U5MWN1_CLOSA	41	42270	5	1	5	1	0.1	0.0237643
419	1	MP_UniprotAB	A0A133N5K1_ENTFC	40	44989	3	1	3	1	0.1	0.0237643
436	1	MP_UniprotAB	A0A142E3S5_9GAMM	38	44884	1	1	1	1	0.1	0.0237643
447	1	MP_UniprotAB	A0A0A0D8F4_9PROT	38	46189	1	1	1	1	0.1	0.0237643
448	1	MP_UniprotAB	A0A0K1Q4Y9_9DELT	38	43038	2	1	1	1	0.1	0.0237643
473	1	MP_UniprotAB	C8XCR4_NAKMY	36	43226	1	1	1	1	0.1	0.0237643
487	1	MP_UniprotAB	A0A0H3J0Y9_CLOPA	35	43832	4	1	1	1	0.1	0.0237643
517	1	MP_UniprotAB	A0A0L0J689_9GAMM	34	46235	1	1	1	1	0.1	0.0237643
524	1	MP_UniprotAB	Q4FTW2_PSYA2	33	42375	1	1	1	1	0.1	0.0237643
534	1	MP_UniprotAB	R5D7I6_9FIRM	32	44692	1	1	1	1	0.1	0.0237643
536	1	MP_UniprotAB	A0A117LBJ9_9THEO	32	43290	1	1	1	1	0.1	0.0237643
540	1	MP_UniprotAB	A0A0T6DTK9_9GAMM	31	43474	1	1	1	1	0.1	0.0237643
559	1	MP_UniprotAB	C7Q221_CATAD	30	44869	1	1	1	1	0.1	0.0237643
573	1	MP_UniprotAB	A0A0F4KIN0_9ACTN	27	44021	1	1	1	1	0.1	0.0237643
82	1	MP_UniprotAB	A0A148N7R7_9GAMM	86	51449	2	1	1	1	0.09	0.0213878
197	1	MP_UniprotAB	A0A076GWG9_ENTFC	62	49590	2	1	2	1	0.09	0.0213878
271	1	MP_UniprotAB	A0A0G8AW32_9SYNE	53	50562	3	1	2	1	0.09	0.0213878
317	1	MP_UniprotAB	U2F6C6_9PROT	48	49138	2	1	1	1	0.09	0.0213878
328	1	MP_UniprotAB	A0A0A7KF08_9DEIO	47	46858	1	1	1	1	0.09	0.0213878
333	1	MP_UniprotAB	A0A0A2U557_9BACL	47	50725	1	1	1	1	0.09	0.0213878
366	1	MP_UniprotAB	A0A091AWQ8_9GAMM	44	47039	2	1	1	1	0.09	0.0213878
370	1	MP_UniprotAB	A0A0K0H8S3_SALBC	44	49603	1	1	1	1	0.09	0.0213878
377	1	MP_UniprotAB	A0A0S7XEH9_9BACT	43	51041	1	1	1	1	0.09	0.0213878
393	1	MP_UniprotAB	A0A076GUP2_ENTFC	41	47550	5	1	5	1	0.09	0.0213878
422	1	MP_UniprotAB	H3SHE0_9BACL	40	50519	1	1	1	1	0.09	0.0213878
431	1	MP_UniprotAB	W1S4Q2_9GAMM	39	49608	1	1	1	1	0.09	0.0213878
452	1	MP_UniprotAB	A0A010ZU37_9ACTN	38	46598	1	1	1	1	0.09	0.0213878
465	1	MP_UniprotAB	A0A0R2HF35_PEDPE	36	48356	5	1	4	1	0.09	0.0213878
466	1	MP_UniprotAB	A0A017H8X2_9RHOB	36	48181	1	1	1	1	0.09	0.0213878
490	1	MP_UniprotAB	A0A0E2YSJ5_XANCA	35	50447	1	1	1	1	0.09	0.0213878
493	1	MP_UniprotAB	A0A0F5W091_9ACTN	35	47386	1	1	1	1	0.09	0.0213878
496	1	MP_UniprotAB	A0A109C9C0_9BACT	34	50613	2	1	2	1	0.09	0.0213878
498	1	MP_UniprotAB	T2L2I5_9GAMM	34	51329	1	1	1	1	0.09	0.0213878
507	1	MP_UniprotAB	L7CDS5_RHOBT	34	50253	1	1	1	1	0.09	0.0213878
535	1	MP_UniprotAB	A0A0F0H726_NOCAE	32	47206	1	1	1	1	0.09	0.0213878
544	1	MP_UniprotAB	A0A0U2IPN1_9BACL	31	46385	1	1	1	1	0.09	0.0213878
547	1	MP_UniprotAB	A0A0Q7L2D0_9RHIZ	31	51490	2	1	2	1	0.09	0.0213878
551	1	MP_UniprotAB	A0A094XZM6_LACSK	30	46926	4	1	2	1	0.09	0.0213878
556	1	MP_UniprotAB	W4PY01_9BACI	30	50834	2	1	2	1	0.09	0.0213878
557	1	MP_UniprotAB	I0BJL3_9BACL	30	49913	1	1	1	1	0.09	0.0213878
561	1	MP_UniprotAB	D3F541_CONWI	29	49877	1	1	1	1	0.09	0.0213878
143	1	MP_UniprotAB	A0A0A5G121_9BACI	69	53844	3	1	2	1	0.08	0.0190114
186	1	MP_UniprotAB	A0A0V7Y5F3_ENTFC	63	55548	3	1	2	1	0.08	0.0190114
275	1	MP_UniprotAB	A0A090IVI5_9BACI	52	56997	10	1	9	1	0.08	0.0190114
301	1	MP_UniprotAB	A0A062X6N2_9ACTN	49	51789	2	1	1	1	0.08	0.0190114
315	1	MP_UniprotAB	A0A0M1JRB8_9CYAN	48	56419	3	3	1	1	0.08	0.0190114
351	1	MP_UniprotAB	A0A0A7FW54_9CLOT	45	55726	2	1	2	1	0.08	0.0190114
361	1	MP_UniprotAB	U5WRR4_MYCKA	44	56409	1	1	1	1	0.08	0.0190114
408	1	MP_UniprotAB	A0A068H798_KLEOX	41	55004	1	1	1	1	0.08	0.0190114
440	1	MP_UniprotAB	R5DWY7_9FIRM	38	56066	1	1	1	1	0.08	0.0190114
472	1	MP_UniprotAB	A0A0P7DN03_9GAMM	36	53548	1	1	1	1	0.08	0.0190114
481	1	MP_UniprotAB	A0A0H3FSP3_ENTAK	35	56192	1	1	1	1	0.08	0.0190114
483	1	MP_UniprotAB	S3JNB6_TRESO	35	53475	2	1	2	1	0.08	0.0190114
484	1	MP_UniprotAB	A0A0S2TDS9_9GAMM	35	53182	5	1	1	1	0.08	0.0190114
500	1	MP_UniprotAB	A0A0F9GI42_9ZZZZ	34	54322	1	1	1	1	0.08	0.0190114
509	1	MP_UniprotAB	A0A0K6LBE7_BACCE	34	54018	1	1	1	1	0.08	0.0190114
549	1	MP_UniprotAB	A0A127NST9_9CORY	31	58039	1	1	1	1	0.08	0.0190114
560	1	MP_UniprotAB	A0A098FUS1_9PSED	30	56265	1	1	1	1	0.08	0.0190114
568	1	MP_UniprotAB	A0A084EY93_HAEPR	29	56166	1	1	1	1	0.08	0.0190114
578	1	MP_UniprotAB	A6EBI4_9SPHI	24	57617	1	1	1	1	0.08	0.0190114
69	1	MP_UniprotAB	K9RDP2_9CYAN	89	59276	3	1	3	1	0.07	0.016635
115	1	MP_UniprotAB	A0A0Q1A5C5_PEDPE	75	62862	4	1	4	1	0.07	0.016635
145	1	MP_UniprotAB	M1N4I3_9CLOT	69	128234	9	2	8	2	0.07	0.016635
188	1	MP_UniprotAB	A0A0B5QUC7_CLOBE	63	65375	2	1	2	1	0.07	0.016635
198	1	MP_UniprotAB	C7IP10_THEET	62	61004	2	1	2	1	0.07	0.016635
232	1	MP_UniprotAB	A0A0J1D1E5_9BURK	58	62524	1	1	1	1	0.07	0.016635
233	1	MP_UniprotAB	A0A023YYR6_ECOLX	58	59319	2	1	2	1	0.07	0.016635
254	1	MP_UniprotAB	A0A077L7A0_9MOLU	55	58713	1	1	1	1	0.07	0.016635
258	1	MP_UniprotAB	A0A076GRH6_ENTFC	54	63367	10	1	10	1	0.07	0.016635
298	1	MP_UniprotAB	A0A0R2HI43_PEDPE	49	66673	10	1	9	1	0.07	0.016635
311	1	MP_UniprotAB	A0A0D6E3G2_9GAMM	48	63559	1	1	1	1	0.07	0.016635
330	1	MP_UniprotAB	K9XWM5_STAC7	47	58618	1	1	1	1	0.07	0.016635
347	1	MP_UniprotAB	A0A0R0BLZ2_9GAMM	46	61450	1	1	1	1	0.07	0.016635
384	1	MP_UniprotAB	A0A076GU65_ENTFC	42	66601	6	1	5	1	0.07	0.016635
421	1	MP_UniprotAB	A0A0A2TXU5_9BACL	40	66002	1	1	1	1	0.07	0.016635
499	1	MP_UniprotAB	A0A0S7BTF7_9CHLR	34	60668	1	1	1	1	0.07	0.016635
521	1	MP_UniprotAB	A0A0F4VTG7_9CLOT	33	66340	1	1	1	1	0.07	0.016635
527	1	MP_UniprotAB	J1K2N6_9RHIZ	33	60884	1	1	1	1	0.07	0.016635
552	1	MP_UniprotAB	A0A0L8MRR1_9ACTN	30	64159	1	1	1	1	0.07	0.016635
553	1	MP_UniprotAB	A0A0Q5NKJ2_9SPHI	30	66213	1	1	1	1	0.07	0.016635
59	1	MP_UniprotAB	A0A143D0C5_ARTPT	96	72979	2	1	2	1	0.06	0.0142586
120	1	MP_UniprotAB	A0A017IRV5_ECOLX	74	69130	6	1	6	1	0.06	0.0142586
168	1	MP_UniprotAB	A0A133MTR4_ENTFC	66	72581	1	1	1	1	0.06	0.0142586
174	1	MP_UniprotAB	K9APP8_9MICO	65	73286	2	1	1	1	0.06	0.0142586
260	1	MP_UniprotAB	A0A014L8D0_9ACTN	54	68117	1	1	1	1	0.06	0.0142586
264	1	MP_UniprotAB	A0A011Q778_9PROT	53	78648	1	1	1	1	0.06	0.0142586
329	1	MP_UniprotAB	A0A0G3CRX1_9ENTR	47	71893	1	1	1	1	0.06	0.0142586
335	1	MP_UniprotAB	R0A2Y6_CLOBU	47	71384	1	1	1	1	0.06	0.0142586
348	1	MP_UniprotAB	C6CSN7_PAESJ	45	70068	1	1	1	1	0.06	0.0142586
356	1	MP_UniprotAB	A0A0J5GG16_9NEIS	45	69931	1	1	1	1	0.06	0.0142586
364	1	MP_UniprotAB	A0A0B2EW91_9BACL	44	71534	2	1	2	1	0.06	0.0142586
373	1	MP_UniprotAB	A0A098BZ76_9PORP	44	78477	2	1	1	1	0.06	0.0142586
404	1	MP_UniprotAB	Q651T8_ORYSJ	41	68711	5	1	4	1	0.06	0.0142586
454	1	MP_UniprotAB	D2ESY0_9BACE	37	78680	3	1	1	1	0.06	0.0142586
476	1	MP_UniprotAB	DSPA_SYNY3	36	74490	2	1	1	1	0.06	0.0142586
495	1	MP_UniprotAB	L7L1L3_9ACTN	35	67422	1	1	1	1	0.06	0.0142586
566	1	MP_UniprotAB	A0A098G1M3_9GAMM	29	72742	1	1	1	1	0.06	0.0142586
170	1	MP_UniprotAB	W4LNG9_9BACT	66	82628	5	1	1	1	0.05	0.0118821
183	1	MP_UniprotAB	M2WWU0_GALSU	64	85984	2	1	2	1	0.05	0.0118821
226	1	MP_UniprotAB	A0A100JPC5_STRSC	59	95741	9	1	1	1	0.05	0.0118821
257	1	MP_UniprotAB	I4CCZ9_DESTA	54	86310	1	1	1	1	0.05	0.0118821
345	1	MP_UniprotAB	C3X4V8_OXAFO	46	83119	4	1	1	1	0.05	0.0118821
438	1	MP_UniprotAB	A0A098U4E8_9BURK	38	95353	1	1	1	1	0.05	0.0118821
464	1	MP_UniprotAB	A0A0F2PWA2_9FIRM	37	83189	1	1	1	1	0.05	0.0118821
501	1	MP_UniprotAB	F9RIU0_9VIBR	34	88463	1	1	1	1	0.05	0.0118821
532	1	MP_UniprotAB	A0A063XLE6_9ENTR	32	92831	2	1	2	1	0.05	0.0118821
546	1	MP_UniprotAB	A0A0A7JQ21_9PSED	31	91971	1	1	1	1	0.05	0.0118821
563	1	MP_UniprotAB	A0A143DA61_ARTPT	29	85977	1	1	1	1	0.05	0.0118821
580	1	MP_UniprotAB	A0A060V023_9PROT	21	81425	1	1	1	1	0.05	0.0118821
200	1	MP_UniprotAB	F3Z092_DESAF	61	102061	3	1	1	1	0.04	0.0095057
262	1	MP_UniprotAB	Q03Q25_LACBA	54	113747	1	1	1	1	0.04	0.0095057
265	1	MP_UniprotAB	L7TZW5_MYXSD	53	114979	1	1	1	1	0.04	0.0095057
304	1	MP_UniprotAB	H3KE43_9BURK	49	102747	1	1	1	1	0.04	0.0095057
325	1	MP_UniprotAB	K8RCN9_9BURK	47	100495	1	1	1	1	0.04	0.0095057
339	1	MP_UniprotAB	D0WKA7_9ACTO	46	101650	1	1	1	1	0.04	0.0095057
357	1	MP_UniprotAB	G8WWU9_STREN	45	119711	1	1	1	1	0.04	0.0095057
394	1	MP_UniprotAB	I2AFP3_9MYCO	41	96352	1	1	1	1	0.04	0.0095057
446	1	MP_UniprotAB	A0A0Q7WCP4_9BURK	38	119754	1	1	1	1	0.04	0.0095057
467	1	MP_UniprotAB	B1KNR1_SHEWM	36	101168	1	1	1	1	0.04	0.0095057
479	1	MP_UniprotAB	A0A0S8D4A3_9BACT	36	122609	2	1	2	1	0.04	0.0095057
512	1	MP_UniprotAB	A0A157ZB87_9BURK	34	105728	1	1	1	1	0.04	0.0095057
531	1	MP_UniprotAB	R7MGS9_9CLOT	32	97875	1	1	1	1	0.04	0.0095057
167	1	MP_UniprotAB	U7QGH1_9CYAN	66	144277	1	1	1	1	0.03	0.00712928
291	1	MP_UniprotAB	A6M054_CLOB8	50	162557	3	1	2	1	0.03	0.00712928
307	1	MP_UniprotAB	A0A0V7ZSV8_9CYAN	49	126379	1	1	1	1	0.03	0.00712928
308	1	MP_UniprotAB	A5GW08_SYNR3	49	164826	5	1	4	1	0.03	0.00712928
388	1	MP_UniprotAB	J7Q8X9_METSZ	42	154545	1	1	1	1	0.03	0.00712928
390	1	MP_UniprotAB	A0A0K0XZ15_9GAMM	42	132580	1	1	1	1	0.03	0.00712928
423	1	MP_UniprotAB	M6V3D7_9LEPT	39	127802	1	1	1	1	0.03	0.00712928
427	1	MP_UniprotAB	R6QDU1_9FIRM	39	142507	1	1	1	1	0.03	0.00712928
432	1	MP_UniprotAB	A0A0U1QCC9_9BURK	39	130774	1	1	1	1	0.03	0.00712928
511	1	MP_UniprotAB	L7VJM5_CLOSH	34	137237	1	1	1	1	0.03	0.00712928
149	1	MP_UniprotAB	D4JAR5_9FIRM	68	191446	2	1	1	1	0.02	0.00475285
208	1	MP_UniprotAB	C0EPJ4_NEIFL	61	232042	1	1	1	1	0.02	0.00475285
285	1	MP_UniprotAB	C4RIT9_9ACTN	51	213830	9	1	1	1	0.02	0.00475285
456	1	MP_UniprotAB	A0A150R024_SORCE	37	196815	1	1	1	1	0.02	0.00475285
463	1	MP_UniprotAB	S4NFF6_9ACTN	37	225925	1	1	1	1	0.02	0.00475285
558	1	MP_UniprotAB	B1R9E4_CLOPF	30	180647	1	1	1	1	0.02	0.00475285
413	1	MP_UniprotAB	D8MSA2_ERWBE	40	285238	1	1	1	1	0.01	0.00237643
212	1	MP_UniprotAB	A0A0V8HJI7_9BACI	60	0	1	1	1	1	0	0
220	1	MP_UniprotAB	A0A011QV85_9PROT	60	0	1	1	1	1	0	0
242	1	MP_UniprotAB	A0A081ECS9_STRFR	57	0	1	1	1	1	0	0
261	1	MP_UniprotAB	A0A095ARI5_9SPHN	54	0	1	1	1	1	0	0
295	1	MP_UniprotAB	A0A023V392_CITFR	50	0	2	1	1	1	0	0
300	1	MP_UniprotAB	A0A0F5ESD1_AVIPA	49	0	1	1	1	1	0	0
309	1	MP_UniprotAB	A0A074LVE0_PAEPO	49	0	1	1	1	1	0	0
324	1	MP_UniprotAB	A0A0H5BMQ4_PREIN	47	0	2	1	2	1	0	0
344	1	MP_UniprotAB	N9Y2S7_9CLOT	46	0	1	1	1	1	0	0
367	1	MP_UniprotAB	A0A0G0BQK7_9BACT	44	0	1	1	1	1	0	0
379	1	MP_UniprotAB	A0A0K8NXU5_IDESA	43	0	2	1	1	1	0	0
397	1	MP_UniprotAB	A0A094Y2R6_LACSK	41	0	3	1	2	1	0	0
492	1	MP_UniprotAB	D7CJU4_SYNLT	35	0	1	1	1	1	0	0
520	1	MP_UniprotAB	A0A0D5VL64_9BURK	33	0	1	1	1	1	0	0
539	1	MP_UniprotAB	A0A0B5DYH4_9RHOB	31	0	1	1	1	1	0	0
545	1	MP_UniprotAB	A0A0B1ZUN9_9SPHN	31	0	1	1	1	1	0	0
565	1	MP_UniprotAB	A0A0C5WMA3_9FLAO	29	0	1	1	1	1	0	0
567	1	MP_UniprotAB	A0A101W9T2_9FIRM	29	0	1	1	1	1	0	0

## Sheet: 37_D4_1
Family	Member	Database	Accession	Score	Mass	Num. of matches	Num. of significant matches	Num. of sequences	Num. of significant sequences	emPAI	% emPAI
3	1	MP_UniprotAB	A0A0Q0Y4T0_PEDPE	1267	18901	75	49	8	7	51.8	10.2471
5	1	MP_UniprotAB	A0A076GUA7_ENTFC	975	17868	138	60	12	6	24.89	4.92374
2	1	MP_UniprotAB	A0A076GNQ2_ENTFC	1354	35912	192	67	21	16	19.82	3.92079
6	1	MP_UniprotAB	A0A0M1XXT9_ENTFC	872	22862	77	42	11	9	14.45	2.8585
1	1	MP_UniprotAB	S4DY12_ENTFC	2474	46468	320	135	30	21	14.11	2.79124
5	2	MP_UniprotAB	S4DPT2_ENTFC	607	17858	88	39	12	6	11.89	2.35208
35	1	MP_UniprotAB	A0A0F3GKM3_PSEPS	153	8168	17	9	4	3	10.76	2.12854
4	1	MP_UniprotAB	A0A0K2MJD5_CLOPA	1048	41343	99	41	25	17	10.52	2.08107
14	1	MP_UniprotAB	A0A0B5Q4V2_CLOBE	371	24455	44	19	17	9	9.97	1.97227
52	1	MP_UniprotAB	A0A0R2H8X5_PEDPE	115	14779	19	8	8	5	8.4	1.66169
19	1	MP_UniprotAB	A0A022NB77_ENTMU	317	9676	43	22	8	3	7.26	1.43617
8	1	MP_UniprotAB	A0A0M1Y1C2_ENTFC	813	42259	68	37	20	16	6.31	1.24824
13	1	MP_UniprotAB	A0A076GSE5_ENTFC	385	20478	30	17	9	6	5.27	1.04251
2	2	MP_UniprotAB	A0A0N8VYV7_PEDPE	932	36833	91	45	17	12	5.2	1.02866
12	1	MP_UniprotAB	A0A095Y5M2_9BACT	513	9554	24	15	6	4	4.52	0.894147
23	1	MP_UniprotAB	A0A076GT94_ENTFC	271	35120	46	19	19	12	4.34	0.858539
22	1	MP_UniprotAB	A0A0E2XS20_OENOE	283	18734	26	12	7	5	3.72	0.73589
15	1	MP_UniprotAB	A0A0M1XBN5_ENTFC	371	46670	64	24	23	17	3.64	0.720065
9	2	MP_UniprotAB	S4DCA8_ENTFL	194	27344	48	18	10	4	3.63	0.718087
8	2	MP_UniprotAB	A0A0R2H5W9_PEDPE	413	42521	52	17	27	14	3.41	0.674566
77	1	MP_UniprotAB	A0A017IGD6_ECOLX	97	8375	9	3	3	3	3.31	0.654784
1	2	MP_UniprotAB	A0A0R2H6C0_PEDPE	806	47637	116	41	20	12	3.12	0.617198
9	1	MP_UniprotAB	A0A076GQE9_ENTFC	687	27245	52	24	14	5	2.99	0.591482
15	2	MP_UniprotAB	A0A0Q1A5I6_PEDPE	330	43285	60	21	23	14	2.9	0.573678
76	1	MP_UniprotAB	A0A0M1Y067_ENTFC	99	12188	12	6	3	2	2.85	0.563787
20	1	MP_UniprotAB	A0A076GQL6_ENTFC	305	15740	15	11	4	2	2.72	0.53807
24	1	MP_UniprotAB	F9D145_PREDD	244	12750	21	9	5	3	2.63	0.520267
24	2	MP_UniprotAB	A0A096BQI0_9BACT	166	12808	18	8	4	3	2.63	0.520267
317	1	MP_UniprotAB	A0A096AQW9_9BACT	53	9550	4	3	3	3	2.6	0.514332
10	1	MP_UniprotAB	A0A076GQE5_ENTFC	661	49669	52	28	16	11	2.57	0.508397
1	3	MP_UniprotAB	A0A0R2ISE2_9LACO	743	47699	107	38	16	10	2.44	0.482681
25	1	MP_UniprotAB	A0A0B5QGE2_CLOBE	241	27162	24	11	11	7	2.42	0.478724
17	2	MP_UniprotAB	L1QLY8_9CLOT	243	30724	26	13	6	4	2.41	0.476746
70	1	MP_UniprotAB	A0A076GXZ1_ENTFC	101	9997	8	3	6	3	2.41	0.476746
27	1	MP_UniprotAB	A0A0B2EWL4_9BACL	229	10704	17	10	2	2	2.17	0.429269
208	1	MP_UniprotAB	A0A0E2H5W8_9FIRM	60	7126	5	2	3	2	2.1	0.415422
7	1	MP_UniprotAB	A0A133MW76_ENTFC	832	63638	89	42	30	14	2.09	0.413444
97	1	MP_UniprotAB	A0A0M1PF65_ENTFC	88	14779	13	4	6	2	2.07	0.409487
23	2	MP_UniprotAB	A0A0Q1DJF0_PEDPE	245	34320	32	11	14	9	2.01	0.397618
18	1	MP_UniprotAB	A0A076GUD4_ENTFC	328	34652	31	17	10	6	1.98	0.391684
26	1	MP_UniprotAB	A0A076GQG6_ENTFC	235	51022	38	14	20	12	1.92	0.379814
15	8	MP_UniprotAB	Q9RGL6_ENTFC	125	27452	34	9	11	7	1.91	0.377836
2	5	MP_UniprotAB	H2A0I0_PEDAC	233	24025	19	11	5	5	1.84	0.363989
16	3	MP_UniprotAB	A0A076GST5_ENTFC	274	57121	42	17	29	13	1.81	0.358054
113	1	MP_UniprotAB	A0A076GNZ6_ENTFC	83	20372	18	7	6	5	1.77	0.350141
47	1	MP_UniprotAB	A0A0B5QK56_CLOBE	123	24923	18	8	7	6	1.73	0.342229
99	1	MP_UniprotAB	A0A0R2H7N3_PEDPE	88	12368	14	5	7	3	1.72	0.34025
2	7	MP_UniprotAB	A0A099BX26_9BACT	101	38024	20	11	8	8	1.7	0.336294
81	1	MP_UniprotAB	A0A076GRJ8_ENTFC	97	12447	14	4	7	3	1.7	0.336294
17	1	MP_UniprotAB	Q45815_CLOSA	246	30688	25	12	8	5	1.61	0.31849
17	3	MP_UniprotAB	A0A089FXU3_9CLOT	232	30603	22	12	6	4	1.61	0.31849
28	1	MP_UniprotAB	A0A0Q0YFK3_PEDPE	195	30767	18	9	11	6	1.6	0.316512
16	1	MP_UniprotAB	M1MH62_9CLOT	359	57657	65	19	27	11	1.59	0.314534
4	2	MP_UniprotAB	N9XMR6_9CLOT	195	41347	42	12	10	5	1.5	0.29673
170	1	MP_UniprotAB	A0A0L8F3K4_9CLOT	69	13497	5	3	2	1	1.49	0.294752
54	1	MP_UniprotAB	A0A023YUF2_ECOLX	112	18648	4	4	4	4	1.44	0.284861
310	1	MP_UniprotAB	A0A0B5QMD6_CLOBE	54	9077	7	2	5	2	1.44	0.284861
422	1	MP_UniprotAB	A0A017ICI9_ECOLX	42	9114	4	2	2	2	1.44	0.284861
133	1	MP_UniprotAB	A0A076GRJ6_ENTFC	77	9185	4	2	3	1	1.42	0.280904
16	2	MP_UniprotAB	K6U8B2_9CLOT	326	57566	60	16	26	10	1.41	0.278926
14	2	MP_UniprotAB	K6SZH9_9CLOT	109	24506	18	5	8	5	1.34	0.265079
11	1	MP_UniprotAB	A0A0B5QIV2_CLOBE	635	20007	60	27	7	3	1.3	0.257166
11	5	MP_UniprotAB	B2TP67_CLOBB	165	20205	14	9	5	3	1.28	0.25321
31	1	MP_UniprotAB	A0A0R2HCU9_PEDPE	182	20170	18	5	6	3	1.28	0.25321
90	1	MP_UniprotAB	D1PZF6_9BACT	92	9838	7	3	5	2	1.28	0.25321
146	1	MP_UniprotAB	A0A0R2HJX8_PEDPE	74	9907	4	2	2	2	1.28	0.25321
150	1	MP_UniprotAB	A0A094YJY9_ENTCL	73	15138	6	3	4	2	1.28	0.25321
2	6	MP_UniprotAB	A0A076GQ30_ENTFC	229	36446	30	12	14	7	1.24	0.245297
11	8	MP_UniprotAB	A0A0E3K2H6_CLOSL	75	20722	8	5	7	4	1.23	0.243319
83	1	MP_UniprotAB	A0A117KVJ0_9THEO	95	10366	11	2	4	1	1.21	0.239362
237	1	MP_UniprotAB	A0A0B2F0V8_9BACL	62	10505	8	2	6	2	1.17	0.231449
59	1	MP_UniprotAB	A0A0Q0U2U5_PEDPE	108	10680	7	3	5	2	1.16	0.229471
11	7	MP_UniprotAB	W1U5J0_CLOBU	95	27320	18	6	8	4	1.15	0.227493
56	1	MP_UniprotAB	A0A133N1E5_ENTFC	112	11577	6	3	3	1	1.04	0.205733
136	1	MP_UniprotAB	A0A076GRA1_ENTFC	76	17608	12	3	9	3	1.03	0.203755
201	1	MP_UniprotAB	A0A095XYW9_9BACT	61	11765	4	2	3	2	1.01	0.199798
2	3	MP_UniprotAB	A0A0E4HEA0_9BACL	304	36333	43	15	6	4	1	0.19782
2	8	MP_UniprotAB	I0X6E5_9SPIO	100	36896	16	8	6	5	0.98	0.193864
17	6	MP_UniprotAB	A0A0A6PV13_CLOBU	107	30765	11	5	6	4	0.98	0.193864
60	1	MP_UniprotAB	A0A0E2C5I5_LACCA	107	18313	9	5	5	3	0.98	0.193864
32	1	MP_UniprotAB	L2LC94_ENTFC	170	49562	25	8	15	8	0.97	0.191885
40	1	MP_UniprotAB	A0A0M1X882_ENTFC	141	31023	11	5	7	5	0.97	0.191885
51	1	MP_UniprotAB	A0A076GU15_ENTFC	118	30918	13	7	8	5	0.97	0.191885
34	1	MP_UniprotAB	A0A029PRW9_ECOLX	162	37542	24	6	13	5	0.96	0.189907
24	3	MP_UniprotAB	A0A017I5R7_ECOLX	95	12288	7	3	4	2	0.95	0.187929
54	2	MP_UniprotAB	A0A017IJ69_ECOLX	74	18644	4	3	3	3	0.95	0.187929
212	1	MP_UniprotAB	D1BNG4_VEIPT	54	12511	4	2	3	2	0.93	0.183973
24	4	MP_UniprotAB	A0A015QK84_BACFG	56	12687	4	2	3	2	0.92	0.181994
38	1	MP_UniprotAB	A0A0K2M8T1_CLOPA	145	32640	17	7	12	5	0.9	0.178038
71	1	MP_UniprotAB	A0A133MPV8_ENTFC	101	32583	24	5	11	5	0.9	0.178038
350	1	MP_UniprotAB	A0A0K2MF48_CLOPA	51	12822	4	2	4	2	0.9	0.178038
222	1	MP_UniprotAB	A0A0E2HP33_9FIRM	61	12953	4	3	3	2	0.89	0.17606
553	1	MP_UniprotAB	A0A078PNF4_BACOV	33	6382	2	1	2	1	0.88	0.174082
1	4	MP_UniprotAB	ENO_STRP6	516	47383	131	32	9	6	0.86	0.170125
579	1	MP_UniprotAB	A0A034TNX7_9VIBR	30	6486	1	1	1	1	0.86	0.170125
39	1	MP_UniprotAB	A0A0Q0TT21_PEDPE	143	34226	14	5	11	5	0.85	0.168147
11	3	MP_UniprotAB	A0A0C1TXK1_9CLOT	560	20547	48	21	5	3	0.84	0.166169
113	2	MP_UniprotAB	A0A0M1X7W6_ENTFC	62	20437	11	4	5	3	0.84	0.166169
262	1	MP_UniprotAB	F9D100_PREDD	60	6499	2	1	2	1	0.84	0.166169
11	2	MP_UniprotAB	A0A098B5C2_DESHA	591	20715	52	22	6	3	0.83	0.164191
11	4	MP_UniprotAB	R6U947_9FIRM	216	20756	36	13	3	3	0.83	0.164191
190	2	MP_UniprotAB	T0N0F6_9CLOT	51	13694	3	2	2	2	0.83	0.164191
16	10	MP_UniprotAB	Q4LDD9_9ENTE	93	27806	11	4	6	4	0.82	0.162212
190	1	MP_UniprotAB	A0A084JI53_9CLOT	66	13715	2	2	2	2	0.82	0.162212
111	1	MP_UniprotAB	A0A022NFV9_ENTMU	84	21136	10	3	4	3	0.81	0.160234
466	1	MP_UniprotAB	T0N1F8_9CLOT	41	6775	4	1	3	1	0.81	0.160234
159	1	MP_UniprotAB	A0A076GVG4_ENTFC	70	14061	14	2	5	2	0.8	0.158256
2	4	MP_UniprotAB	A0A084AB62_LACLC	264	35911	59	17	5	3	0.79	0.156278
209	1	MP_UniprotAB	A0A022NA66_ENTMU	64	6851	12	2	5	1	0.79	0.156278
15	6	MP_UniprotAB	A0A0B5Q7A9_CLOBE	130	43653	18	7	13	6	0.78	0.1543
42	1	MP_UniprotAB	A0A022ND66_ENTMU	136	21621	5	3	4	2	0.78	0.1543
55	1	MP_UniprotAB	A0A096AD48_9BACT	108	14483	2	2	2	2	0.77	0.152321
26	4	MP_UniprotAB	A0A143D2B0_ARTPT	133	52404	39	13	8	5	0.76	0.150343
571	1	MP_UniprotAB	A0A0H1SUE4_9ACTN	31	7104	1	1	1	1	0.76	0.150343
48	1	MP_UniprotAB	A0A133N5K1_ENTFC	122	44989	12	6	8	6	0.75	0.148365
79	1	MP_UniprotAB	A0A095AEY0_LACSK	86	14716	9	2	5	2	0.75	0.148365
458	1	MP_UniprotAB	F3AC14_9FIRM	41	7171	4	1	2	1	0.75	0.148365
515	1	MP_UniprotAB	A0A076GNK0_ENTFC	37	7165	2	1	2	1	0.75	0.148365
134	1	MP_UniprotAB	A0A0B5Q7N3_CLOBE	77	22515	8	4	6	3	0.74	0.146387
17	5	MP_UniprotAB	HBD_CLOAB	109	30791	10	4	5	3	0.73	0.144409
149	1	MP_UniprotAB	A0A0R1M474_9LACO	73	7332	7	2	4	1	0.73	0.144409
26	5	MP_UniprotAB	B7TWB5_9RICK	120	15200	3	2	3	2	0.72	0.14243
51	2	MP_UniprotAB	A0A0R2CTW4_9LACO	80	30874	7	4	6	4	0.72	0.14243
57	1	MP_UniprotAB	A0A0R2H9C1_PEDPE	110	15203	9	2	7	2	0.72	0.14243
167	1	MP_UniprotAB	A0A098TGV6_9CHRO	69	15246	6	3	3	2	0.72	0.14243
95	1	MP_UniprotAB	A0A076GTZ2_ENTFC	89	23329	10	3	6	3	0.71	0.140452
101	1	MP_UniprotAB	A0A091BV10_9ENTE	87	15860	7	2	4	2	0.69	0.136496
110	1	MP_UniprotAB	A0A0M1XB78_ENTFC	84	23984	17	3	10	3	0.69	0.136496
225	1	MP_UniprotAB	A0A076GWF2_ENTFC	62	31872	14	4	11	4	0.69	0.136496
272	1	MP_UniprotAB	A0A133Y0U5_9BACT	59	7649	2	2	1	1	0.69	0.136496
29	3	MP_UniprotAB	A0A109MXK3_9BACI	169	32568	11	4	4	4	0.68	0.134518
156	1	MP_UniprotAB	A0A076GPA1_ENTFC	71	40999	6	5	4	4	0.67	0.132539
438	1	MP_UniprotAB	A0A0R2HI30_PEDPE	44	16222	5	2	3	2	0.67	0.132539
121	1	MP_UniprotAB	A0A010YXS9_9CLOT	79	7969	1	1	1	1	0.66	0.130561
268	1	MP_UniprotAB	A0A0R2HI77_PEDPE	59	16833	4	2	4	2	0.64	0.126605
346	1	MP_UniprotAB	A0A022N707_ENTMU	51	8244	3	2	1	1	0.64	0.126605
26	3	MP_UniprotAB	ATPB_SYNJA	156	51557	34	10	5	5	0.63	0.124627
123	1	MP_UniprotAB	A0A0M1XBY2_ENTFC	79	51831	26	8	11	6	0.63	0.124627
112	1	MP_UniprotAB	A8GNJ7_RICAH	83	8445	2	1	1	1	0.62	0.122648
132	1	MP_UniprotAB	A0A076GT09_ENTFC	73	17350	5	2	4	2	0.62	0.122648
58	1	MP_UniprotAB	A0A0R2H841_PEDPE	109	35307	22	5	7	3	0.61	0.12067
137	1	MP_UniprotAB	A0A0A6Q162_CLOBU	76	8580	1	1	1	1	0.61	0.12067
178	1	MP_UniprotAB	A0A022N713_ENTMU	68	17423	3	2	3	2	0.61	0.12067
374	1	MP_UniprotAB	L2P4P7_ENTFC	49	8498	1	1	1	1	0.61	0.12067
131	1	MP_UniprotAB	A0A0R2HJR1_PEDPE	77	17629	6	2	4	2	0.6	0.118692
243	1	MP_UniprotAB	A0A076GS79_ENTFC	61	17763	9	2	8	2	0.6	0.118692
266	1	MP_UniprotAB	D1PTL3_9BACT	59	8619	3	1	1	1	0.6	0.118692
5	3	MP_UniprotAB	R2RKJ6_9ENTE	250	17995	29	10	7	2	0.59	0.116714
107	1	MP_UniprotAB	F9D2T0_PREDD	85	18505	6	2	3	2	0.57	0.112757
220	1	MP_UniprotAB	A0A0R2HAR1_PEDPE	61	46381	17	5	9	5	0.57	0.112757
5	4	MP_UniprotAB	A0A0N1M195_9ENTE	130	18710	18	6	5	2	0.56	0.110779
10	3	MP_UniprotAB	S4DBS2_ENTFL	181	47077	21	7	8	4	0.56	0.110779
188	1	MP_UniprotAB	A0A017IJC7_ECOLX	67	18684	10	2	8	2	0.56	0.110779
518	1	MP_UniprotAB	A0A078SD00_BACUN	37	9196	1	1	1	1	0.56	0.110779
557	1	MP_UniprotAB	A0A0F2S9E8_9FIRM	33	9256	3	1	2	1	0.56	0.110779
16	5	MP_UniprotAB	A0A0Q1LDW1_CLOPF	198	57402	36	9	14	5	0.55	0.108801
16	7	MP_UniprotAB	N9XYH8_9CLOT	161	58056	34	9	14	6	0.55	0.108801
16	9	MP_UniprotAB	A0A0H2Q569_9ENTE	96	57441	19	6	14	6	0.55	0.108801
45	1	MP_UniprotAB	A0A0M1Y137_ENTFC	130	38472	29	7	13	3	0.55	0.108801
102	1	MP_UniprotAB	A0A0R2HFQ0_PEDPE	87	18982	5	2	5	2	0.55	0.108801
120	1	MP_UniprotAB	A0A022N8Q1_ENTMU	80	9307	4	1	1	1	0.55	0.108801
239	1	MP_UniprotAB	A0A133QFB4_9BACT	62	9330	2	1	2	1	0.55	0.108801
463	1	MP_UniprotAB	A0A140K5X5_9CYAN	41	9335	2	1	2	1	0.55	0.108801
41	1	MP_UniprotAB	F9D2U5_PREDD	138	9460	11	5	1	1	0.54	0.106823
10	2	MP_UniprotAB	A0A0Q1DLL0_PEDPE	207	49622	19	8	11	4	0.53	0.104845
29	11	MP_UniprotAB	M5R689_9BACI	88	29624	6	4	3	3	0.53	0.104845
80	1	MP_UniprotAB	A0A0M1XBY0_ENTFC	97	39619	6	4	5	4	0.53	0.104845
258	1	MP_UniprotAB	A0A059MXI1_ENTFL	52	19397	2	2	2	2	0.53	0.104845
276	1	MP_UniprotAB	A0A017I5I2_ECOLX	58	9529	3	1	2	1	0.53	0.104845
130	1	MP_UniprotAB	A0A0K2MJ25_CLOPA	75	29814	6	3	5	3	0.52	0.102866
242	1	MP_UniprotAB	A0A0A2BGN0_9PROC	61	9805	1	1	1	1	0.52	0.102866
11	6	MP_UniprotAB	R6F2D2_9FIRM	104	20162	7	2	3	2	0.51	0.100888
11	9	MP_UniprotAB	A0A117J3N6_9FIRM	73	20296	7	3	4	2	0.51	0.100888
17	7	MP_UniprotAB	G7LXN7_9CLOT	96	30473	6	3	4	3	0.51	0.100888
26	2	MP_UniprotAB	A0A0Q0U474_PEDPE	166	50790	29	6	16	5	0.51	0.100888
46	1	MP_UniprotAB	A0A0Q1DRI0_PEDPE	124	51330	15	6	11	5	0.51	0.100888
251	1	MP_UniprotAB	A0A075KCR5_9FIRM	61	9849	1	1	1	1	0.51	0.100888
275	1	MP_UniprotAB	A0A084IS05_9BACI	58	9913	3	1	1	1	0.51	0.100888
299	1	MP_UniprotAB	A0A022N717_ENTMU	49	20191	8	2	6	2	0.51	0.100888
21	2	MP_UniprotAB	A0A0E3JRD5_CLOSL	77	41590	9	4	6	4	0.5	0.09891
49	1	MP_UniprotAB	A0A0B5QGB7_CLOBE	119	51777	11	5	9	4	0.5	0.09891
91	1	MP_UniprotAB	A0A076GXK9_ENTFC	91	9945	4	1	3	1	0.5	0.09891
270	1	MP_UniprotAB	A0A011Q643_9LACT	59	9984	2	1	1	1	0.5	0.09891
324	1	MP_UniprotAB	U2CRI6_9FIRM	53	10074	1	1	1	1	0.5	0.09891
393	1	MP_UniprotAB	A0A085YYT4_9FLAO	47	10046	1	1	1	1	0.5	0.09891
501	1	MP_UniprotAB	A0A076GWQ3_ENTFC	38	10153	2	1	2	1	0.5	0.09891
29	4	MP_UniprotAB	L5MVV4_9BACL	157	52543	20	5	7	5	0.49	0.0969318
50	1	MP_UniprotAB	A0A076GVI6_ENTFC	120	20877	8	2	4	1	0.49	0.0969318
64	1	MP_UniprotAB	A0A0Q0TTA3_PEDPE	104	10167	2	1	2	1	0.49	0.0969318
193	1	MP_UniprotAB	A0A132P8U9_ENTFC	66	20933	4	2	4	2	0.49	0.0969318
197	1	MP_UniprotAB	F9CZU6_PREDD	65	10210	1	1	1	1	0.49	0.0969318
205	1	MP_UniprotAB	A0A017IM24_ECOLX	62	20862	7	2	4	2	0.49	0.0969318
225	2	MP_UniprotAB	A0A0R2HA47_PEDPE	62	31649	8	3	7	3	0.49	0.0969318
352	1	MP_UniprotAB	A0A037Z7W8_CLOTT	51	10243	5	1	3	1	0.49	0.0969318
400	1	MP_UniprotAB	A0A076GPN6_ENTFC	46	20773	9	2	5	2	0.49	0.0969318
13	2	MP_UniprotAB	A0A076GX43_ENTFC	111	31866	14	5	6	3	0.48	0.0949536
15	4	MP_UniprotAB	H3NJ01_9LACT	140	43284	19	7	7	4	0.48	0.0949536
15	11	MP_UniprotAB	R2SB14_9ENTE	101	43288	12	5	8	4	0.48	0.0949536
29	8	MP_UniprotAB	C6PPI6_9CLOT	123	42570	10	4	9	4	0.48	0.0949536
61	1	MP_UniprotAB	A0A0M1X6E0_ENTFC	107	32035	6	3	5	3	0.48	0.0949536
199	1	MP_UniprotAB	A0A0B2EVY1_9BACL	65	21178	6	3	3	2	0.48	0.0949536
286	1	MP_UniprotAB	A0A076GS78_ENTFC	57	21453	6	2	5	2	0.48	0.0949536
288	1	MP_UniprotAB	F8NAQ5_9BACT	57	10409	1	1	1	1	0.48	0.0949536
386	1	MP_UniprotAB	A0A099BX48_9BACT	47	21237	3	2	2	2	0.48	0.0949536
15	9	MP_UniprotAB	A0A0P8UWC4_9CLOT	118	43914	18	5	8	4	0.47	0.0929754
44	1	MP_UniprotAB	A0A0Q0YIS6_PEDPE	130	10686	2	2	1	1	0.47	0.0929754
111	2	MP_UniprotAB	A0A0F3FW28_9LACO	69	21767	7	2	4	2	0.47	0.0929754
226	1	MP_UniprotAB	A0A134BUF7_9FIRM	63	10578	1	1	1	1	0.47	0.0929754
30	1	MP_UniprotAB	A0A076GU65_ENTFC	182	66601	18	7	13	5	0.46	0.0909972
141	1	MP_UniprotAB	A0A0Q0U6Q3_PEDPE	76	11123	1	1	1	1	0.45	0.089019
16	4	MP_UniprotAB	I7J6J6_9CLOT	204	58260	25	8	11	4	0.44	0.0870408
16	6	MP_UniprotAB	A0A0L9Y403_CLOBO	162	57956	38	8	17	5	0.44	0.0870408
147	1	MP_UniprotAB	A0A076GSW3_ENTFC	74	34717	3	3	3	3	0.44	0.0870408
184	1	MP_UniprotAB	D5ES22_PRER2	67	11191	3	1	2	1	0.44	0.0870408
259	1	MP_UniprotAB	A0A095YXT1_9BACT	60	11226	1	1	1	1	0.44	0.0870408
560	1	MP_UniprotAB	A0A0E3JZN2_CLOSL	33	11186	1	1	1	1	0.44	0.0870408
43	1	MP_UniprotAB	A0A076GR41_ENTFC	133	47954	15	4	11	2	0.42	0.0830844
152	1	MP_UniprotAB	A0A0B5Q7K3_CLOBE	73	47845	9	4	9	4	0.42	0.0830844
177	1	MP_UniprotAB	A0A076GTY7_ENTFC	68	11604	3	1	3	1	0.42	0.0830844
269	1	MP_UniprotAB	A0A0F4LWZ9_9LACO	59	11686	2	1	2	1	0.42	0.0830844
279	1	MP_UniprotAB	I0TBQ2_9BACT	58	23771	3	2	1	1	0.42	0.0830844
365	1	MP_UniprotAB	A0A017I6F1_ECOLX	50	11728	5	1	4	1	0.42	0.0830844
1	5	MP_UniprotAB	A0A0D1JLF1_9LACT	357	49011	41	18	6	3	0.41	0.0811062
29	9	MP_UniprotAB	A0A0N8GGU1_9BACI	100	36782	7	3	4	3	0.41	0.0811062
154	1	MP_UniprotAB	A0A076GRX3_ENTFC	71	36677	11	3	9	3	0.41	0.0811062
248	1	MP_UniprotAB	A0A0K2MAH7_CLOPA	61	61115	11	5	9	5	0.41	0.0811062
248	2	MP_UniprotAB	A6M062_CLOB8	60	61098	11	5	9	5	0.41	0.0811062
404	1	MP_UniprotAB	A0A017I6C3_ECOLX	46	11937	2	1	1	1	0.41	0.0811062
34	2	MP_UniprotAB	A0A066P1H8_LELAM	98	37532	18	3	13	3	0.4	0.079128
115	1	MP_UniprotAB	A0A076GS82_ENTFC	81	24887	3	2	3	2	0.4	0.079128
125	1	MP_UniprotAB	A0A0B5Q7S5_CLOBE	78	24679	3	2	2	2	0.4	0.079128
173	1	MP_UniprotAB	A0A076GN38_ENTFC	68	12323	2	1	1	1	0.4	0.079128
311	1	MP_UniprotAB	A0A017I5J1_ECOLX	54	12064	6	2	3	1	0.4	0.079128
432	1	MP_UniprotAB	A0A031HV92_9SPHN	44	12214	1	1	1	1	0.4	0.079128
462	1	MP_UniprotAB	A0A0Q0U1A5_PEDPE	41	25033	6	2	6	2	0.4	0.079128
249	1	MP_UniprotAB	R5BNV4_9FIRM	61	12395	4	1	2	1	0.39	0.0771498
26	6	MP_UniprotAB	A0A014NPG4_MYCMC	113	52335	9	4	4	4	0.38	0.0751716
29	1	MP_UniprotAB	A0A150K6C2_BACCO	175	39554	4	4	2	2	0.38	0.0751716
457	1	MP_UniprotAB	A0A0E3K2N4_CLOSL	41	12620	1	1	1	1	0.38	0.0751716
29	14	MP_UniprotAB	Q2RKG1_MOOTA	58	39995	7	3	4	3	0.37	0.0731934
53	1	MP_UniprotAB	A0A076GQY9_ENTFC	113	39667	8	3	5	2	0.37	0.0731934
65	1	MP_UniprotAB	M9R678_9SYNE	102	53316	19	4	8	3	0.37	0.0731934
122	1	MP_UniprotAB	F9D1E6_PREDD	79	39741	9	3	7	3	0.37	0.0731934
263	1	MP_UniprotAB	L2QDM4_ENTFC	60	26813	2	2	2	2	0.37	0.0731934
354	1	MP_UniprotAB	R6VFV6_9BACT	51	13135	2	1	2	1	0.37	0.0731934
359	1	MP_UniprotAB	F9D5I9_PREDD	50	12933	3	2	1	1	0.37	0.0731934
386	2	MP_UniprotAB	C9MTA9_9BACT	45	26428	3	2	3	2	0.37	0.0731934
399	1	MP_UniprotAB	A0A0B0D5G9_9BACI	46	13215	1	1	1	1	0.37	0.0731934
465	1	MP_UniprotAB	F3AE47_9FIRM	41	12973	5	1	5	1	0.37	0.0731934
62	1	MP_UniprotAB	A0A017HCH8_9RHOB	106	40998	4	3	2	1	0.36	0.0712152
171	1	MP_UniprotAB	A0A064CZJ2_9ENTR	68	41074	10	3	8	3	0.36	0.0712152
298	1	MP_UniprotAB	A0A022N895_ENTMU	56	13524	2	1	2	1	0.36	0.0712152
337	1	MP_UniprotAB	A0A076GS39_ENTFC	52	27242	6	2	6	2	0.36	0.0712152
349	1	MP_UniprotAB	A0A022NBC7_ENTMU	51	13289	2	1	2	1	0.36	0.0712152
494	1	MP_UniprotAB	A0A088BZ53_9BACT	38	13319	1	1	1	1	0.36	0.0712152
21	1	MP_UniprotAB	A0A0E1QID1_CLOBO	290	41913	18	10	4	2	0.35	0.069237
221	1	MP_UniprotAB	A0A075KEE4_9FIRM	63	13842	10	2	4	1	0.35	0.069237
260	1	MP_UniprotAB	A0A151ANN6_9CLOT	60	42125	8	3	6	3	0.35	0.069237
260	2	MP_UniprotAB	A0A0B5QMA1_CLOBE	58	41984	7	3	5	3	0.35	0.069237
285	1	MP_UniprotAB	A0A0E3MBT0_CLOSL	57	13697	2	1	2	1	0.35	0.069237
15	3	MP_UniprotAB	U2ZFZ5_9CAUL	145	43457	17	6	5	3	0.34	0.0672588
15	5	MP_UniprotAB	A3V369_9RHOB	135	42841	10	5	5	3	0.34	0.0672588
36	1	MP_UniprotAB	R7NE59_9FIRM	151	28839	4	4	1	1	0.34	0.0672588
65	4	MP_UniprotAB	G9IJ54_9GAMM	43	28607	5	2	3	2	0.34	0.0672588
157	1	MP_UniprotAB	A0A095Y669_9BACT	71	14078	6	2	1	1	0.34	0.0672588
218	1	MP_UniprotAB	A0A0D0HCS8_9BACT	64	14202	3	1	3	1	0.34	0.0672588
314	1	MP_UniprotAB	A0A096CGJ9_9BACT	54	14147	4	1	3	1	0.34	0.0672588
559	1	MP_UniprotAB	E5V7D7_9BACE	33	14012	2	1	2	1	0.34	0.0672588
15	7	MP_UniprotAB	U2UMY4_9FIRM	125	43872	11	4	6	3	0.33	0.0652806
15	10	MP_UniprotAB	F9D151_PREDD	112	44309	10	4	6	3	0.33	0.0652806
29	7	MP_UniprotAB	A0A0D1BVY7_CLOBO	126	29662	4	2	4	2	0.33	0.0652806
29	13	MP_UniprotAB	R5DY79_9FIRM	76	29399	3	2	2	2	0.33	0.0652806
37	1	MP_UniprotAB	A0A0B2F122_9BACL	150	14437	5	5	1	1	0.33	0.0652806
66	1	MP_UniprotAB	A0A0M1X8V7_ENTFC	103	14555	6	1	6	1	0.33	0.0652806
203	1	MP_UniprotAB	A0A0B5QHF6_CLOBE	65	14617	5	1	5	1	0.33	0.0652806
348	1	MP_UniprotAB	A0A151ANE9_9CLOT	51	14591	3	1	2	1	0.33	0.0652806
378	1	MP_UniprotAB	A0A096BNW0_9BACT	48	14329	6	1	4	1	0.33	0.0652806
484	1	MP_UniprotAB	A0A076GS70_ENTFC	39	14336	4	1	4	1	0.33	0.0652806
490	1	MP_UniprotAB	A0A0B5Q7S0_CLOBE	36	29029	4	2	3	2	0.33	0.0652806
574	1	MP_UniprotAB	A0A076GPW9_ENTFC	31	14413	8	1	3	1	0.33	0.0652806
17	4	MP_UniprotAB	M1LN99_9CLOT	121	30491	6	3	3	2	0.32	0.0633024
69	2	MP_UniprotAB	A0A0Q0Y6L1_PEDPE	92	45991	6	3	5	3	0.32	0.0633024
235	1	MP_UniprotAB	A0A0P9E3T8_9ARCH	62	15094	1	1	1	1	0.32	0.0633024
257	1	MP_UniprotAB	D1PV59_9BACT	60	15003	2	1	2	1	0.32	0.0633024
267	1	MP_UniprotAB	A0A076GXT8_ENTFC	59	60707	8	4	8	4	0.32	0.0633024
309	1	MP_UniprotAB	A0A075KFL2_9FIRM	54	14807	3	1	2	1	0.32	0.0633024
377	1	MP_UniprotAB	A0A0Q3W9Y6_BRECH	48	15090	11	1	6	1	0.32	0.0633024
381	1	MP_UniprotAB	A0A034U327_9VIBR	48	14888	1	1	1	1	0.32	0.0633024
528	1	MP_UniprotAB	E3PTY1_CLOSD	36	14964	6	1	3	1	0.32	0.0633024
1	6	MP_UniprotAB	A0A139NT49_9STRE	232	46934	67	16	7	3	0.31	0.0613242
1	9	MP_UniprotAB	A0A0B5Q548_CLOBE	65	47155	10	3	9	3	0.31	0.0613242
7	2	MP_UniprotAB	A0A0Q1A5C5_PEDPE	92	62862	11	5	10	4	0.31	0.0613242
33	1	MP_UniprotAB	D1QVJ8_9BACT	167	47341	8	3	7	3	0.31	0.0613242
72	1	MP_UniprotAB	A0A0B5QMW0_CLOBE	100	46869	15	3	8	3	0.31	0.0613242
87	1	MP_UniprotAB	A0A076GRH6_ENTFC	93	63367	29	4	20	3	0.31	0.0613242
289	1	MP_UniprotAB	A0A023YVU6_ECOLX	57	15587	3	1	3	1	0.31	0.0613242
320	1	MP_UniprotAB	L2L5T0_ENTFC	53	31002	20	3	7	2	0.31	0.0613242
335	1	MP_UniprotAB	A0A076GQ24_ENTFC	52	15551	4	1	4	1	0.31	0.0613242
418	1	MP_UniprotAB	A0A142W2I8_9SPHN	45	15198	1	1	1	1	0.31	0.0613242
424	1	MP_UniprotAB	A0A134C212_9FIRM	45	15399	2	1	2	1	0.31	0.0613242
588	1	MP_UniprotAB	M4U447_9GAMM	28	15541	1	1	1	1	0.31	0.0613242
1	7	MP_UniprotAB	A0A0E2XRT3_OENOE	167	48437	8	4	4	3	0.3	0.059346
1	8	MP_UniprotAB	E5G5E5_STRSL	69	31942	28	2	4	2	0.3	0.059346
38	2	MP_UniprotAB	C4Z1B1_EUBE2	65	32397	8	3	3	2	0.3	0.059346
165	1	MP_UniprotAB	A0A0Q0YEB8_PEDPE	69	16022	1	1	1	1	0.3	0.059346
394	1	MP_UniprotAB	A0A094VIW7_PROVU	47	15870	2	1	2	1	0.3	0.059346
29	2	MP_UniprotAB	D9QTN8_ACEAZ	170	49922	5	4	3	2	0.29	0.0573678
155	1	MP_UniprotAB	A0A133N5P8_ENTFC	71	33466	4	2	4	2	0.29	0.0573678
174	1	MP_UniprotAB	A0A0R1U0D1_9LACO	68	16289	3	1	3	1	0.29	0.0573678
210	1	MP_UniprotAB	A0A076GNV7_ENTFC	64	16080	3	1	3	1	0.29	0.0573678
211	1	MP_UniprotAB	A0A0S2KKJ4_9BACT	64	33076	3	2	3	2	0.29	0.0573678
245	1	MP_UniprotAB	A0A0D7KNG6_9BACL	61	16226	1	1	1	1	0.29	0.0573678
395	1	MP_UniprotAB	A0A0E3M854_CLOSL	47	32901	2	2	2	2	0.29	0.0573678
26	9	MP_UniprotAB	D5ELJ3_CORAD	96	50834	23	5	2	2	0.28	0.0553896
26	10	MP_UniprotAB	A0A0D6ACH2_9CHRO	83	51968	33	5	4	3	0.28	0.0553896
29	6	MP_UniprotAB	A0A0J5GNX4_9BACI	138	34001	3	2	3	2	0.28	0.0553896
63	1	MP_UniprotAB	K9T127_9CYAN	105	16725	5	2	2	1	0.28	0.0553896
86	1	MP_UniprotAB	A0A076GRS2_ENTFC	94	33531	4	2	4	2	0.28	0.0553896
144	1	MP_UniprotAB	A0A0B5QLQ1_CLOBE	71	51693	8	3	6	3	0.28	0.0553896
202	1	MP_UniprotAB	A0A0E9KFS2_9RHIZ	65	16590	1	1	1	1	0.28	0.0553896
330	1	MP_UniprotAB	D3AFH7_9CLOT	53	16776	1	1	1	1	0.28	0.0553896
363	1	MP_UniprotAB	A0A081BK99_9LACO	50	16815	1	1	1	1	0.28	0.0553896
474	1	MP_UniprotAB	U2GFB4_9PROT	40	16494	1	1	1	1	0.28	0.0553896
558	1	MP_UniprotAB	J2HRB8_9BACL	33	16846	1	1	1	1	0.28	0.0553896
573	1	MP_UniprotAB	A0A0R2HHK5_PEDPE	31	16487	1	1	1	1	0.28	0.0553896
58	2	MP_UniprotAB	A0A0H2YTA1_CLOP1	73	35589	11	3	4	2	0.27	0.0534114
65	2	MP_UniprotAB	H9ZYM6_9GAMM	99	52856	17	3	5	2	0.27	0.0534114
65	3	MP_UniprotAB	RBL_SYNJA	68	53284	11	3	7	3	0.27	0.0534114
84	1	MP_UniprotAB	A0A076GVW7_ENTFC	95	35592	9	2	8	2	0.27	0.0534114
124	1	MP_UniprotAB	A0A133N5Q0_ENTFC	79	35073	6	2	5	2	0.27	0.0534114
145	1	MP_UniprotAB	A0A076GQ48_ENTFC	75	34671	5	2	4	2	0.27	0.0534114
148	1	MP_UniprotAB	A0A076GRY1_ENTFC	74	35480	9	2	8	2	0.27	0.0534114
160	1	MP_UniprotAB	A0A0V7XX95_ENTFC	70	17656	6	1	6	1	0.27	0.0534114
191	1	MP_UniprotAB	A0A0U5B227_9BACT	66	17465	1	1	1	1	0.27	0.0534114
214	1	MP_UniprotAB	L2L757_ENTFC	64	17697	3	1	3	1	0.27	0.0534114
232	1	MP_UniprotAB	A0A0S2KNZ8_9BACT	62	17448	1	1	1	1	0.27	0.0534114
376	1	MP_UniprotAB	A0A0M1XC97_ENTFC	48	34652	4	2	3	1	0.27	0.0534114
427	1	MP_UniprotAB	A0A0R2H836_PEDPE	45	17541	3	1	3	1	0.27	0.0534114
476	1	MP_UniprotAB	M1MEW0_9CLOT	40	34590	4	2	4	2	0.27	0.0534114
493	1	MP_UniprotAB	A0A076GSD0_ENTFC	38	17581	5	1	5	1	0.27	0.0534114
544	1	MP_UniprotAB	A0A0R2FPW4_9LACO	34	17167	1	1	1	1	0.27	0.0534114
548	1	MP_UniprotAB	Q03E29_PEDPA	34	17196	1	1	1	1	0.27	0.0534114
2	9	MP_UniprotAB	U5MWU7_CLOSA	69	36019	18	2	8	2	0.26	0.0514332
119	1	MP_UniprotAB	A0A0K2M819_CLOPA	80	54622	11	4	10	3	0.26	0.0514332
161	1	MP_UniprotAB	A0A0M0UXS5_9PSED	70	36765	4	2	4	2	0.26	0.0514332
229	1	MP_UniprotAB	A0A0B5QN89_CLOBE	63	35782	6	2	6	2	0.26	0.0514332
231	1	MP_UniprotAB	A0A078RYP8_BACUN	63	18029	1	1	1	1	0.26	0.0514332
385	1	MP_UniprotAB	A0A0R2HFW2_PEDPE	48	17914	4	1	3	1	0.26	0.0514332
452	1	MP_UniprotAB	A0A017IDF1_ECOLX	42	18240	4	1	3	1	0.26	0.0514332
491	1	MP_UniprotAB	A0A074LE03_PAEPO	38	17825	2	1	1	1	0.26	0.0514332
16	8	MP_UniprotAB	A0A0R2H619_PEDPE	115	57188	20	3	15	3	0.25	0.049455
16	11	MP_UniprotAB	A0A023P0T7_9BACI	76	57370	11	3	8	3	0.25	0.049455
139	1	MP_UniprotAB	A0A0B5QQP0_CLOBE	76	56266	15	5	9	3	0.25	0.049455
238	1	MP_UniprotAB	A0A096CDV3_9BACT	62	18750	2	1	1	1	0.25	0.049455
410	1	MP_UniprotAB	A0A0M1XC85_ENTFC	46	18432	2	1	2	1	0.25	0.049455
447	1	MP_UniprotAB	A0A022N753_ENTMU	42	18906	1	1	1	1	0.25	0.049455
527	1	MP_UniprotAB	A0A085DVN3_9GAMM	36	18570	1	1	1	1	0.25	0.049455
556	1	MP_UniprotAB	B6R5H4_9RHOB	33	18414	1	1	1	1	0.25	0.049455
74	1	MP_UniprotAB	A0A133Z6C4_9BACT	99	38545	3	3	2	2	0.24	0.0474768
92	1	MP_UniprotAB	A0A0M1XBG4_ENTFC	91	39264	2	2	2	2	0.24	0.0474768
122	2	MP_UniprotAB	R5FD39_9BACT	64	38711	3	2	3	2	0.24	0.0474768
142	1	MP_UniprotAB	A0A076GQ21_ENTFC	76	19171	5	1	5	1	0.24	0.0474768
171	2	MP_UniprotAB	A0A066P4D2_LELAM	62	38590	4	2	4	2	0.24	0.0474768
198	1	MP_UniprotAB	G0J0R3_CYCMS	65	19363	2	1	2	1	0.24	0.0474768
283	1	MP_UniprotAB	A0A078SDU4_BACUN	57	19170	2	1	2	1	0.24	0.0474768
391	1	MP_UniprotAB	A0A022N8P1_ENTMU	47	19611	1	1	1	1	0.24	0.0474768
403	1	MP_UniprotAB	G8GKD9_9SYNE	46	19226	1	1	1	1	0.24	0.0474768
419	1	MP_UniprotAB	A0A0M0IR29_9VIBR	45	19562	1	1	1	1	0.24	0.0474768
461	1	MP_UniprotAB	A0A0M9ZNA1_9ACTN	41	19440	1	1	1	1	0.24	0.0474768
128	1	MP_UniprotAB	A0A095Y691_9BACT	78	20401	3	1	3	1	0.23	0.0454986
129	1	MP_UniprotAB	A0A0Q8E2M3_9ACTN	77	40673	6	3	1	1	0.23	0.0454986
219	1	MP_UniprotAB	A0A0R2HHM5_PEDPE	64	20348	2	1	2	1	0.23	0.0454986
305	1	MP_UniprotAB	A0A0X8PPN7_ENTGA	55	20183	2	1	2	1	0.23	0.0454986
336	1	MP_UniprotAB	A0A100YNP8_9FIRM	52	20295	2	1	2	1	0.23	0.0454986
339	1	MP_UniprotAB	A0A151AP50_9CLOT	52	41083	12	2	7	2	0.23	0.0454986
366	1	MP_UniprotAB	A0A134C044_9FIRM	49	20312	2	1	2	1	0.23	0.0454986
565	1	MP_UniprotAB	K8AFL8_9ENTR	32	20332	1	1	1	1	0.23	0.0454986
68	1	MP_UniprotAB	M2VVG0_GALSU	102	42834	4	3	1	1	0.22	0.0435204
88	1	MP_UniprotAB	A0A014PS12_9ENTR	93	21094	1	1	1	1	0.22	0.0435204
96	1	MP_UniprotAB	A0A0B2EWQ0_9BACL	89	21291	2	2	1	1	0.22	0.0435204
176	1	MP_UniprotAB	A0A076GVV2_ENTFC	68	42804	5	2	4	2	0.22	0.0435204
278	1	MP_UniprotAB	F9D106_PREDD	58	20780	3	1	3	1	0.22	0.0435204
282	1	MP_UniprotAB	A0A062XA89_9LACO	57	21063	2	1	2	1	0.22	0.0435204
290	1	MP_UniprotAB	A0A0M1XEV8_ENTFC	57	21116	3	1	3	1	0.22	0.0435204
316	1	MP_UniprotAB	A0A076GMK7_ENTFC	54	20988	4	1	4	1	0.22	0.0435204
353	1	MP_UniprotAB	E2ZAN0_9FIRM	51	20615	2	2	1	1	0.22	0.0435204
368	1	MP_UniprotAB	R3TZP0_9ENTE	49	20817	3	1	3	1	0.22	0.0435204
454	1	MP_UniprotAB	A0A0N8K621_9RHOB	41	20937	1	1	1	1	0.22	0.0435204
541	1	MP_UniprotAB	A0A0E2HB27_9FIRM	34	20894	3	1	3	1	0.22	0.0435204
15	12	MP_UniprotAB	G7GZB6_9ACTN	79	43659	5	2	3	2	0.21	0.0415422
69	1	MP_UniprotAB	A0A0V7YD60_ENTFC	102	44300	6	2	5	2	0.21	0.0415422
163	1	MP_UniprotAB	R5CJL1_9BACT	70	21422	3	1	3	1	0.21	0.0415422
181	1	MP_UniprotAB	A0A133MVR2_ENTFC	68	22130	4	1	3	1	0.21	0.0415422
264	1	MP_UniprotAB	A0A095Y9F3_9BACT	60	21747	3	1	2	1	0.21	0.0415422
295	1	MP_UniprotAB	A0A0R2H8P0_PEDPE	56	43699	3	2	3	2	0.21	0.0415422
302	1	MP_UniprotAB	A0A022N7S6_ENTMU	54	65585	10	3	8	3	0.21	0.0415422
413	1	MP_UniprotAB	A0A0B2F189_9BACL	46	21623	2	1	1	1	0.21	0.0415422
440	1	MP_UniprotAB	A0A0F9RUH7_9ZZZZ	43	22125	1	1	1	1	0.21	0.0415422
451	1	MP_UniprotAB	U2MJK1_9BACT	42	21552	3	1	3	1	0.21	0.0415422
485	1	MP_UniprotAB	A0A076GPK9_ENTFC	39	21703	1	1	1	1	0.21	0.0415422
1	10	MP_UniprotAB	A0A066ZSH2_HYDMR	62	45902	4	2	2	2	0.2	0.039564
82	1	MP_UniprotAB	A0A076GRC2_ENTFC	96	22504	7	1	6	1	0.2	0.039564
105	1	MP_UniprotAB	A0A076GNJ8_ENTFC	87	23194	6	1	6	1	0.2	0.039564
233	1	MP_UniprotAB	M4YMY7_9EURY	62	23271	1	1	1	1	0.2	0.039564
291	1	MP_UniprotAB	A0A0R2HG55_PEDPE	56	22732	2	1	2	1	0.2	0.039564
306	1	MP_UniprotAB	F3QVW1_9BACT	55	22787	1	1	1	1	0.2	0.039564
387	1	MP_UniprotAB	A6C822_9PLAN	47	22968	2	1	1	1	0.2	0.039564
431	1	MP_UniprotAB	L8XU36_9GAMM	44	22842	2	1	1	1	0.2	0.039564
441	1	MP_UniprotAB	A0A0K2MHA9_CLOPA	43	22984	2	1	2	1	0.2	0.039564
153	1	MP_UniprotAB	A0A076GS47_ENTFC	72	24042	2	1	2	1	0.19	0.0375858
183	1	MP_UniprotAB	A0A0R2HAT3_PEDPE	67	24536	6	1	6	1	0.19	0.0375858
216	1	MP_UniprotAB	A0A076GMA1_ENTFC	64	24333	2	1	2	1	0.19	0.0375858
224	1	MP_UniprotAB	A0A133MTR4_ENTFC	63	72581	9	3	9	3	0.19	0.0375858
230	1	MP_UniprotAB	A0A0F3GHA9_PSEPS	63	24149	5	1	3	1	0.19	0.0375858
252	1	MP_UniprotAB	A0A076GS19_ENTFC	60	23635	2	1	2	1	0.19	0.0375858
294	1	MP_UniprotAB	A0A0B5QCS7_CLOBE	56	48909	2	2	2	2	0.19	0.0375858
313	1	MP_UniprotAB	K9LCJ1_9BACT	54	24037	1	1	1	1	0.19	0.0375858
322	1	MP_UniprotAB	A0A085ZB54_9FLAO	53	24464	1	1	1	1	0.19	0.0375858
327	1	MP_UniprotAB	A0A015QUL9_BACFG	53	23603	1	1	1	1	0.19	0.0375858
331	1	MP_UniprotAB	A0A0A1GXH3_9LACO	53	49135	6	2	5	2	0.19	0.0375858
341	1	MP_UniprotAB	CYB6_ACAM1	52	24495	2	1	2	1	0.19	0.0375858
347	1	MP_UniprotAB	A0A0B5QBY3_CLOBE	51	23583	3	1	3	1	0.19	0.0375858
436	1	MP_UniprotAB	A0A076GU03_ENTFC	44	23563	4	1	4	1	0.19	0.0375858
450	1	MP_UniprotAB	N2ARR8_9FIRM	42	24193	2	1	2	1	0.19	0.0375858
471	1	MP_UniprotAB	A0A0B5QPX0_CLOBE	40	24138	3	1	3	1	0.19	0.0375858
7	3	MP_UniprotAB	A0A069CS39_9LACT	62	50975	10	2	4	2	0.18	0.0356076
26	12	MP_UniprotAB	S0EXA2_CHTCT	64	50970	8	2	3	2	0.18	0.0356076
138	1	MP_UniprotAB	A0A0M1XB67_ENTFC	76	76777	13	3	13	3	0.18	0.0356076
186	1	MP_UniprotAB	A0A0Q5UFC2_9FLAO	67	25610	1	1	1	1	0.18	0.0356076
247	1	MP_UniprotAB	A0A0B5QX08_CLOBE	61	25411	1	1	1	1	0.18	0.0356076
300	1	MP_UniprotAB	A0A0G8AW32_9SYNE	55	50562	4	2	2	1	0.18	0.0356076
362	1	MP_UniprotAB	A0A0Q0Y429_PEDPE	50	25882	9	1	7	1	0.18	0.0356076
375	1	MP_UniprotAB	A0A133Y1H3_9BACT	49	25019	1	1	1	1	0.18	0.0356076
411	1	MP_UniprotAB	A0A074KS03_9BACT	46	24942	1	1	1	1	0.18	0.0356076
444	1	MP_UniprotAB	A0A0P6S240_9PSED	42	25309	1	1	1	1	0.18	0.0356076
482	1	MP_UniprotAB	R5FM05_9BACT	39	49855	3	2	2	1	0.18	0.0356076
521	1	MP_UniprotAB	L0IPB4_THETR	36	24765	1	1	1	1	0.18	0.0356076
577	1	MP_UniprotAB	A0A0H3LP15_BORBR	30	24611	1	1	1	1	0.18	0.0356076
26	7	MP_UniprotAB	A0A072MUV8_9BIFI	108	53811	23	6	3	2	0.17	0.0336294
26	8	MP_UniprotAB	A0A0E9DEW8_CHLTH	101	52939	20	3	3	2	0.17	0.0336294
26	11	MP_UniprotAB	D2SER3_GEOOG	72	52316	9	3	3	2	0.17	0.0336294
118	1	MP_UniprotAB	A0A0R2HFC7_PEDPE	81	54239	3	2	3	2	0.17	0.0336294
256	1	MP_UniprotAB	A0A096AQI1_9BACT	60	26173	1	1	1	1	0.17	0.0336294
321	1	MP_UniprotAB	A0A076GRJ3_ENTFC	53	26493	1	1	1	1	0.17	0.0336294
345	1	MP_UniprotAB	A0A0A3B7L6_9PAST	51	26840	1	1	1	1	0.17	0.0336294
358	1	MP_UniprotAB	A0A076GNE4_ENTFC	50	25996	9	1	5	1	0.17	0.0336294
380	1	MP_UniprotAB	A0A0R2H5H2_PEDPE	48	27085	2	1	2	1	0.17	0.0336294
546	1	MP_UniprotAB	C2WD59_BACCE	34	26075	1	1	1	1	0.17	0.0336294
567	1	MP_UniprotAB	C4XP28_DESMR	32	26737	1	1	1	1	0.17	0.0336294
599	1	MP_UniprotAB	A0A157SEU1_9BORD	22	27113	1	1	1	1	0.17	0.0336294
29	5	MP_UniprotAB	A0A0F2SDV5_9FIRM	152	116441	7	4	5	4	0.16	0.0316512
29	12	MP_UniprotAB	N9YVK7_CLOBU	77	58149	4	2	2	2	0.16	0.0316512
73	1	MP_UniprotAB	F9D440_PREDD	100	27808	9	1	5	1	0.16	0.0316512
89	1	MP_UniprotAB	A0A0B5QH67_CLOBE	92	56490	7	2	7	2	0.16	0.0316512
117	1	MP_UniprotAB	C6PXS7_9CLOT	81	146416	9	5	7	5	0.16	0.0316512
187	1	MP_UniprotAB	A0A0Q0YZ86_PEDPE	67	27379	2	1	2	1	0.16	0.0316512
236	1	MP_UniprotAB	A0A072X0C1_CLOBO	62	28211	1	1	1	1	0.16	0.0316512
273	1	MP_UniprotAB	A0A0M1JNG8_9CYAN	58	27714	1	1	1	1	0.16	0.0316512
280	1	MP_UniprotAB	A0A076GP39_ENTFC	58	56461	3	2	3	2	0.16	0.0316512
287	1	MP_UniprotAB	A0A076GNR4_ENTFC	53	56507	16	2	10	2	0.16	0.0316512
355	1	MP_UniprotAB	A0A076GU01_ENTFC	50	58071	5	2	5	2	0.16	0.0316512
390	1	MP_UniprotAB	R6AYN5_9FIRM	47	28734	1	1	1	1	0.16	0.0316512
405	1	MP_UniprotAB	A0A0W4RP50_SALCE	46	27539	1	1	1	1	0.16	0.0316512
416	1	MP_UniprotAB	S2YML1_9ACTN	45	28816	1	1	1	1	0.16	0.0316512
477	1	MP_UniprotAB	A0A076GP56_ENTFC	40	28079	2	1	2	1	0.16	0.0316512
488	1	MP_UniprotAB	A0A076GSG8_ENTFC	39	27525	5	1	4	1	0.16	0.0316512
554	1	MP_UniprotAB	A0A0F6XBK5_PSESY	33	27702	1	1	1	1	0.16	0.0316512
562	1	MP_UniprotAB	A0A0D0NWD3_MEIRU	33	27389	1	1	1	1	0.16	0.0316512
29	10	MP_UniprotAB	U2CY95_CLOSY	100	59648	2	2	2	2	0.15	0.029673
166	1	MP_UniprotAB	A0A0N1BWH2_9PROT	69	29775	2	1	1	1	0.15	0.029673
185	1	MP_UniprotAB	A0A0C1R816_9CLOT	67	30766	5	1	2	1	0.15	0.029673
246	1	MP_UniprotAB	A0A0R2H8P2_PEDPE	61	30547	2	1	2	1	0.15	0.029673
274	1	MP_UniprotAB	A0A0D0IWF7_9BACT	53	58659	6	2	4	2	0.15	0.029673
293	1	MP_UniprotAB	A0A0B5QV50_CLOBE	56	29974	3	1	3	1	0.15	0.029673
360	1	MP_UniprotAB	A0A022NBG7_ENTMU	50	29180	3	1	3	1	0.15	0.029673
392	1	MP_UniprotAB	A0A069QKT0_PRELO	47	30527	1	1	1	1	0.15	0.029673
408	1	MP_UniprotAB	A0A069RX51_9PORP	43	59208	3	2	3	2	0.15	0.029673
442	1	MP_UniprotAB	A0A0A2ZL52_9PAST	43	30267	1	1	1	1	0.15	0.029673
443	1	MP_UniprotAB	A0A142M663_AMIAI	43	29238	1	1	1	1	0.15	0.029673
542	1	MP_UniprotAB	W0A9P4_9SPHN	34	29132	2	1	2	1	0.15	0.029673
583	1	MP_UniprotAB	A0A0M3QJX5_STRPR	29	29910	1	1	1	1	0.15	0.029673
78	1	MP_UniprotAB	A0A0R2H9D7_PEDPE	98	31852	6	1	2	1	0.14	0.0276948
94	1	MP_UniprotAB	A0A0E2H677_9FIRM	90	64288	12	5	6	2	0.14	0.0276948
127	1	MP_UniprotAB	A0A0Q0U0P9_PEDPE	78	32212	5	2	3	1	0.14	0.0276948
192	1	MP_UniprotAB	A0A151ANF6_9CLOT	66	32431	3	1	2	1	0.14	0.0276948
213	1	MP_UniprotAB	A0A0M2AMR4_ENTFC	64	31604	8	1	7	1	0.14	0.0276948
301	1	MP_UniprotAB	A0A096ACQ2_9BACT	55	32077	4	1	4	1	0.14	0.0276948
315	1	MP_UniprotAB	R2TK00_9ENTE	54	32257	2	1	2	1	0.14	0.0276948
383	1	MP_UniprotAB	A0A0Q0Y9E0_PEDPE	48	32744	2	1	2	1	0.14	0.0276948
398	1	MP_UniprotAB	A0A0N1M3S2_9MICO	47	31306	1	1	1	1	0.14	0.0276948
480	1	MP_UniprotAB	A0A0B5QJQ2_CLOBE	39	32606	2	2	1	1	0.14	0.0276948
503	1	MP_UniprotAB	A0A0H4VKM7_9BACT	38	31523	1	1	1	1	0.14	0.0276948
532	1	MP_UniprotAB	A0A0Q8I928_9RHIZ	35	32298	4	1	1	1	0.14	0.0276948
538	1	MP_UniprotAB	A0A076GU45_ENTFC	35	31212	1	1	1	1	0.14	0.0276948
584	1	MP_UniprotAB	L8JFG2_9GAMM	29	32336	1	1	1	1	0.14	0.0276948
75	1	MP_UniprotAB	W6J4T8_9ENTR	99	69114	8	2	7	2	0.13	0.0257166
85	1	MP_UniprotAB	A0A0Q0Y993_PEDPE	94	35076	4	1	4	1	0.13	0.0257166
162	1	MP_UniprotAB	A0A0R2H5T2_PEDPE	70	67282	9	3	6	2	0.13	0.0257166
172	1	MP_UniprotAB	A0A0M1XC11_ENTFC	69	34257	4	1	4	1	0.13	0.0257166
228	1	MP_UniprotAB	A0A0M2AIJ0_ENTFC	63	67649	15	3	8	2	0.13	0.0257166
271	1	MP_UniprotAB	A0A0R2H6W2_PEDPE	59	33239	7	2	4	1	0.13	0.0257166
277	1	MP_UniprotAB	A0A0A7MCS2_ACTEU	58	33622	3	1	2	1	0.13	0.0257166
284	1	MP_UniprotAB	D8GN02_CLOLD	57	34622	2	1	2	1	0.13	0.0257166
297	1	MP_UniprotAB	Q03G71_PEDPA	56	34209	1	1	1	1	0.13	0.0257166
303	1	MP_UniprotAB	A0A076GR43_ENTFC	55	34680	13	1	10	1	0.13	0.0257166
344	1	MP_UniprotAB	B9Y3A3_9FIRM	51	35200	1	1	1	1	0.13	0.0257166
367	1	MP_UniprotAB	A0A0B5QPW8_CLOBE	49	35422	3	1	3	1	0.13	0.0257166
369	1	MP_UniprotAB	A0A076GW12_ENTFC	49	33305	4	1	4	1	0.13	0.0257166
382	1	MP_UniprotAB	A0A017III1_ECOLX	48	35681	8	1	6	1	0.13	0.0257166
415	1	MP_UniprotAB	A0A0N0RFW6_9CHLR	45	33851	1	1	1	1	0.13	0.0257166
430	1	MP_UniprotAB	A4TVX3_9PROT	45	33469	1	1	1	1	0.13	0.0257166
445	1	MP_UniprotAB	A0A0M1J8R4_9GAMM	42	34364	1	1	1	1	0.13	0.0257166
467	1	MP_UniprotAB	A0A076GX70_ENTFC	41	35313	2	1	2	1	0.13	0.0257166
475	1	MP_UniprotAB	A0A0B8YCJ7_9SPHI	40	34748	1	1	1	1	0.13	0.0257166
479	1	MP_UniprotAB	A0A0F8VJA1_9ZZZZ	40	35490	1	1	1	1	0.13	0.0257166
483	1	MP_UniprotAB	A0A098TLB6_9CHRO	39	35477	1	1	1	1	0.13	0.0257166
508	1	MP_UniprotAB	N6W5K3_9GAMM	37	33606	1	1	1	1	0.13	0.0257166
534	1	MP_UniprotAB	A0A0U4C0V4_9DEIO	35	34273	1	1	1	1	0.13	0.0257166
540	1	MP_UniprotAB	F7KHV9_9FIRM	34	34464	1	1	1	1	0.13	0.0257166
569	1	MP_UniprotAB	A0A089IXY5_9BACL	31	33667	1	1	1	1	0.13	0.0257166
582	1	MP_UniprotAB	A0A0D1YFX1_ANEMI	29	33242	1	1	1	1	0.13	0.0257166
135	1	MP_UniprotAB	A0A076GQK0_ENTFC	77	37216	18	1	11	1	0.12	0.0237384
200	1	MP_UniprotAB	A0A133N8M6_ENTFC	65	38018	2	1	2	1	0.12	0.0237384
227	1	MP_UniprotAB	A0A0X8G8E6_9FLAO	63	35957	7	1	3	1	0.12	0.0237384
253	1	MP_UniprotAB	A0A0T5NXJ0_9RHOB	60	37814	1	1	1	1	0.12	0.0237384
281	1	MP_UniprotAB	X5DS67_9CORY	57	36227	5	1	4	1	0.12	0.0237384
319	1	MP_UniprotAB	A0A0B5QWZ2_CLOBE	54	38256	5	1	4	1	0.12	0.0237384
357	1	MP_UniprotAB	A0A076GXX1_ENTFC	50	38048	2	1	2	1	0.12	0.0237384
370	1	MP_UniprotAB	A0A095Z2H9_9BACT	49	37334	1	1	1	1	0.12	0.0237384
379	1	MP_UniprotAB	W7AXW2_9LIST	48	36533	7	1	3	1	0.12	0.0237384
401	1	MP_UniprotAB	A0A0S8BQQ5_9CHLR	46	36953	1	1	1	1	0.12	0.0237384
412	1	MP_UniprotAB	A0A0Q8LD54_9BURK	46	38430	1	1	1	1	0.12	0.0237384
426	1	MP_UniprotAB	A0A0L1MZX2_9BACL	45	37807	1	1	1	1	0.12	0.0237384
448	1	MP_UniprotAB	A1XG36_BORTU	42	37277	1	1	1	1	0.12	0.0237384
492	1	MP_UniprotAB	A0A0A2DQ51_9PORP	38	36386	3	1	2	1	0.12	0.0237384
497	1	MP_UniprotAB	A0A0N0JEI0_9PROT	38	37620	1	1	1	1	0.12	0.0237384
517	1	MP_UniprotAB	D2JVY6_9BACT	37	38431	3	1	1	1	0.12	0.0237384
535	1	MP_UniprotAB	A0A0R2HCA4_PEDPE	35	37138	2	1	2	1	0.12	0.0237384
549	1	MP_UniprotAB	A0A021X2M0_9RHIZ	34	38481	1	1	1	1	0.12	0.0237384
561	1	MP_UniprotAB	A0A088EXW8_9SPHI	33	37751	1	1	1	1	0.12	0.0237384
585	1	MP_UniprotAB	A0A0C2MCF8_9PSED	29	35894	1	1	1	1	0.12	0.0237384
594	1	MP_UniprotAB	U1ZWH8_9PSED	25	37410	1	1	1	1	0.12	0.0237384
596	1	MP_UniprotAB	F6IEJ5_9SPHN	24	37255	1	1	1	1	0.12	0.0237384
4	3	MP_UniprotAB	A0A024DGT0_9STRE	185	41129	9	4	3	1	0.11	0.0217602
93	1	MP_UniprotAB	A0A0G3LI81_XANCT	90	39432	3	1	3	1	0.11	0.0217602
126	1	MP_UniprotAB	PGK_DESAP	78	41948	1	1	1	1	0.11	0.0217602
158	1	MP_UniprotAB	A0A0Q0TPN0_PEDPE	71	41987	3	1	3	1	0.11	0.0217602
244	1	MP_UniprotAB	R7N567_9FIRM	61	41206	1	1	1	1	0.11	0.0217602
250	1	MP_UniprotAB	A0A084ZPR4_9ENTR	61	41546	2	1	1	1	0.11	0.0217602
323	1	MP_UniprotAB	A0A133VH61_9EURY	53	39752	1	1	1	1	0.11	0.0217602
332	1	MP_UniprotAB	A0A0C1HF68_9CHLA	53	40307	2	1	1	1	0.11	0.0217602
333	1	MP_UniprotAB	A0A0J9X1L0_CLOAE	53	41443	4	1	3	1	0.11	0.0217602
338	1	MP_UniprotAB	R7CR37_9FIRM	52	40768	1	1	1	1	0.11	0.0217602
423	1	MP_UniprotAB	A0A017IBN7_ECOLX	45	41264	2	1	2	1	0.11	0.0217602
434	1	MP_UniprotAB	A0A0S7YWH0_9DELT	44	41753	1	1	1	1	0.11	0.0217602
459	1	MP_UniprotAB	V2QC08_9BACT	41	41096	1	1	1	1	0.11	0.0217602
481	1	MP_UniprotAB	E8WA87_STRFA	39	38693	1	1	1	1	0.11	0.0217602
487	1	MP_UniprotAB	A0A0A2RDG9_MORMO	39	39567	1	1	1	1	0.11	0.0217602
510	1	MP_UniprotAB	R5ATG8_9FIRM	37	39081	1	1	1	1	0.11	0.0217602
512	1	MP_UniprotAB	F0F7V4_9BACT	37	39858	4	1	2	1	0.11	0.0217602
529	1	MP_UniprotAB	A0A101J9W8_9ACTN	35	38692	1	1	1	1	0.11	0.0217602
564	1	MP_UniprotAB	A0A0J6NZU5_CHRVL	32	40927	1	1	1	1	0.11	0.0217602
572	1	MP_UniprotAB	A0A072MV66_9BIFI	31	39319	1	1	1	1	0.11	0.0217602
109	1	MP_UniprotAB	A6LU64_CLOB8	84	43043	7	1	6	1	0.1	0.019782
140	1	MP_UniprotAB	A0A0E3MA89_CLOSL	76	128306	6	3	5	3	0.1	0.019782
140	2	MP_UniprotAB	A0A0B5QGA4_CLOBE	65	128268	6	3	6	3	0.1	0.019782
179	1	MP_UniprotAB	A0A0R2H7R5_PEDPE	68	89696	13	3	11	2	0.1	0.019782
180	1	MP_UniprotAB	T0T750_9FIRM	68	45982	3	1	3	1	0.1	0.019782
194	1	MP_UniprotAB	F0RZG9_SPHGB	66	46297	1	1	1	1	0.1	0.019782
223	1	MP_UniprotAB	A0A0R3MK35_9BRAD	63	45540	1	1	1	1	0.1	0.019782
255	1	MP_UniprotAB	EFTU_SYNAS	60	43999	2	1	2	1	0.1	0.019782
265	1	MP_UniprotAB	ENO_SOLUE	59	45654	4	1	1	1	0.1	0.019782
304	1	MP_UniprotAB	A0A076GRA7_ENTFC	55	45750	3	1	3	1	0.1	0.019782
312	1	MP_UniprotAB	F8NBM1_9BACT	54	43582	5	1	1	1	0.1	0.019782
364	1	MP_UniprotAB	A0A076GS04_ENTFC	50	45988	1	1	1	1	0.1	0.019782
433	1	MP_UniprotAB	A0A0P9H259_9GAMM	44	42308	1	1	1	1	0.1	0.019782
453	1	MP_UniprotAB	Q027N8_SOLUE	41	43467	1	1	1	1	0.1	0.019782
455	1	MP_UniprotAB	A0A0B5QVP1_CLOBE	41	46047	2	1	2	1	0.1	0.019782
473	1	MP_UniprotAB	A0A0B2A512_9MICO	40	44808	1	1	1	1	0.1	0.019782
498	1	MP_UniprotAB	J0AY23_ALCFA	38	45650	1	1	1	1	0.1	0.019782
499	1	MP_UniprotAB	A0A0S4P8U6_9BURK	38	44925	1	1	1	1	0.1	0.019782
509	1	MP_UniprotAB	A0A017IAI7_ECOLX	37	45683	10	1	7	1	0.1	0.019782
522	1	MP_UniprotAB	A0A0R2HDC2_PEDPE	36	45985	3	1	3	1	0.1	0.019782
530	1	MP_UniprotAB	A0A0Q6L7M9_9RHIZ	35	42218	1	1	1	1	0.1	0.019782
570	1	MP_UniprotAB	R6FGE7_9PORP	31	42561	1	1	1	1	0.1	0.019782
597	1	MP_UniprotAB	T0DKI2_9DELT	24	44819	1	1	1	1	0.1	0.019782
67	1	MP_UniprotAB	A0A076GN18_ENTFC	102	95223	3	3	2	2	0.09	0.0178038
104	1	MP_UniprotAB	A0A076GXL4_ENTFC	87	50853	6	1	6	1	0.09	0.0178038
108	1	MP_UniprotAB	A0A0E2HCR1_9FIRM	85	46943	2	1	2	1	0.09	0.0178038
182	1	MP_UniprotAB	A0A0A8GX35_9PROT	68	50954	2	1	1	1	0.09	0.0178038
189	1	MP_UniprotAB	K9RWY5_SYNP3	66	50355	3	1	3	1	0.09	0.0178038
195	1	MP_UniprotAB	A0A096C7S7_9BACT	66	49572	1	1	1	1	0.09	0.0178038
215	1	MP_UniprotAB	A0A0R2H8B3_PEDPE	64	51182	3	1	3	1	0.09	0.0178038
240	1	MP_UniprotAB	A0A148N7R7_9GAMM	62	51449	2	1	1	1	0.09	0.0178038
254	1	MP_UniprotAB	F9D1B9_PREDD	60	49486	2	1	2	1	0.09	0.0178038
292	1	MP_UniprotAB	A0A085ZCQ7_9FLAO	56	49541	2	1	1	1	0.09	0.0178038
296	1	MP_UniprotAB	A0A0K2MH66_CLOPA	56	47464	7	1	6	1	0.09	0.0178038
318	1	MP_UniprotAB	A0A0R2L274_9LACO	54	49122	5	1	4	1	0.09	0.0178038
372	1	MP_UniprotAB	A0A076GUX6_ENTFC	49	50534	6	1	5	1	0.09	0.0178038
396	1	MP_UniprotAB	C5JAT8_9BACT	47	49777	1	1	1	1	0.09	0.0178038
428	1	MP_UniprotAB	A0A0C3ICT2_9VIBR	45	48557	1	1	1	1	0.09	0.0178038
449	1	MP_UniprotAB	W5W9L3_9PSEU	42	48267	1	1	1	1	0.09	0.0178038
478	1	MP_UniprotAB	R5K505_9BACE	40	50749	1	1	1	1	0.09	0.0178038
486	1	MP_UniprotAB	A0A076GR52_ENTFC	39	50383	3	1	3	1	0.09	0.0178038
489	1	MP_UniprotAB	N0B1Y1_9RHIZ	39	46438	1	1	1	1	0.09	0.0178038
506	1	MP_UniprotAB	A0A0E8XK42_9ENTR	37	49531	1	1	1	1	0.09	0.0178038
543	1	MP_UniprotAB	A0A0Q4EGW5_9SPHN	34	48144	1	1	1	1	0.09	0.0178038
581	1	MP_UniprotAB	E4WCG1_RHOE1	29	48259	1	1	1	1	0.09	0.0178038
592	1	MP_UniprotAB	A0A031FY47_9MICO	26	49230	1	1	1	1	0.09	0.0178038
100	1	MP_UniprotAB	K6D8S9_9BACI	88	55356	1	1	1	1	0.08	0.0158256
114	1	MP_UniprotAB	VATB2_ARATH	82	54385	6	1	5	1	0.08	0.0158256
151	1	MP_UniprotAB	A0A0M4DLJ0_9DELT	73	54769	4	1	3	1	0.08	0.0158256
164	1	MP_UniprotAB	A0A0Q0VK70_9BACT	70	55261	5	2	3	1	0.08	0.0158256
169	1	MP_UniprotAB	E0UK66_CYAP2	69	52006	2	1	2	1	0.08	0.0158256
204	1	MP_UniprotAB	A0A0X8FBK4_9LACT	65	57457	6	1	5	1	0.08	0.0158256
207	1	MP_UniprotAB	A0A0U5JK72_9CHLA	64	51868	3	1	1	1	0.08	0.0158256
326	1	MP_UniprotAB	A0A076GTA1_ENTFC	53	54802	2	1	2	1	0.08	0.0158256
329	1	MP_UniprotAB	A0A0M1JRB8_9CYAN	53	56419	3	2	2	1	0.08	0.0158256
340	1	MP_UniprotAB	A0A0P8PHY2_ENTCL	52	51986	9	1	9	1	0.08	0.0158256
371	1	MP_UniprotAB	A0A0R2KYD9_9LACO	49	55466	9	1	8	1	0.08	0.0158256
384	1	MP_UniprotAB	D8G4T4_9CYAN	48	54531	5	1	3	1	0.08	0.0158256
407	1	MP_UniprotAB	A0A0R2JDK7_9LACT	46	52239	6	1	1	1	0.08	0.0158256
417	1	MP_UniprotAB	A0A0Q9JQK7_9MICO	45	54720	1	1	1	1	0.08	0.0158256
513	1	MP_UniprotAB	A0A0K8J983_9FIRM	37	54974	1	1	1	1	0.08	0.0158256
516	1	MP_UniprotAB	A0A136I379_9ALTE	37	55417	1	1	1	1	0.08	0.0158256
537	1	MP_UniprotAB	W4RNP0_9BACI	35	51763	1	1	1	1	0.08	0.0158256
539	1	MP_UniprotAB	A0A157R424_9BORD	34	51970	1	1	1	1	0.08	0.0158256
551	1	MP_UniprotAB	A0A0D6B6R7_RHOSU	33	54428	1	1	1	1	0.08	0.0158256
563	1	MP_UniprotAB	A0A0G8GCX6_9LACO	32	54188	1	1	1	1	0.08	0.0158256
103	1	MP_UniprotAB	D1PU08_9BACT	87	59210	1	1	1	1	0.07	0.0138474
116	1	MP_UniprotAB	A0A0Q0YT41_PEDPE	81	59916	2	1	2	1	0.07	0.0138474
143	1	MP_UniprotAB	K9RDP2_9CYAN	75	59276	2	1	2	1	0.07	0.0138474
168	1	MP_UniprotAB	A0A0R2HI43_PEDPE	69	66673	7	1	5	1	0.07	0.0138474
261	1	MP_UniprotAB	R6DG02_9CLOT	60	61269	2	1	2	1	0.07	0.0138474
307	1	MP_UniprotAB	D3A9U4_9CLOT	54	62148	2	1	2	1	0.07	0.0138474
342	1	MP_UniprotAB	A0A0B5QI54_CLOBE	52	61341	4	2	3	1	0.07	0.0138474
343	1	MP_UniprotAB	A0A089Y4K6_9LACO	51	59876	1	1	1	1	0.07	0.0138474
389	1	MP_UniprotAB	A0A124IQ42_9FIRM	47	59308	2	1	1	1	0.07	0.0138474
409	1	MP_UniprotAB	A0A061CUC4_PSEPS	46	65262	3	1	1	1	0.07	0.0138474
420	1	MP_UniprotAB	A0A0H4T988_9PROT	45	60021	1	1	1	1	0.07	0.0138474
446	1	MP_UniprotAB	E0ST36_IGNAA	42	59972	1	1	1	1	0.07	0.0138474
460	1	MP_UniprotAB	A0A0C5CI88_BACCO	41	62852	1	1	1	1	0.07	0.0138474
464	1	MP_UniprotAB	A0A0E1YCG8_MORCA	41	63058	1	1	1	1	0.07	0.0138474
511	1	MP_UniprotAB	Q45819_CLOAT	37	63728	2	1	2	1	0.07	0.0138474
531	1	MP_UniprotAB	A0A0J6T586_9RHIZ	35	62072	1	1	1	1	0.07	0.0138474
533	1	MP_UniprotAB	A0A0B5QF72_CLOBE	35	59616	2	1	2	1	0.07	0.0138474
550	1	MP_UniprotAB	D4KZV9_9FIRM	33	61322	1	1	1	1	0.07	0.0138474
552	1	MP_UniprotAB	A0A150Y8B7_9FIRM	33	59526	1	1	1	1	0.07	0.0138474
576	1	MP_UniprotAB	A0A0C4YI26_9BURK	30	62568	1	1	1	1	0.07	0.0138474
586	1	MP_UniprotAB	A0A132HKA9_9BURK	29	64953	1	1	1	1	0.07	0.0138474
106	1	MP_UniprotAB	A0A0Q1DP88_PEDPE	86	77961	2	1	2	1	0.06	0.0118692
234	1	MP_UniprotAB	A0A0H3UGT7_9ENTE	62	72660	2	1	2	1	0.06	0.0118692
325	1	MP_UniprotAB	A0A0Q0W554_9DELT	53	78126	3	1	3	1	0.06	0.0118692
328	1	MP_UniprotAB	U5PCY0_MESFO	53	71937	1	1	1	1	0.06	0.0118692
388	1	MP_UniprotAB	G4I1R3_MYCRH	47	74834	1	1	1	1	0.06	0.0118692
406	1	MP_UniprotAB	A0A0E2HJF9_9FIRM	46	71426	3	1	3	1	0.06	0.0118692
429	1	MP_UniprotAB	A6M2J7_CLOB8	45	71280	3	1	3	1	0.06	0.0118692
469	1	MP_UniprotAB	F9EFL3_9ACTO	40	69774	1	1	1	1	0.06	0.0118692
505	1	MP_UniprotAB	H0QX74_9ACTN	38	71540	3	1	1	1	0.06	0.0118692
507	1	MP_UniprotAB	A0A059L772_9PSED	37	76690	1	1	1	1	0.06	0.0118692
514	1	MP_UniprotAB	A0A0D6KBV8_9CYAN	37	71972	1	1	1	1	0.06	0.0118692
523	1	MP_UniprotAB	A6M3I2_CLOB8	36	69341	7	1	6	1	0.06	0.0118692
525	1	MP_UniprotAB	E2ZIW1_9FIRM	36	67754	1	1	1	1	0.06	0.0118692
547	1	MP_UniprotAB	J2QKW3_9PSED	34	69255	1	1	1	1	0.06	0.0118692
555	1	MP_UniprotAB	N1MQY3_9SPHN	33	68532	1	1	1	1	0.06	0.0118692
600	1	MP_UniprotAB	A0A086WAM1_9BURK	20	69346	1	1	1	1	0.06	0.0118692
98	1	MP_UniprotAB	A0YMJ7_LYNSP	88	83207	1	1	1	1	0.05	0.009891
175	1	MP_UniprotAB	F0EZ03_9NEIS	68	81350	1	1	1	1	0.05	0.009891
206	1	MP_UniprotAB	A0A089LR00_9BACL	65	88721	1	1	1	1	0.05	0.009891
308	1	MP_UniprotAB	A0A076GWD4_ENTFC	54	78925	1	1	1	1	0.05	0.009891
351	1	MP_UniprotAB	A0A076GP90_ENTFC	51	80146	3	1	3	1	0.05	0.009891
356	1	MP_UniprotAB	A0A063KVG8_9GAMM	50	84775	1	1	1	1	0.05	0.009891
361	1	MP_UniprotAB	A1WZL6_HALHL	50	94806	2	1	1	1	0.05	0.009891
414	1	MP_UniprotAB	W6SKM0_9CLOT	45	91155	1	1	1	1	0.05	0.009891
421	1	MP_UniprotAB	I4MUI0_9BURK	45	85223	13	2	1	1	0.05	0.009891
425	1	MP_UniprotAB	A0A022N9Q8_ENTMU	45	84057	2	1	2	1	0.05	0.009891
468	1	MP_UniprotAB	K9TJJ9_9CYAN	41	80221	1	1	1	1	0.05	0.009891
519	1	MP_UniprotAB	B1GZQ1_UNCTG	37	79252	1	1	1	1	0.05	0.009891
524	1	MP_UniprotAB	D5UZV2_ARCNC	36	82596	1	1	1	1	0.05	0.009891
568	1	MP_UniprotAB	A0A0W8IP04_9MICC	31	86123	1	1	1	1	0.05	0.009891
595	1	MP_UniprotAB	Q898P2_CLOTE	24	84138	1	1	1	1	0.05	0.009891
196	1	MP_UniprotAB	G7V9G8_THELD	66	98884	3	1	3	1	0.04	0.0079128
217	1	MP_UniprotAB	A0A0M7BE68_9RHOB	64	98299	1	1	1	1	0.04	0.0079128
334	1	MP_UniprotAB	A0A059N4K9_ENTFL	52	96381	2	1	2	1	0.04	0.0079128
472	1	MP_UniprotAB	I0HUC3_RUBGI	40	110401	1	1	1	1	0.04	0.0079128
402	1	MP_UniprotAB	B6WQ23_9DELT	46	123540	1	1	1	1	0.03	0.0059346
495	1	MP_UniprotAB	A0A059G5H1_9RHOB	38	136892	1	1	1	1	0.03	0.0059346
502	1	MP_UniprotAB	A0A0Q7CQ64_9BURK	38	151244	1	1	1	1	0.03	0.0059346
580	1	MP_UniprotAB	A0A084IK02_9GAMM	30	128606	1	1	1	1	0.03	0.0059346
373	1	MP_UniprotAB	A0A0N7F479_9PSEU	49	228344	1	1	1	1	0.02	0.0039564
435	1	MP_UniprotAB	H5XKU9_9PSEU	44	198822	1	1	1	1	0.02	0.0039564
456	1	MP_UniprotAB	R5KIA9_9CLOT	41	221401	1	1	1	1	0.02	0.0039564
470	1	MP_UniprotAB	A0A096BH63_9CLOT	40	282769	1	1	1	1	0.02	0.0039564
566	1	MP_UniprotAB	A0A0J6G3B8_9XANT	32	179187	1	1	1	1	0.02	0.0039564
575	1	MP_UniprotAB	B3QSX3_CHLT3	30	171588	1	1	1	1	0.02	0.0039564
241	1	MP_UniprotAB	S4GMN8_GARVA	62	346610	2	1	1	1	0.01	0.0019782
520	1	MP_UniprotAB	E1KZF7_FINMA	36	491280	2	1	2	1	0.01	0.0019782
593	1	MP_UniprotAB	A0A0F3KZC9_9GAMM	26	317227	1	1	1	1	0.01	0.0019782
397	1	MP_UniprotAB	A0A0M0VSB2_9BACI	47	0	1	1	1	1	0	0
437	1	MP_UniprotAB	A0A072MWP4_9BIFI	44	0	1	1	1	1	0	0
439	1	MP_UniprotAB	E6MSA1_9BACT	43	0	1	1	1	1	0	0
496	1	MP_UniprotAB	E2XVR8_PSEFL	38	0	1	1	1	1	0	0
500	1	MP_UniprotAB	D4DPT5_NEIEG	38	0	2	1	2	1	0	0
504	1	MP_UniprotAB	A0A017RTE2_9CLOT	38	0	1	1	1	1	0	0
526	1	MP_UniprotAB	A0A023RKA9_AERME	36	0	1	1	1	1	0	0
536	1	MP_UniprotAB	A0A0H1R523_9RHIZ	35	0	1	1	1	1	0	0
545	1	MP_UniprotAB	A0A060MI71_STAXY	34	0	1	1	1	1	0	0
578	1	MP_UniprotAB	G5SW80_9BACT	30	0	1	1	1	1	0	0
587	1	MP_UniprotAB	A0A062X0N0_9ACTN	29	0	1	1	1	1	0	0
589	1	MP_UniprotAB	H0TM60_9BRAD	27	0	2	1	2	1	0	0
590	1	MP_UniprotAB	A0A0G9HCY8_9GAMM	27	0	1	1	1	1	0	0
591	1	MP_UniprotAB	A0A0M8XUS2_9ACTN	27	0	2	1	1	1	0	0
598	1	MP_UniprotAB	A0A066ZXD0_HYDMR	23	0	2	1	2	1	0	0

## Sheet: 37_D4_2
Family	Member	Database	Accession	Score	Mass	Num. of matches	Num. of significant matches	Num. of sequences	Num. of significant sequences	emPAI	% emPAI
2	1	MP_UniprotAB	A0A076GNQ2_ENTFC	2465	35912	288	126	22	19	105.95	11.1183
1	1	MP_UniprotAB	S4DY12_ENTFC	4302	46468	497	240	32	25	63.41	6.65421
3	2	MP_UniprotAB	A0A0B5QK71_CLOBE	1583	41327	154	78	28	20	34.37	3.60677
13	1	MP_UniprotAB	A0A0Q0Y4T0_PEDPE	557	18901	60	29	8	6	33.02	3.4651
5	1	MP_UniprotAB	A0A076GUA7_ENTFC	1489	17868	157	67	12	6	31.69	3.32553
3	1	MP_UniprotAB	A0A0K2MJD5_CLOPA	1589	41343	155	77	29	20	30.94	3.24683
6	1	MP_UniprotAB	A0A0M1XXT9_ENTFC	1114	22862	74	47	11	9	21.28	2.23311
15	1	MP_UniprotAB	A0A022NB77_ENTMU	417	9676	52	24	9	4	18.23	1.91305
6	2	MP_UniprotAB	C9BGW5_ENTFC	992	22776	62	42	10	9	17.82	1.87002
63	1	MP_UniprotAB	A0A017IGD6_ECOLX	151	8375	10	8	3	3	17.56	1.84274
1	2	MP_UniprotAB	A0A0R2H6C0_PEDPE	1023	47637	171	53	21	19	13.21	1.38625
4	1	MP_UniprotAB	A0A0M1Y1C2_ENTFC	1562	42259	107	56	27	17	11.03	1.15748
8	1	MP_UniprotAB	A0A0B5Q4V2_CLOBE	919	24455	55	32	14	9	9.98	1.0473
44	1	MP_UniprotAB	A0A117KVJ0_9THEO	189	10366	15	9	4	3	9.77	1.02526
44	2	MP_UniprotAB	A0A037Z0C3_CLOTT	185	10752	20	10	6	3	8.8	0.923468
2	2	MP_UniprotAB	A0A0N8VYV7_PEDPE	1320	36833	113	58	18	13	8.78	0.921369
4	2	MP_UniprotAB	A0A0R2H5W9_PEDPE	796	42521	74	37	30	16	7.83	0.821676
14	2	MP_UniprotAB	A0A0Q1A5I6_PEDPE	403	43285	79	35	23	15	5.34	0.560377
12	2	MP_UniprotAB	S4DCA8_ENTFL	542	27344	55	30	9	5	5.29	0.55513
7	2	MP_UniprotAB	A0A0B5QGD4_CLOBE	704	57575	110	41	30	19	5.24	0.549883
11	1	MP_UniprotAB	A0A076GQE5_ENTFC	665	49669	72	36	17	13	4.95	0.519451
64	1	MP_UniprotAB	A0A076GQB9_ENTFC	148	6823	11	6	5	3	4.91	0.515253
31	1	MP_UniprotAB	A0A0E2XS20_OENOE	259	18734	32	14	5	4	4.89	0.513154
70	1	MP_UniprotAB	A0A076GRJ6_ENTFC	127	9185	5	4	4	3	4.86	0.510006
7	1	MP_UniprotAB	Q8GBD0_ENTFC	921	56053	73	38	29	18	4.64	0.486919
158	1	MP_UniprotAB	D1PZF6_9BACT	88	9838	5	4	4	4	4.22	0.442845
11	2	MP_UniprotAB	A0A0M1XAQ4_ENTFC	655	49659	68	33	17	13	4.02	0.421857
111	1	MP_UniprotAB	A0A076GP31_ENTFC	101	12809	9	6	2	2	4.02	0.421857
2	6	MP_UniprotAB	A0A0H2Q478_9ENTE	293	35904	70	24	12	8	3.59	0.376733
214	1	MP_UniprotAB	T0N687_9CLOT	75	10772	14	4	5	2	3.58	0.375683
2	5	MP_UniprotAB	A0A076GQ30_ENTFC	321	36446	39	19	15	10	3.48	0.365189
18	1	MP_UniprotAB	A0A076GQG6_ENTFC	360	51022	46	23	19	13	3.42	0.358893
51	1	MP_UniprotAB	A0A0F3GKM3_PSEPS	171	8168	17	7	4	2	3.39	0.355745
21	1	MP_UniprotAB	A0A0Q0TT21_PEDPE	319	34226	25	13	12	10	3.37	0.353646
27	1	MP_UniprotAB	A0A0K2M8T1_CLOPA	269	32640	34	16	14	9	3.11	0.326362
78	1	MP_UniprotAB	A0A0R2H8X5_PEDPE	122	14779	20	7	7	5	3.06	0.321115
130	2	MP_UniprotAB	A0A0M1PF65_ENTFC	68	14779	19	6	5	4	3.06	0.321115
7	4	MP_UniprotAB	K6U8B2_9CLOT	572	57566	78	30	20	14	3.02	0.316917
12	1	MP_UniprotAB	A0A076GQE9_ENTFC	616	27245	59	28	10	6	3	0.314819
9	1	MP_UniprotAB	A0A133MW76_ENTFC	913	63638	124	48	32	16	2.77	0.290682
19	1	MP_UniprotAB	A0A0M1XA21_ENTFC	359	15755	20	15	4	2	2.72	0.285435
67	1	MP_UniprotAB	F9D2U5_PREDD	142	9460	13	7	1	1	2.65	0.27809
27	2	MP_UniprotAB	A0A133MPV8_ENTFC	152	32583	26	10	15	9	2.62	0.274941
54	1	MP_UniprotAB	A0A095Y5M2_9BACT	171	9554	13	7	5	2	2.6	0.272843
445	1	MP_UniprotAB	A0A017I5I2_ECOLX	52	9529	5	4	3	3	2.6	0.272843
2	3	MP_UniprotAB	A0A0E4HEA0_9BACL	376	36333	70	24	8	6	2.57	0.269695
43	1	MP_UniprotAB	L2L7W0_ENTFC	190	23285	17	8	8	6	2.5	0.262349
10	1	MP_UniprotAB	A0A0B5QIV2_CLOBE	767	20007	84	40	8	5	2.49	0.261299
7	5	MP_UniprotAB	U5MP43_CLOSA	464	57770	66	26	16	12	2.46	0.258151
254	1	MP_UniprotAB	A0A076GMU6_ENTFC	70	6454	9	2	3	2	2.46	0.258151
17	1	MP_UniprotAB	A0A0B5QJY9_CLOBE	360	30618	28	14	9	5	2.43	0.255003
28	1	MP_UniprotAB	A0A076GSE5_ENTFC	267	20478	19	12	6	4	2.4	0.251855
32	1	MP_UniprotAB	A0A076GNZ6_ENTFC	251	20372	21	10	7	6	2.4	0.251855
121	1	MP_UniprotAB	F9D100_PREDD	98	6499	3	2	3	2	2.4	0.251855
82	1	MP_UniprotAB	A0A0L8F3K4_9CLOT	121	13497	12	9	3	2	2.38	0.249756
316	1	MP_UniprotAB	A0A0Q0U724_PEDPE	64	6786	3	3	2	2	2.27	0.238213
14	1	MP_UniprotAB	A0A0M1XBN5_ENTFC	435	46670	70	22	25	13	2.24	0.235064
79	1	MP_UniprotAB	A0A076GNE4_ENTFC	122	25996	17	7	9	5	2.09	0.219324
159	1	MP_UniprotAB	A0A0B5QHF6_CLOBE	88	14617	6	4	5	4	2.09	0.219324
14	5	MP_UniprotAB	Q9EZY4_9ENTE	187	30582	39	10	12	8	1.99	0.20883
16	1	MP_UniprotAB	A0A0M1Y137_ENTFC	362	38472	28	16	14	7	1.98	0.20778
22	1	MP_UniprotAB	A0A0Q0YFK3_PEDPE	315	30767	24	14	11	6	1.98	0.20778
25	1	MP_UniprotAB	A0A076GUD4_ENTFC	276	34652	30	16	9	7	1.98	0.20778
12	3	MP_UniprotAB	A0A0B5QGE2_CLOBE	164	27162	19	9	10	7	1.94	0.203583
26	1	MP_UniprotAB	A0A076GT94_ENTFC	270	35120	29	12	16	9	1.94	0.203583
10	6	MP_UniprotAB	W1U5J0_CLOBU	141	27320	19	9	9	6	1.92	0.201484
33	1	MP_UniprotAB	A0A0R2H841_PEDPE	238	35307	26	10	10	5	1.92	0.201484
2	13	MP_UniprotAB	A0A0B5Q544_CLOBE	114	35775	25	10	13	7	1.88	0.197286
28	2	MP_UniprotAB	A0A076GX43_ENTFC	138	31866	21	9	7	7	1.87	0.196237
49	1	MP_UniprotAB	A0A0M1XB78_ENTFC	181	23984	18	6	10	6	1.84	0.193089
2	7	MP_UniprotAB	A0A089HK24_PAEDU	279	36307	40	20	7	5	1.83	0.192039
7	3	MP_UniprotAB	S0NGX4_9ENTE	626	57170	43	25	17	11	1.81	0.18994
66	1	MP_UniprotAB	A0A0R2HCU9_PEDPE	146	20170	15	8	7	4	1.8	0.188891
305	1	MP_UniprotAB	A0A0R2HI30_PEDPE	64	16222	7	4	4	4	1.78	0.186792
10	2	MP_UniprotAB	A5N2S4_CLOK5	721	20505	72	34	7	5	1.76	0.184694
50	1	MP_UniprotAB	A0A069X214_ECOLX	176	37528	25	11	18	9	1.74	0.182595
58	1	MP_UniprotAB	A0A0B5QK56_CLOBE	163	24923	23	8	8	5	1.73	0.181545
45	1	MP_UniprotAB	A0A0R2H7N3_PEDPE	187	12368	18	7	7	3	1.72	0.180496
97	1	MP_UniprotAB	A0A0M1X7B0_ENTFC	110	21095	12	7	5	5	1.69	0.177348
310	1	MP_UniprotAB	D1BNG4_VEIPT	64	12511	6	5	3	3	1.68	0.176298
321	1	MP_UniprotAB	A0A022N707_ENTMU	61	8244	4	2	2	2	1.68	0.176298
461	1	MP_UniprotAB	A0A066XY45_9ACTN	46	8209	5	2	4	2	1.68	0.176298
39	1	MP_UniprotAB	F9D145_PREDD	218	12750	19	7	4	3	1.63	0.171051
39	2	MP_UniprotAB	A0A096BQI0_9BACT	180	12808	17	7	3	3	1.63	0.171051
81	1	MP_UniprotAB	A0A076GT09_ENTFC	121	17350	10	6	5	3	1.61	0.168953
17	2	MP_UniprotAB	L1QLY8_9CLOT	249	30724	24	10	6	4	1.6	0.167903
23	1	MP_UniprotAB	L2LC94_ENTFC	286	49562	24	11	16	9	1.55	0.162656
1	5	MP_UniprotAB	A0A0U3F9I1_9LACT	575	46574	175	60	6	5	1.47	0.154261
99	1	MP_UniprotAB	A0A134C1X4_9FIRM	110	13787	14	8	6	3	1.46	0.153212
190	1	MP_UniprotAB	A0A017ICI9_ECOLX	79	9114	8	4	3	2	1.44	0.151113
71	1	MP_UniprotAB	A0A076GVG4_ENTFC	125	14061	18	6	4	3	1.41	0.147965
204	1	MP_UniprotAB	A0A096CGJ9_9BACT	77	14147	5	3	4	3	1.41	0.147965
403	1	MP_UniprotAB	A0A0Q0U8T5_PEDPE	57	9363	3	2	2	2	1.4	0.146915
35	1	MP_UniprotAB	A0A0Q1DJF0_PEDPE	236	34320	17	8	10	6	1.36	0.142718
130	1	MP_UniprotAB	L2LFW3_ENTFC	95	14413	9	3	5	3	1.36	0.142718
155	1	MP_UniprotAB	A0A096AQW9_9BACT	90	9550	2	2	2	2	1.35	0.141668
18	4	MP_UniprotAB	A0A0Q0U474_PEDPE	183	50790	36	11	16	9	1.29	0.135372
10	4	MP_UniprotAB	R5IW94_9CLOT	272	20234	60	16	4	4	1.28	0.134323
10	8	MP_UniprotAB	A0A0E2HFX8_9FIRM	106	20232	6	4	5	4	1.28	0.134323
131	2	MP_UniprotAB	A0A022N717_ENTMU	86	20191	14	4	6	4	1.28	0.134323
2	4	MP_UniprotAB	A0A084AB62_LACLC	330	35911	75	20	5	5	1.27	0.133273
110	1	MP_UniprotAB	A0A076GXZ1_ENTFC	102	9997	7	2	7	2	1.27	0.133273
708	1	MP_UniprotAB	V8QQX7_9BURK	35	4826	1	1	1	1	1.27	0.133273
3	6	MP_UniprotAB	A0A0E3JXH8_CLOSL	139	41247	20	13	8	6	1.26	0.132224
24	1	MP_UniprotAB	A0A0M1XBY2_ENTFC	277	51831	43	16	16	8	1.26	0.132224
32	2	MP_UniprotAB	A0A0M1X7W6_ENTFC	219	20437	13	8	5	4	1.26	0.132224
93	1	MP_UniprotAB	A0A0R2H9C1_PEDPE	111	15203	11	3	8	3	1.26	0.132224
173	1	MP_UniprotAB	A0A098TGV6_9CHRO	79	15246	4	3	3	3	1.26	0.132224
3	5	MP_UniprotAB	A0A0A7FU64_9CLOT	150	41454	32	13	10	6	1.25	0.131174
7	7	MP_UniprotAB	A0A0R2H619_PEDPE	198	57188	27	13	16	10	1.25	0.131174
10	5	MP_UniprotAB	W8TKK6_EUBAC	170	20569	56	13	5	4	1.25	0.131174
221	1	MP_UniprotAB	A0A076GWQ3_ENTFC	74	10153	3	2	2	2	1.25	0.131174
2	11	MP_UniprotAB	A0A0E4CYP0_9BACL	173	36410	49	11	8	5	1.24	0.130125
38	1	MP_UniprotAB	A0A076GRX3_ENTFC	223	36677	11	8	8	6	1.23	0.129076
561	1	MP_UniprotAB	A0A0A6PVU8_CLOBU	44	10224	8	2	5	1	1.23	0.129076
336	1	MP_UniprotAB	A0A017IM24_ECOLX	62	20862	9	4	6	4	1.22	0.128026
167	1	MP_UniprotAB	A0A0N8VYL7_PEDPE	86	10374	9	4	2	2	1.21	0.126977
171	1	MP_UniprotAB	A0A038CP68_RAOOR	84	10354	4	2	4	2	1.21	0.126977
178	1	MP_UniprotAB	U2QH37_9BACT	82	21245	10	5	5	3	1.2	0.125927
206	1	MP_UniprotAB	L2LCS2_ENTFC	76	31915	18	6	12	6	1.2	0.125927
50	2	MP_UniprotAB	A0A066P1H8_LELAM	145	37532	20	8	15	7	1.19	0.124878
122	1	MP_UniprotAB	A0A091BV10_9ENTE	98	15860	5	3	2	2	1.19	0.124878
50	3	MP_UniprotAB	A0A145XRW4_9ENTR	140	37732	17	8	12	7	1.18	0.123829
346	1	MP_UniprotAB	A0A0B2F0V8_9BACL	62	10505	7	2	6	2	1.17	0.122779
213	1	MP_UniprotAB	A0A0Q0U2U5_PEDPE	75	10680	8	2	7	2	1.16	0.12173
245	1	MP_UniprotAB	A0A0B2EWL4_9BACL	71	10704	8	3	2	2	1.16	0.12173
97	2	MP_UniprotAB	A0A0F3FW28_9LACO	69	21767	11	5	4	4	1.15	0.12068
34	1	MP_UniprotAB	A0A133N5K1_ENTFC	236	44989	14	8	11	7	1.12	0.117532
61	2	MP_UniprotAB	F9D440_PREDD	146	27808	10	5	6	4	1.12	0.117532
29	1	MP_UniprotAB	A0A0Q1DRI0_PEDPE	263	51330	31	11	15	8	1.1	0.115433
497	1	MP_UniprotAB	A0A0Q0U6Q3_PEDPE	49	11123	2	2	2	2	1.09	0.114384
149	1	MP_UniprotAB	D5ES22_PRER2	91	11191	3	2	1	1	1.08	0.113335
18	3	MP_UniprotAB	A0A143D2B0_ARTPT	232	52404	43	19	9	6	1.06	0.111236
160	1	MP_UniprotAB	A0A0B5QSF2_CLOBE	88	17247	7	3	6	3	1.06	0.111236
1	3	MP_UniprotAB	A0A084AB11_LACLC	858	46940	60	29	4	4	1.05	0.110186
33	2	MP_UniprotAB	A0A133N5Q0_ENTFC	139	35073	9	6	9	6	1.05	0.110186
113	1	MP_UniprotAB	A0A076GNJ8_ENTFC	101	23194	8	4	5	4	1.05	0.110186
315	1	MP_UniprotAB	A0A069QK81_PRELO	64	11420	2	2	1	1	1.05	0.110186
142	1	MP_UniprotAB	A0A133N1E5_ENTFC	93	11577	9	3	5	2	1.04	0.109137
1	9	MP_UniprotAB	A0A0F4HEL1_LACFE	179	47761	31	10	9	7	1.03	0.108088
247	1	MP_UniprotAB	A0A076GRA1_ENTFC	71	17608	12	4	6	3	1.03	0.108088
142	2	MP_UniprotAB	A0A076GTY7_ENTFC	44	11604	6	3	5	2	1.02	0.107038
5	2	MP_UniprotAB	S1NBF8_9ENTE	514	17863	45	15	7	2	1.01	0.105989
1	4	MP_UniprotAB	A0A069CUH7_9LACT	621	48521	55	27	4	4	1	0.10494
14	4	MP_UniprotAB	A0A076GQE3_ENTFC	203	43160	19	8	12	6	0.98	0.102841
11	3	MP_UniprotAB	A0A0Q1DLL0_PEDPE	337	49622	30	17	10	7	0.97	0.101791
60	1	MP_UniprotAB	A0A076GU15_ENTFC	159	30918	15	5	8	4	0.97	0.101791
282	1	MP_UniprotAB	A0A017I5J1_ECOLX	66	12064	6	2	2	1	0.97	0.101791
14	3	MP_UniprotAB	A0A0B5Q7A9_CLOBE	208	43653	30	9	17	7	0.96	0.100742
30	1	MP_UniprotAB	A0A0B5QQP0_CLOBE	260	56266	24	11	12	6	0.96	0.100742
76	1	MP_UniprotAB	F9D2T0_PREDD	122	18505	6	4	4	2	0.96	0.100742
234	1	MP_UniprotAB	A0A0H4LHR4_9LACO	72	12230	3	2	3	2	0.96	0.100742
40	1	MP_UniprotAB	A0A076GRH6_ENTFC	212	63367	38	13	17	7	0.95	0.0996925
85	1	MP_UniprotAB	A0A017IJC7_ECOLX	119	18684	5	3	5	3	0.95	0.0996925
91	1	MP_UniprotAB	A0A0Q0U1A5_PEDPE	113	25033	7	5	4	3	0.95	0.0996925
180	1	MP_UniprotAB	A0A066PBN9_LELAM	82	18699	6	3	6	3	0.95	0.0996925
59	2	MP_UniprotAB	I6YNE3_9BACT	118	18817	15	5	4	1	0.94	0.0986431
295	1	MP_UniprotAB	A0A022NF32_ENTMU	65	12447	16	2	6	2	0.94	0.0986431
24	2	MP_UniprotAB	A0A0V7Y5H3_ENTFC	84	51862	26	9	12	7	0.92	0.0965443
34	2	MP_UniprotAB	C9BGS2_ENTFC	162	45055	12	7	10	6	0.92	0.0965443
62	1	MP_UniprotAB	A0A076GSG0_ENTFC	153	32079	9	5	6	5	0.92	0.0965443
548	1	MP_UniprotAB	W5YM12_9ALTE	45	12634	6	2	1	1	0.92	0.0965443
39	3	MP_UniprotAB	G5GE51_9BACT	127	12713	14	6	2	2	0.91	0.0954949
37	1	MP_UniprotAB	A0A076GQY9_ENTFC	225	39667	18	9	10	5	0.89	0.0933962
202	1	MP_UniprotAB	A0A0E2HP33_9FIRM	77	12953	3	2	3	2	0.89	0.0933962
39	4	MP_UniprotAB	A0A132HW72_9BACT	119	13097	17	8	2	2	0.88	0.0923468
123	1	MP_UniprotAB	A0A0R2H6W2_PEDPE	98	33239	7	5	4	3	0.88	0.0923468
10	7	MP_UniprotAB	A0A0X1U889_CLOPR	126	20038	12	6	5	3	0.86	0.090248
131	1	MP_UniprotAB	A0A0R2H6X6_PEDPE	95	20217	9	5	6	3	0.86	0.090248
7	15	MP_UniprotAB	C5J3E0_LACHE	60	20271	5	3	4	2	0.85	0.0891986
10	3	MP_UniprotAB	A0A0C1TXK1_9CLOT	607	20547	72	31	7	3	0.84	0.0881492
41	15	MP_UniprotAB	D6N3A5_9CLOT	109	20377	8	4	3	3	0.84	0.0881492
761	1	MP_UniprotAB	A0A0F3MDF7_ORITS	32	6591	1	1	1	1	0.84	0.0881492
88	1	MP_UniprotAB	A0A076GPN6_ENTFC	114	20773	9	4	4	2	0.83	0.0870998
98	1	MP_UniprotAB	A0A0B5QMA1_CLOBE	110	41984	14	7	9	6	0.83	0.0870998
136	1	MP_UniprotAB	A0A0E3MBT0_CLOSL	94	13697	5	2	4	1	0.83	0.0870998
318	1	MP_UniprotAB	A0A0N8VY72_PEDPE	63	6638	5	1	2	1	0.83	0.0870998
7	8	MP_UniprotAB	A0A0Y3LS44_STREE	154	57103	19	8	9	5	0.81	0.085001
41	2	MP_UniprotAB	C6PPI6_9CLOT	166	42570	11	7	8	6	0.81	0.085001
314	1	MP_UniprotAB	A0A076GRY1_ENTFC	64	35480	11	5	8	5	0.81	0.085001
524	1	MP_UniprotAB	T0N1F8_9CLOT	47	6775	3	1	3	1	0.81	0.085001
2	18	MP_UniprotAB	G9X2W7_9FIRM	93	35641	19	7	6	4	0.8	0.0839516
2	8	MP_UniprotAB	D4CGM2_9CLOT	232	36225	25	10	8	4	0.79	0.0829022
7	6	MP_UniprotAB	A0A037ZBW7_CLOTT	270	58059	40	12	12	7	0.79	0.0829022
112	1	MP_UniprotAB	A0A133N5Q2_ENTFC	101	14198	2	2	2	2	0.79	0.0829022
262	1	MP_UniprotAB	A0A076GR36_ENTFC	62	21664	7	3	4	3	0.78	0.0818528
269	1	MP_UniprotAB	A0A076GNG6_ENTFC	68	14306	4	2	4	2	0.78	0.0818528
301	1	MP_UniprotAB	A0A078M730_9STAP	65	6990	3	1	1	1	0.78	0.0818528
424	1	MP_UniprotAB	A0A096BNW0_9BACT	55	14329	6	3	3	2	0.78	0.0818528
14	6	MP_UniprotAB	A7VZB8_9FIRM	178	44341	18	7	8	5	0.77	0.0808034
41	12	MP_UniprotAB	A4KAP3_CLOBO	114	29593	8	4	4	4	0.76	0.079754
137	1	MP_UniprotAB	A0A0Q1DKM8_PEDPE	93	14699	9	3	5	2	0.76	0.079754
41	4	MP_UniprotAB	A0A135L6B3_9BACI	155	29959	10	5	3	3	0.75	0.0787046
199	1	MP_UniprotAB	F3AC14_9FIRM	77	7171	2	1	2	1	0.75	0.0787046
628	1	MP_UniprotAB	A0A0L6Z6G8_9CLOT	40	7190	1	1	1	1	0.75	0.0787046
52	1	MP_UniprotAB	A0A076GXT8_ENTFC	171	60707	11	8	10	7	0.74	0.0776552
235	1	MP_UniprotAB	A0A076GRC2_ENTFC	72	22504	9	3	7	3	0.74	0.0776552
86	1	MP_UniprotAB	A0A076GS50_ENTFC	118	30632	4	4	3	3	0.73	0.0766058
117	1	MP_UniprotAB	A0A0B5QWZ2_CLOBE	100	38256	10	5	6	4	0.73	0.0766058
165	1	MP_UniprotAB	A0A022NCD0_ENTMU	86	7339	5	1	2	1	0.73	0.0766058
261	1	MP_UniprotAB	A0A017IG86_ECOLX	69	7315	2	1	2	1	0.73	0.0766058
53	1	MP_UniprotAB	L2L5T0_ENTFC	171	31002	16	7	5	3	0.72	0.0755564
193	1	MP_UniprotAB	N2AMW1_9FIRM	79	15163	3	2	2	1	0.72	0.0755564
377	1	MP_UniprotAB	A0A143X7I5_9ACTN	59	7382	1	1	1	1	0.72	0.0755564
100	1	MP_UniprotAB	E4LBX7_9FIRM	109	15383	4	3	3	2	0.71	0.074507
435	1	MP_UniprotAB	A0A0R2HAX4_PEDPE	55	15443	3	2	3	2	0.71	0.074507
14	13	MP_UniprotAB	A4N742_HAEIF	94	31479	16	6	9	4	0.7	0.0734577
77	1	MP_UniprotAB	F9D1E6_PREDD	122	39741	17	7	9	4	0.7	0.0734577
120	1	MP_UniprotAB	A0A0M1XBY0_ENTFC	99	39619	8	5	6	5	0.7	0.0734577
61	1	MP_UniprotAB	D3I6F7_9BACT	154	40257	10	5	6	4	0.69	0.0724083
364	1	MP_UniprotAB	A0A133Y0U5_9BACT	60	7649	3	2	1	1	0.69	0.0724083
554	1	MP_UniprotAB	A0A0R1TW54_9LACO	45	7663	2	1	2	1	0.69	0.0724083
563	1	MP_UniprotAB	A0A0F8Z7R4_9ZZZZ	44	7679	1	1	1	1	0.69	0.0724083
7	10	MP_UniprotAB	A0A0R2CPY6_9LACO	106	57029	11	7	9	6	0.68	0.0713589
75	1	MP_UniprotAB	A0A085P2H6_ECOLX	123	40449	11	6	8	5	0.68	0.0713589
41	17	MP_UniprotAB	W6N673_CLOTY	102	41231	13	8	3	3	0.67	0.0703095
304	1	MP_UniprotAB	A0A076GMA1_ENTFC	63	24333	5	3	5	3	0.67	0.0703095
418	1	MP_UniprotAB	A0A0C7D8V8_9RICK	56	7887	1	1	1	1	0.67	0.0703095
3	9	MP_UniprotAB	A0A099SF74_9CLOT	78	41305	22	5	8	3	0.66	0.0692601
128	1	MP_UniprotAB	A0A076GS82_ENTFC	96	24887	6	3	6	3	0.66	0.0692601
194	1	MP_UniprotAB	A0A0Q1A1K5_PEDPE	78	16417	3	2	3	2	0.66	0.0692601
302	1	MP_UniprotAB	A0A0B5Q7S5_CLOBE	65	24679	5	3	5	3	0.66	0.0692601
378	1	MP_UniprotAB	R5KGJ8_9BACT	59	33021	5	4	5	4	0.66	0.0692601
392	1	MP_UniprotAB	A0A010YXS9_9CLOT	58	7969	1	1	1	1	0.66	0.0692601
572	1	MP_UniprotAB	A1YLG3_9NOSO	44	7953	1	1	1	1	0.66	0.0692601
3	3	MP_UniprotAB	A0A0E1QID1_CLOBO	223	41913	33	14	5	4	0.65	0.0682107
3	8	MP_UniprotAB	A0A0L8F078_9CLOT	84	41927	6	5	3	3	0.65	0.0682107
57	1	MP_UniprotAB	A0A076GRS2_ENTFC	164	33531	8	4	4	3	0.65	0.0682107
177	1	MP_UniprotAB	A0A0R2L1A5_9LACO	83	16686	3	2	3	2	0.65	0.0682107
296	1	MP_UniprotAB	A0A0M1X6S0_ENTFC	65	25151	4	3	4	3	0.65	0.0682107
793	1	MP_UniprotAB	A0A0F9AG39_9ZZZZ	27	8157	1	1	1	1	0.65	0.0682107
406	1	MP_UniprotAB	A0A0R2HI77_PEDPE	53	16833	6	2	4	2	0.64	0.0671613
429	1	MP_UniprotAB	A0A037Z7V5_CLOTT	55	8262	2	1	1	1	0.64	0.0671613
48	1	MP_UniprotAB	A0A0B5QNP1_CLOBE	183	43016	14	11	5	4	0.63	0.0661119
14	8	MP_UniprotAB	R6LMN0_9CLOT	147	43763	15	6	9	5	0.62	0.0650625
21	3	MP_UniprotAB	A0A076GR43_ENTFC	80	34680	17	5	9	4	0.62	0.0650625
41	1	MP_UniprotAB	L5MVV4_9BACL	209	52543	24	8	6	4	0.62	0.0650625
79	2	MP_UniprotAB	A0A0Q0Y429_PEDPE	83	25882	11	5	6	3	0.62	0.0650625
144	1	MP_UniprotAB	A0A096AK21_9FIRM	92	8463	2	2	1	1	0.62	0.0650625
703	1	MP_UniprotAB	A0A069CYU0_9BACE	35	8470	1	1	1	1	0.62	0.0650625
188	1	MP_UniprotAB	A0A076GMB1_ENTFC	73	17467	5	2	4	2	0.61	0.0640131
285	1	MP_UniprotAB	A0A0R2H836_PEDPE	66	17541	5	2	4	2	0.61	0.0640131
407	1	MP_UniprotAB	A0A076GPG1_ENTFC	56	8558	3	1	3	1	0.61	0.0640131
578	1	MP_UniprotAB	A0A017II02_ECOLX	43	8519	4	1	3	1	0.61	0.0640131
2	14	MP_UniprotAB	A0A017III1_ECOLX	112	35681	9	4	5	3	0.6	0.0629637
118	1	MP_UniprotAB	A0A076GS79_ENTFC	95	17763	4	2	4	2	0.6	0.0629637
124	1	MP_UniprotAB	A0A0B5QN89_CLOBE	98	35782	9	4	7	4	0.6	0.0629637
189	1	MP_UniprotAB	A0A014LY64_9ENTR	79	8619	3	1	2	1	0.6	0.0629637
476	1	MP_UniprotAB	L2L757_ENTFC	51	17697	3	2	3	2	0.6	0.0629637
2	21	MP_UniprotAB	A0A069SMQ2_BACVU	64	36278	6	4	3	3	0.59	0.0619143
124	2	MP_UniprotAB	A0A0K9NFS9_9FIRM	69	36072	5	4	5	4	0.59	0.0619143
12	4	MP_UniprotAB	A0A0Q0YZ86_PEDPE	60	27379	9	3	6	3	0.58	0.0608649
41	6	MP_UniprotAB	A4KAT0_CLOBO	144	27512	4	3	4	3	0.58	0.0608649
94	1	MP_UniprotAB	A0A0R2KYD9_9LACO	108	55466	13	6	8	5	0.58	0.0608649
1	6	MP_UniprotAB	A0A139NT49_9STRE	488	46934	120	44	8	4	0.57	0.0598155
56	1	MP_UniprotAB	A0A076GQK0_ENTFC	165	37216	21	8	11	4	0.57	0.0598155
421	1	MP_UniprotAB	A0A072XEY8_CLOBO	56	9034	1	1	1	1	0.57	0.0598155
428	1	MP_UniprotAB	A0A076GQ98_ENTFC	55	8953	2	1	2	1	0.57	0.0598155
469	1	MP_UniprotAB	A0A0E2C5I5_LACCA	52	18313	8	2	5	2	0.57	0.0598155
504	1	MP_UniprotAB	A0A0B5QRM8_CLOBE	49	18497	3	2	2	1	0.57	0.0598155
1	10	MP_UniprotAB	A0A0B5Q548_CLOBE	116	47155	11	5	9	5	0.56	0.0587661
208	1	MP_UniprotAB	A0A0B5QMD6_CLOBE	76	9077	5	1	3	1	0.56	0.0587661
222	1	MP_UniprotAB	A0A023YUF2_ECOLX	74	18648	6	2	6	2	0.56	0.0587661
549	1	MP_UniprotAB	A0A076GMQ3_ENTFC	45	9106	3	1	1	1	0.56	0.0587661
1	8	MP_UniprotAB	A0A0R2IJ36_9LACO	210	47861	15	7	5	4	0.55	0.0577167
2	16	MP_UniprotAB	U5L3V6_9STAP	108	19018	13	5	2	2	0.55	0.0577167
68	1	MP_UniprotAB	Q9ZER7_CLOAT	132	18888	9	4	3	2	0.55	0.0577167
181	1	MP_UniprotAB	A0A0R2HFQ0_PEDPE	81	18982	2	2	2	2	0.55	0.0577167
312	1	MP_UniprotAB	A0A022N8Q1_ENTMU	64	9307	4	1	1	1	0.55	0.0577167
523	1	MP_UniprotAB	A0A0R2H5U8_PEDPE	47	9276	1	1	1	1	0.55	0.0577167
672	1	MP_UniprotAB	A0A133QFB4_9BACT	37	9330	1	1	1	1	0.55	0.0577167
724	1	MP_UniprotAB	S2PJU4_LACPA	34	9302	1	1	1	1	0.55	0.0577167
103	1	MP_UniprotAB	A0A076GNF7_ENTFC	108	19223	7	2	6	2	0.54	0.0566673
242	1	MP_UniprotAB	A0A0Q1DRC3_PEDPE	72	49104	9	5	6	5	0.54	0.0566673
267	1	MP_UniprotAB	A0A0B5Q7S0_CLOBE	68	29029	8	3	4	3	0.54	0.0566673
317	1	MP_UniprotAB	R6BXR7_9BACT	64	9447	2	1	2	1	0.54	0.0566673
338	1	MP_UniprotAB	A0A076GQ21_ENTFC	62	19171	5	2	4	2	0.54	0.0566673
41	14	MP_UniprotAB	R5DY79_9FIRM	109	29399	4	3	2	2	0.53	0.0556179
18	11	MP_UniprotAB	A0A0R2F2Q4_WEICO	105	50277	10	5	6	5	0.52	0.0545685
41	13	MP_UniprotAB	A0A073CVU2_CLOBO	110	29950	11	3	5	3	0.52	0.0545685
611	1	MP_UniprotAB	D8JHK3_ACISD	41	9739	1	1	1	1	0.52	0.0545685
60	2	MP_UniprotAB	A0A109Y637_ENTGA	43	30724	7	3	3	2	0.51	0.0535191
90	1	MP_UniprotAB	A0A0K2MAH7_CLOPA	114	61115	20	7	15	6	0.51	0.0535191
90	2	MP_UniprotAB	A6M062_CLOB8	82	61098	18	6	15	6	0.51	0.0535191
131	3	MP_UniprotAB	S0L259_9ENTE	72	20117	7	2	3	2	0.51	0.0535191
203	1	MP_UniprotAB	A0A076GXK9_ENTFC	77	9945	5	1	3	1	0.51	0.0535191
419	1	MP_UniprotAB	A0A0X8PPN7_ENTGA	56	20183	4	2	3	2	0.51	0.0535191
656	1	MP_UniprotAB	A0A0R2HJX8_PEDPE	38	9907	4	2	3	1	0.51	0.0535191
10	9	MP_UniprotAB	K6TGJ8_9CLOT	57	20588	5	2	2	2	0.5	0.0524698
18	2	MP_UniprotAB	A0A068MYT6_SYNY4	246	51841	34	12	5	4	0.5	0.0524698
41	7	MP_UniprotAB	A0A098B2N0_DESHA	141	41434	14	5	5	3	0.5	0.0524698
157	1	MP_UniprotAB	A0A0M1X882_ENTFC	88	31023	6	3	5	3	0.5	0.0524698
266	1	MP_UniprotAB	R6P2X1_9FIRM	68	10094	4	1	1	1	0.5	0.0524698
291	1	MP_UniprotAB	A0A0E2H7A6_9FIRM	66	10136	3	1	2	1	0.5	0.0524698
432	1	MP_UniprotAB	R5ASM8_9CLOT	55	10120	1	1	1	1	0.5	0.0524698
479	1	MP_UniprotAB	A0A085YYT4_9FLAO	51	10046	1	1	1	1	0.5	0.0524698
615	1	MP_UniprotAB	A0A0F0C495_9CLOT	41	10094	2	1	2	1	0.5	0.0524698
9	2	MP_UniprotAB	R2Y1W7_9ENTE	141	63816	41	8	11	6	0.49	0.0514204
14	15	MP_UniprotAB	M1ZXZ6_CLOBO	81	42003	12	5	7	4	0.49	0.0514204
98	3	MP_UniprotAB	A0A151ANN6_9CLOT	73	42125	12	4	9	4	0.49	0.0514204
145	1	MP_UniprotAB	A0A076GMK7_ENTFC	92	20988	5	2	4	1	0.49	0.0514204
183	1	MP_UniprotAB	A0A133YPI2_9BACT	80	21019	5	2	5	2	0.49	0.0514204
183	2	MP_UniprotAB	A0A133PTP6_9BACT	56	20810	3	2	3	2	0.49	0.0514204
201	1	MP_UniprotAB	A0A0Q0TTA3_PEDPE	77	10167	5	1	3	1	0.49	0.0514204
229	1	MP_UniprotAB	A0A0R1U2Q3_9LACO	73	10232	1	1	1	1	0.49	0.0514204
243	1	MP_UniprotAB	F9CZU6_PREDD	71	10210	2	1	1	1	0.49	0.0514204
396	1	MP_UniprotAB	A0A014AR00_ACIBA	58	10306	2	1	1	1	0.49	0.0514204
425	1	MP_UniprotAB	A0A084JH14_9FIRM	55	10290	5	1	2	1	0.49	0.0514204
433	1	MP_UniprotAB	A0A076GQ73_ENTFC	55	10185	2	1	1	1	0.49	0.0514204
441	1	MP_UniprotAB	A0A022N8A9_ENTMU	54	10332	3	1	3	1	0.49	0.0514204
574	1	MP_UniprotAB	W7Y9I1_9BACT	43	10206	3	1	1	1	0.49	0.0514204
4	4	MP_UniprotAB	I7JYW8_9LACO	226	42797	18	9	4	3	0.48	0.050371
95	1	MP_UniprotAB	L2L808_ENTFC	110	21254	5	2	5	2	0.48	0.050371
178	2	MP_UniprotAB	A0A096C2N6_9BACT	67	21120	5	3	3	2	0.48	0.050371
195	1	MP_UniprotAB	A0A0B2EVY1_9BACL	78	21178	10	6	4	2	0.48	0.050371
273	1	MP_UniprotAB	A0A0R2H9D7_PEDPE	58	31852	4	3	4	3	0.48	0.050371
294	1	MP_UniprotAB	A0A096ACQ2_9BACT	65	32077	5	3	4	3	0.48	0.050371
331	1	MP_UniprotAB	A0A011VVB7_RUMAL	63	10455	2	1	2	1	0.48	0.050371
404	1	MP_UniprotAB	A0A076GS78_ENTFC	57	21453	7	2	6	2	0.48	0.050371
409	1	MP_UniprotAB	A0A0A2DY08_9PORP	56	21309	4	3	2	1	0.48	0.050371
589	1	MP_UniprotAB	D3HYF2_9BACT	42	10475	2	1	2	1	0.48	0.050371
627	1	MP_UniprotAB	A0A132T3J2_9MYCO	40	10400	6	1	1	1	0.48	0.050371
14	10	MP_UniprotAB	A0A0P8UWC4_9CLOT	124	43914	19	5	10	4	0.47	0.0493216
14	11	MP_UniprotAB	R7L4D7_9BACT	121	43376	8	4	5	4	0.47	0.0493216
27	3	MP_UniprotAB	A0A0E3K2P0_CLOSL	100	32413	13	4	4	3	0.47	0.0493216
80	1	MP_UniprotAB	A0A0B5QS91_CLOBE	121	54459	10	5	7	5	0.47	0.0493216
154	1	MP_UniprotAB	A0A134BUF7_9FIRM	90	10578	1	1	1	1	0.47	0.0493216
371	1	MP_UniprotAB	A0A017IE86_ECOLX	59	10687	4	2	2	1	0.47	0.0493216
595	1	MP_UniprotAB	A0A076GNF0_ENTFC	42	10515	2	1	2	1	0.47	0.0493216
36	1	MP_UniprotAB	A0A0R2H5T2_PEDPE	230	67282	11	7	7	6	0.46	0.0482722
55	1	MP_UniprotAB	A0A0R2H7R5_PEDPE	168	89696	23	9	16	8	0.46	0.0482722
378	2	MP_UniprotAB	A0A0S2KKJ4_9BACT	55	33076	4	3	4	3	0.46	0.0482722
448	1	MP_UniprotAB	A0A095YXK1_9BACT	53	10779	1	1	1	1	0.46	0.0482722
460	1	MP_UniprotAB	A0A076GW12_ENTFC	52	33305	7	3	3	3	0.46	0.0482722
760	1	MP_UniprotAB	G6YGY5_9RHIZ	32	10809	1	1	1	1	0.46	0.0482722
1	16	MP_UniprotAB	A0A014MA48_9ENTR	66	45423	11	4	7	4	0.45	0.0472228
35	2	MP_UniprotAB	A0A0R2BWP9_LACSD	121	33994	4	3	2	2	0.45	0.0472228
185	1	MP_UniprotAB	R3U642_9ENTE	80	11154	2	1	2	1	0.45	0.0472228
557	1	MP_UniprotAB	A0A0R2H6Y7_PEDPE	45	10953	1	1	1	1	0.45	0.0472228
605	1	MP_UniprotAB	A0A023Z6L5_ECOLX	42	10979	1	1	1	1	0.45	0.0472228
1	12	MP_UniprotAB	A0A0K9G9Q6_9BACI	92	46646	10	4	4	4	0.44	0.0461734
7	9	MP_UniprotAB	A0A023P0T7_9BACI	107	57370	7	5	6	4	0.44	0.0461734
87	1	MP_UniprotAB	A0A022N6S7_ENTMU	115	58102	7	5	5	3	0.44	0.0461734
175	1	MP_UniprotAB	A0A0R2HAR1_PEDPE	83	46381	29	5	13	3	0.44	0.0461734
472	1	MP_UniprotAB	A0A076GQ48_ENTFC	51	34671	8	3	5	3	0.44	0.0461734
762	1	MP_UniprotAB	A0A078KNF6_9FIRM	31	11178	2	1	2	1	0.44	0.0461734
1	13	MP_UniprotAB	E5G597_STRAP	78	35264	33	3	4	3	0.43	0.045124
41	3	MP_UniprotAB	A0A089K8A9_9BACL	157	47329	12	5	4	3	0.43	0.045124
233	1	MP_UniprotAB	A0A076GUP2_ENTFC	72	47550	8	4	7	4	0.43	0.045124
402	1	MP_UniprotAB	A0A076GU03_ENTFC	57	23563	13	3	6	2	0.43	0.045124
2	19	MP_UniprotAB	V2Q4D0_9BACT	83	36348	6	4	2	2	0.42	0.0440746
2	20	MP_UniprotAB	A0A077KUF6_9FLAO	79	36233	6	3	2	2	0.42	0.0440746
2	22	MP_UniprotAB	A0A0V0PSK1_9BACL	64	35761	5	3	2	2	0.42	0.0440746
84	1	MP_UniprotAB	A0A076GR41_ENTFC	119	47954	16	4	12	4	0.42	0.0440746
107	1	MP_UniprotAB	A0A0K2MK09_CLOPA	103	47863	17	4	15	4	0.42	0.0440746
164	1	MP_UniprotAB	A0A017I6F1_ECOLX	86	11728	2	1	2	1	0.42	0.0440746
251	1	MP_UniprotAB	A0A076GUG8_ENTFC	71	11687	6	1	4	1	0.42	0.0440746
252	1	MP_UniprotAB	A0A076GPK1_ENTFC	70	11736	2	1	2	1	0.42	0.0440746
385	1	MP_UniprotAB	A0A0S2KIC1_9BACT	58	11691	9	1	4	1	0.42	0.0440746
389	1	MP_UniprotAB	D3ICI9_9BACT	58	11745	2	1	1	1	0.42	0.0440746
2	10	MP_UniprotAB	A0A0A6NVD6_9LACO	178	36617	25	7	5	2	0.41	0.0430252
2	12	MP_UniprotAB	A0A096A8Z9_9BACT	143	36867	24	6	8	3	0.41	0.0430252
135	1	MP_UniprotAB	A0A0R2HAT3_PEDPE	94	24536	4	2	3	2	0.41	0.0430252
259	1	MP_UniprotAB	A0A099C090_9BACT	69	11893	3	2	2	1	0.41	0.0430252
368	1	MP_UniprotAB	A0A022ND46_ENTMU	59	11929	2	1	2	1	0.41	0.0430252
438	1	MP_UniprotAB	A0A017I6C3_ECOLX	54	11937	1	1	1	1	0.41	0.0430252
9	3	MP_UniprotAB	A0A0Q1A5C5_PEDPE	118	62862	12	5	7	4	0.4	0.0419758
330	1	MP_UniprotAB	A0A0Q0TPH6_PEDPE	63	12318	2	1	1	1	0.4	0.0419758
353	1	MP_UniprotAB	V8CPG1_9BACT	61	37448	5	3	3	2	0.4	0.0419758
507	1	MP_UniprotAB	A0A076GN38_ENTFC	49	12323	4	1	1	1	0.4	0.0419758
599	1	MP_UniprotAB	A0A014ALY7_ACIBA	42	12166	2	1	1	1	0.4	0.0419758
754	1	MP_UniprotAB	A0A0R2L7R1_9LACO	32	12211	1	1	1	1	0.4	0.0419758
18	6	MP_UniprotAB	S0EXA2_CHTCT	125	50970	11	7	3	3	0.39	0.0409264
18	8	MP_UniprotAB	D5ELJ3_CORAD	117	50834	23	7	2	2	0.39	0.0409264
73	1	MP_UniprotAB	A0A0B5QGB7_CLOBE	121	51777	8	4	6	4	0.39	0.0409264
133	1	MP_UniprotAB	A0A0B5QLQ1_CLOBE	95	51693	15	4	8	4	0.39	0.0409264
256	1	MP_UniprotAB	U2LDV0_9BACT	69	12539	2	1	2	1	0.39	0.0409264
288	1	MP_UniprotAB	A0A0J8GCF7_9LIST	66	12553	13	1	3	1	0.39	0.0409264
434	1	MP_UniprotAB	A0A081BJB8_9LACO	55	12453	3	1	2	1	0.39	0.0409264
475	1	MP_UniprotAB	A0A0B5Q7B9_CLOBE	51	12591	1	1	1	1	0.39	0.0409264
18	9	MP_UniprotAB	A0A0D6ACH2_9CHRO	112	51968	41	7	6	4	0.38	0.039877
39	5	MP_UniprotAB	A0A069ZHQ0_9PORP	112	12611	11	4	1	1	0.38	0.039877
59	1	MP_UniprotAB	H9ZYM6_9GAMM	134	52856	21	8	5	2	0.38	0.039877
248	1	MP_UniprotAB	C0C6N8_9FIRM	71	12860	5	1	4	1	0.38	0.039877
284	1	MP_UniprotAB	J0NC47_9CLOT	66	12840	5	1	4	1	0.38	0.039877
356	1	MP_UniprotAB	A0MJR7_9FIRM	61	12859	1	1	1	1	0.38	0.039877
370	1	MP_UniprotAB	A0A0R2K4I1_9LACO	59	12898	5	1	3	1	0.38	0.039877
493	1	MP_UniprotAB	A0A0B5Q9U8_CLOBE	50	12850	4	2	3	1	0.38	0.039877
673	1	MP_UniprotAB	A0A133Y6Y8_9BACT	37	12720	3	1	3	1	0.38	0.039877
18	13	MP_UniprotAB	F9UJQ5_9MOLU	102	53956	16	7	4	3	0.37	0.0388276
42	1	MP_UniprotAB	L2LIR8_ENTFC	195	66592	30	13	17	5	0.37	0.0388276
101	1	MP_UniprotAB	A0A098TNR8_9CHRO	101	39647	4	3	4	3	0.37	0.0388276
152	1	MP_UniprotAB	R6VFV6_9BACT	90	13135	2	1	2	1	0.37	0.0388276
337	1	MP_UniprotAB	A0A076GRL6_ENTFC	62	26840	3	2	2	2	0.37	0.0388276
349	1	MP_UniprotAB	A0A0E3UWZ2_9BACT	61	12941	3	1	3	1	0.37	0.0388276
440	1	MP_UniprotAB	F9D5I9_PREDD	54	12933	2	1	2	1	0.37	0.0388276
580	1	MP_UniprotAB	A0A076GP43_ENTFC	43	13055	1	1	1	1	0.37	0.0388276
3	7	MP_UniprotAB	A0A151AP50_9CLOT	103	41083	16	3	11	3	0.36	0.0377782
179	1	MP_UniprotAB	Q03HQ1_PEDPA	82	27099	9	2	5	2	0.36	0.0377782
228	1	MP_UniprotAB	A0A076GS39_ENTFC	73	27242	6	2	5	2	0.36	0.0377782
246	1	MP_UniprotAB	A0A0R2HG69_PEDPE	71	13362	1	1	1	1	0.36	0.0377782
286	1	MP_UniprotAB	A0A073JKC9_LACRE	66	13536	1	1	1	1	0.36	0.0377782
306	1	MP_UniprotAB	A7VWH1_9FIRM	64	13411	3	1	3	1	0.36	0.0377782
471	1	MP_UniprotAB	A0A0S9S3F3_9RHIZ	51	13274	1	1	1	1	0.36	0.0377782
551	1	MP_UniprotAB	A0A022NBC7_ENTMU	45	13289	2	1	2	1	0.36	0.0377782
579	1	MP_UniprotAB	A0A119CYR1_SHEFR	43	13501	2	1	2	1	0.36	0.0377782
787	1	MP_UniprotAB	R7LJR3_9BACT	28	13340	2	1	1	1	0.36	0.0377782
3	4	MP_UniprotAB	A0A0E3JRD5_CLOSL	153	41590	18	5	9	3	0.35	0.0367288
4	5	MP_UniprotAB	A0A0R1XGN3_9LACO	100	42321	22	5	6	3	0.35	0.0367288
14	19	MP_UniprotAB	A0A135Y1K3_ECOLX	73	27588	8	4	5	2	0.35	0.0367288
41	8	MP_UniprotAB	A0A0A8WZ21_9BACI	128	42278	5	3	4	3	0.35	0.0367288
94	2	MP_UniprotAB	A0A076GNR4_ENTFC	106	56507	15	4	9	4	0.35	0.0367288
263	1	MP_UniprotAB	A0A022NAF3_ENTMU	68	13755	2	1	2	1	0.35	0.0367288
313	1	MP_UniprotAB	A0A098R4B8_9LACO	64	13769	1	1	1	1	0.35	0.0367288
450	1	MP_UniprotAB	A0A0R2H5Y3_PEDPE	53	42118	4	3	4	3	0.35	0.0367288
491	1	MP_UniprotAB	A0A133N5Q9_ENTFC	50	27679	7	2	4	2	0.35	0.0367288
500	1	MP_UniprotAB	A0A076GP56_ENTFC	47	28079	5	2	5	2	0.35	0.0367288
515	1	MP_UniprotAB	A0A0J1G5Z8_9FIRM	48	13876	2	1	1	1	0.35	0.0367288
555	1	MP_UniprotAB	A0A076GW38_ENTFC	45	13745	2	1	2	1	0.35	0.0367288
4	3	MP_UniprotAB	R5FUU6_9FIRM	678	42969	17	15	3	2	0.34	0.0356794
7	12	MP_UniprotAB	W1SKN1_9BACI	83	57525	11	4	7	4	0.34	0.0356794
7	17	MP_UniprotAB	F3BA34_9FIRM	52	57051	8	4	5	3	0.34	0.0356794
14	20	MP_UniprotAB	U2ZFZ5_9CAUL	69	43457	19	3	5	3	0.34	0.0356794
41	16	MP_UniprotAB	A0A0A2UU24_9BACI	105	28935	4	2	2	2	0.34	0.0356794
47	1	MP_UniprotAB	M2VVG0_GALSU	184	42834	10	7	1	1	0.34	0.0356794
65	1	MP_UniprotAB	R7NE59_9FIRM	147	28839	6	4	2	1	0.34	0.0356794
69	1	MP_UniprotAB	A6M2J7_CLOB8	130	71280	9	5	8	5	0.34	0.0356794
230	1	MP_UniprotAB	A0A0H2YPQ4_CLOP1	73	28394	6	3	3	2	0.34	0.0356794
255	1	MP_UniprotAB	A0A095Y669_9BACT	70	14078	4	2	1	1	0.34	0.0356794
366	1	MP_UniprotAB	A0A023V7X8_CITFR	51	28566	3	2	3	2	0.34	0.0356794
446	1	MP_UniprotAB	A0A0R2H7D0_PEDPE	53	14231	2	1	2	1	0.34	0.0356794
458	1	MP_UniprotAB	A0A139KA40_BACUN	53	14226	1	1	1	1	0.34	0.0356794
655	1	MP_UniprotAB	A0A0I9TQR8_9MYCO	38	14133	1	1	1	1	0.34	0.0356794
687	1	MP_UniprotAB	A0A0U0T7Y8_MYCTX	36	14210	1	1	1	1	0.34	0.0356794
14	7	MP_UniprotAB	F9D151_PREDD	151	44309	13	5	9	3	0.33	0.03463
14	12	MP_UniprotAB	A0A095YVR2_9BACT	97	44202	11	3	9	3	0.33	0.03463
74	1	MP_UniprotAB	A0A0B2F122_9BACL	123	14437	11	4	3	1	0.33	0.03463
108	1	MP_UniprotAB	A0A026UWE7_ECOLX	103	14332	5	1	5	1	0.33	0.03463
138	1	MP_UniprotAB	A0A151ANE9_9CLOT	93	14591	4	1	2	1	0.33	0.03463
150	1	MP_UniprotAB	F8N6L1_9BACT	91	14484	2	1	2	1	0.33	0.03463
340	1	MP_UniprotAB	A0A076GP14_ENTFC	57	59474	9	4	6	4	0.33	0.03463
343	1	MP_UniprotAB	A0A096AA45_9BACT	62	29464	2	2	2	2	0.33	0.03463
363	1	MP_UniprotAB	A0A091BVA7_9ENTE	60	14691	2	1	2	1	0.33	0.03463
410	1	MP_UniprotAB	A0A133MMP4_ENTFC	56	29447	5	2	4	2	0.33	0.03463
427	1	MP_UniprotAB	A0A080KLA0_9GAMM	55	14367	2	1	1	1	0.33	0.03463
449	1	MP_UniprotAB	A0A076GS70_ENTFC	53	14336	6	1	4	1	0.33	0.03463
501	1	MP_UniprotAB	A0A0A6SFN1_CLOBU	49	14273	5	1	2	1	0.33	0.03463
609	1	MP_UniprotAB	A0A076GSC6_ENTFC	41	14689	1	1	1	1	0.33	0.03463
706	1	MP_UniprotAB	A0A099SBC9_9CLOT	35	14274	1	1	1	1	0.33	0.03463
771	1	MP_UniprotAB	W6JBU9_9ENTR	31	14662	1	1	1	1	0.33	0.03463
1	14	MP_UniprotAB	W0DWR9_9GAMM	71	46027	18	3	4	3	0.32	0.0335806
17	3	MP_UniprotAB	G7LXN7_9CLOT	99	30473	3	2	3	2	0.32	0.0335806
99	2	MP_UniprotAB	A0A011A9G7_9BACT	82	14731	6	5	1	1	0.32	0.0335806
156	1	MP_UniprotAB	A0A0K2MJ25_CLOPA	89	29814	7	2	5	2	0.32	0.0335806
211	1	MP_UniprotAB	A0A076GRA7_ENTFC	75	45750	16	3	10	3	0.32	0.0335806
444	1	MP_UniprotAB	A0A075KEN9_9FIRM	54	14834	2	1	1	1	0.32	0.0335806
505	1	MP_UniprotAB	A0A0Q3W9Y6_BRECH	49	15090	10	1	7	1	0.32	0.0335806
726	1	MP_UniprotAB	A0A0W1ABJ3_9GAMM	34	15017	1	1	1	1	0.32	0.0335806
788	1	MP_UniprotAB	B1PS50_9BACL	28	15140	1	1	1	1	0.32	0.0335806
1	7	MP_UniprotAB	A0A0Q9XL84_9STAP	347	47340	34	9	2	2	0.31	0.0325312
134	1	MP_UniprotAB	A0A0M1X8U4_ENTFC	94	46202	18	3	9	3	0.31	0.0325312
143	1	MP_UniprotAB	A0A0Q0TQC0_PEDPE	93	15176	2	2	1	1	0.31	0.0325312
276	1	MP_UniprotAB	A0A132MQI3_9ACTN	67	15480	4	1	2	1	0.31	0.0325312
278	1	MP_UniprotAB	A0A0C1R816_9CLOT	67	30766	5	2	2	1	0.31	0.0325312
361	1	MP_UniprotAB	N2AMQ6_9LACO	61	15400	1	1	1	1	0.31	0.0325312
455	1	MP_UniprotAB	A0A017III3_ECOLX	53	15477	1	1	1	1	0.31	0.0325312
481	1	MP_UniprotAB	A0A0B1RCE4_9NOCA	51	15490	1	1	1	1	0.31	0.0325312
525	1	MP_UniprotAB	A0A017I8S9_ECOLX	47	15177	6	1	5	1	0.31	0.0325312
569	1	MP_UniprotAB	A0A060BZ18_9CHLR	44	15509	1	1	1	1	0.31	0.0325312
643	1	MP_UniprotAB	R5ICL9_9CLOT	39	15498	1	1	1	1	0.31	0.0325312
676	1	MP_UniprotAB	H1G5V4_9GAMM	37	15166	1	1	1	1	0.31	0.0325312
741	1	MP_UniprotAB	I0GQF0_SELRL	33	15194	1	1	1	1	0.31	0.0325312
1	15	MP_UniprotAB	A0A0K1NIN5_9BACT	69	47488	10	4	7	3	0.3	0.0314819
151	1	MP_UniprotAB	A0A0M1Y0F8_ENTFC	91	31590	10	2	8	2	0.3	0.0314819
161	1	MP_UniprotAB	A0A133MTT7_ENTFC	87	63763	12	4	9	4	0.3	0.0314819
206	2	MP_UniprotAB	A0A098R9X2_9LACO	47	31608	3	2	2	2	0.3	0.0314819
207	1	MP_UniprotAB	A0A076GN50_ENTFC	76	64841	11	4	6	3	0.3	0.0314819
241	1	MP_UniprotAB	A0A151ANF6_9CLOT	72	32431	5	3	4	2	0.3	0.0314819
244	1	MP_UniprotAB	A0A0M1XAX4_ENTFC	71	31757	2	2	2	2	0.3	0.0314819
335	1	MP_UniprotAB	A0A0B5QMU1_CLOBE	57	31597	3	2	2	2	0.3	0.0314819
339	1	MP_UniprotAB	A0A127SSD2_9BACT	62	15732	3	1	2	1	0.3	0.0314819
422	1	MP_UniprotAB	A0A0M2B4A1_ENTFC	56	15879	1	1	1	1	0.3	0.0314819
518	1	MP_UniprotAB	A0A096ARH4_9BACT	48	15784	1	1	1	1	0.3	0.0314819
658	1	MP_UniprotAB	A0A0F6W9S9_9DELT	38	15871	1	1	1	1	0.3	0.0314819
384	1	MP_UniprotAB	A0A062XCF7_9LACO	58	16261	3	1	3	1	0.29	0.0304325
451	1	MP_UniprotAB	A0A0B5QJQ2_CLOBE	53	32606	7	2	6	2	0.29	0.0304325
651	1	MP_UniprotAB	A0A0S9NFF7_9BURK	39	16133	1	1	1	1	0.29	0.0304325
748	1	MP_UniprotAB	A0A017IMK3_ECOLX	33	16147	1	1	1	1	0.29	0.0304325
752	1	MP_UniprotAB	A0A076GNV7_ENTFC	32	16080	3	1	3	1	0.29	0.0304325
2	15	MP_UniprotAB	C0CSP2_9FIRM	109	33878	22	5	4	2	0.28	0.0293831
18	7	MP_UniprotAB	A0A101DI00_9DELT	124	50965	13	7	2	2	0.28	0.0293831
21	2	MP_UniprotAB	A0A069EUJ6_9BACL	82	34215	5	2	2	2	0.28	0.0293831
147	1	MP_UniprotAB	K9T127_9CYAN	91	16725	3	2	2	1	0.28	0.0293831
274	1	MP_UniprotAB	A0A022N614_ENTMU	68	16888	1	1	1	1	0.28	0.0293831
300	1	MP_UniprotAB	A0A0E9KFS2_9RHIZ	65	16590	1	1	1	1	0.28	0.0293831
365	1	MP_UniprotAB	A0A0A6SMC4_CLOBU	60	16760	2	1	1	1	0.28	0.0293831
665	1	MP_UniprotAB	A0A076GRR8_ENTFC	38	16739	1	1	1	1	0.28	0.0293831
727	1	MP_UniprotAB	A0A142YZV2_9BURK	34	16556	1	1	1	1	0.28	0.0293831
18	12	MP_UniprotAB	ATPB_MESFL	104	52121	8	3	4	3	0.27	0.0283337
59	3	MP_UniprotAB	A0A073CIV7_PLAAG	114	53728	13	5	4	2	0.27	0.0283337
92	1	MP_UniprotAB	A0A0B5QIG7_CLOBE	111	35023	6	2	4	2	0.27	0.0283337
163	1	MP_UniprotAB	A0A0R2HJR1_PEDPE	87	17629	6	1	5	1	0.27	0.0283337
218	1	MP_UniprotAB	A0A0Q0Y993_PEDPE	75	35076	6	2	6	2	0.27	0.0283337
223	1	MP_UniprotAB	W7CUK8_9LIST	74	17062	1	1	1	1	0.27	0.0283337
272	1	MP_UniprotAB	A0A095Y9R7_9BACT	68	17290	1	1	1	1	0.27	0.0283337
383	1	MP_UniprotAB	A0A0R2HEP3_PEDPE	58	17047	2	1	2	1	0.27	0.0283337
437	1	MP_UniprotAB	A0A076GVW7_ENTFC	54	35592	13	2	10	2	0.27	0.0283337
630	1	MP_UniprotAB	A0A022LNC2_9ACTN	40	17344	2	1	1	1	0.27	0.0283337
634	1	MP_UniprotAB	A0A076GPF6_ENTFC	40	17288	2	1	2	1	0.27	0.0283337
699	1	MP_UniprotAB	A0A0L0PSJ8_HELPX	35	17313	1	1	1	1	0.27	0.0283337
714	1	MP_UniprotAB	L8M376_9CYAN	35	17143	2	1	1	1	0.27	0.0283337
729	1	MP_UniprotAB	A0A0E2HFD5_9FIRM	34	17348	1	1	1	1	0.27	0.0283337
749	1	MP_UniprotAB	A0A0R1UTQ0_9LACO	33	17239	1	1	1	1	0.27	0.0283337
2	9	MP_UniprotAB	C9MZH9_9FUSO	198	36068	17	8	3	2	0.26	0.0272843
2	17	MP_UniprotAB	A0A0D1LXU6_9LACT	98	35756	10	2	6	2	0.26	0.0272843
2	23	MP_UniprotAB	A0A0K2J8E4_9FUSO	58	36186	17	2	5	2	0.26	0.0272843
18	5	MP_UniprotAB	A0A072MUV8_9BIFI	129	53811	30	7	3	2	0.26	0.0272843
129	1	MP_UniprotAB	A0A096ARE4_9BACT	96	35965	6	2	5	2	0.26	0.0272843
139	1	MP_UniprotAB	L2NYK8_ENTFC	93	72556	16	4	13	4	0.26	0.0272843
174	1	MP_UniprotAB	A0A133MZB4_ENTFC	83	36853	8	2	7	2	0.26	0.0272843
186	1	MP_UniprotAB	A0A0A6PV38_CLOBU	77	36007	3	2	3	2	0.26	0.0272843
217	1	MP_UniprotAB	H1HMA2_9BACT	75	18142	1	1	1	1	0.26	0.0272843
220	1	MP_UniprotAB	F9D2I3_PREDD	66	36283	2	2	2	2	0.26	0.0272843
253	1	MP_UniprotAB	A0A0W0LDH5_PSEMA	70	36713	6	2	3	2	0.26	0.0272843
253	2	MP_UniprotAB	A0A0D0LIL0_PSEVI	47	36755	7	2	3	2	0.26	0.0272843
289	1	MP_UniprotAB	A0A0M1Y0A7_ENTFC	66	36907	4	2	3	2	0.26	0.0272843
297	1	MP_UniprotAB	A0A0S3TRY9_9CYAN	65	17842	3	1	1	1	0.26	0.0272843
375	1	MP_UniprotAB	A0A017IDF1_ECOLX	59	18240	5	1	5	1	0.26	0.0272843
465	1	MP_UniprotAB	Q6TCD5_LACFE	52	18014	6	1	2	1	0.26	0.0272843
495	1	MP_UniprotAB	A0A078RYP8_BACUN	50	18029	4	1	4	1	0.26	0.0272843
663	1	MP_UniprotAB	A0A076GN86_ENTFC	38	36105	5	2	4	1	0.26	0.0272843
697	1	MP_UniprotAB	R6WUE7_9BACT	35	18254	2	1	2	1	0.26	0.0272843
705	1	MP_UniprotAB	A0A0H3C6U7_CAUCN	35	17933	1	1	1	1	0.26	0.0272843
710	1	MP_UniprotAB	W0EUG6_9PORP	35	18175	1	1	1	1	0.26	0.0272843
721	1	MP_UniprotAB	F9D363_PREDD	34	17733	1	1	1	1	0.26	0.0272843
747	1	MP_UniprotAB	A0A0C6FKG6_9RHIZ	33	17852	3	1	1	1	0.26	0.0272843
758	1	MP_UniprotAB	A0A139KUD3_9BACE	32	17712	1	1	1	1	0.26	0.0272843
7	11	MP_UniprotAB	A0A0A6VAT3_9BACI	102	57004	6	3	5	3	0.25	0.0262349
7	14	MP_UniprotAB	A0A017I9Q1_ECOLX	78	57494	13	3	11	3	0.25	0.0262349
7	16	MP_UniprotAB	E4L9U3_9FIRM	58	57513	8	3	4	3	0.25	0.0262349
205	1	MP_UniprotAB	A0A0B5QH67_CLOBE	76	56490	7	3	6	3	0.25	0.0262349
215	1	MP_UniprotAB	A0A133MXB0_ENTFC	75	37977	9	3	7	2	0.25	0.0262349
219	1	MP_UniprotAB	B6CW61_9PSEU	75	18571	9	2	4	1	0.25	0.0262349
238	1	MP_UniprotAB	A0A096CDV3_9BACT	72	18750	1	1	1	1	0.25	0.0262349
309	1	MP_UniprotAB	L2LL34_ENTFC	64	37856	5	2	5	2	0.25	0.0262349
323	1	MP_UniprotAB	A0A059GD94_9RHOB	63	18260	1	1	1	1	0.25	0.0262349
355	1	MP_UniprotAB	A0A011RNT6_9LACT	61	18491	2	1	1	1	0.25	0.0262349
502	1	MP_UniprotAB	R6EIE1_9BACT	49	18466	2	1	2	1	0.25	0.0262349
546	1	MP_UniprotAB	L1NHJ0_9BACT	46	18742	2	1	1	1	0.25	0.0262349
653	1	MP_UniprotAB	A0A0R2HCA4_PEDPE	39	37138	6	2	6	2	0.25	0.0262349
667	1	MP_UniprotAB	A0A099BXM6_9BACT	38	18966	2	1	2	1	0.25	0.0262349
769	1	MP_UniprotAB	A0A0H0XY04_VIBVL	31	18818	1	1	1	1	0.25	0.0262349
7	13	MP_UniprotAB	A0A095ZEM3_9FIRM	79	58124	15	4	5	2	0.24	0.0251855
14	14	MP_UniprotAB	D4FB93_EDWTA	93	39508	10	3	7	2	0.24	0.0251855
41	9	MP_UniprotAB	C6D588_PAESJ	120	59239	9	3	3	3	0.24	0.0251855
41	11	MP_UniprotAB	A0A031ID46_9BACL	118	38675	2	2	2	2	0.24	0.0251855
41	20	MP_UniprotAB	A0A0U5P0C7_9CLOT	94	38883	3	2	3	2	0.24	0.0251855
83	1	MP_UniprotAB	L1N4Z9_9BACT	119	59727	10	3	8	3	0.24	0.0251855
117	3	MP_UniprotAB	C4IM87_CLOBU	51	38823	4	2	4	2	0.24	0.0251855
350	1	MP_UniprotAB	A0A133N281_ENTFC	61	39278	7	2	6	2	0.24	0.0251855
380	1	MP_UniprotAB	A0A0Q4ETW1_9SPHN	58	39410	9	2	4	2	0.24	0.0251855
386	1	MP_UniprotAB	A0A133Z6C4_9BACT	53	38545	2	2	2	2	0.24	0.0251855
484	1	MP_UniprotAB	A0A0K2MG45_CLOPA	50	19523	1	1	1	1	0.24	0.0251855
506	1	MP_UniprotAB	K9SL61_9CYAN	49	19344	1	1	1	1	0.24	0.0251855
531	1	MP_UniprotAB	A0A069QKL2_PRELO	47	19662	1	1	1	1	0.24	0.0251855
642	1	MP_UniprotAB	G8GKD9_9SYNE	39	19226	1	1	1	1	0.24	0.0251855
3	10	MP_UniprotAB	A0A084J887_9CLOT	73	41252	7	3	2	2	0.23	0.0241361
109	1	MP_UniprotAB	M2Z045_9PROT	102	39958	4	2	2	1	0.23	0.0241361
117	2	MP_UniprotAB	B0P6F9_9FIRM	53	40844	3	2	3	2	0.23	0.0241361
225	1	MP_UniprotAB	A0A0Q0YIM8_PEDPE	74	60471	4	3	4	3	0.23	0.0241361
415	1	MP_UniprotAB	A0A100YNP8_9FIRM	56	20295	1	1	1	1	0.23	0.0241361
423	1	MP_UniprotAB	A0A076GPA1_ENTFC	55	40999	4	2	3	2	0.23	0.0241361
566	1	MP_UniprotAB	F7NS37_9GAMM	44	20302	1	1	1	1	0.23	0.0241361
641	1	MP_UniprotAB	A0A137XLL1_OCHAN	39	20308	1	1	1	1	0.23	0.0241361
98	2	MP_UniprotAB	J0WRG9_9CLOT	80	41626	6	2	3	2	0.22	0.0230867
166	1	MP_UniprotAB	F9D106_PREDD	86	20780	3	1	3	1	0.22	0.0230867
168	1	MP_UniprotAB	A0A062XA89_9LACO	85	21063	2	1	2	1	0.22	0.0230867
192	1	MP_UniprotAB	A0A0E2H677_9FIRM	79	64288	14	4	12	3	0.22	0.0230867
209	1	MP_UniprotAB	A0A076GR59_ENTFC	76	21208	1	1	1	1	0.22	0.0230867
257	1	MP_UniprotAB	A0A0B2EWQ0_9BACL	69	21291	2	2	1	1	0.22	0.0230867
277	1	MP_UniprotAB	A0A0E2HB27_9FIRM	67	20894	1	1	1	1	0.22	0.0230867
320	1	MP_UniprotAB	A0A0M2B3T9_ENTFC	63	20964	3	1	3	1	0.22	0.0230867
388	1	MP_UniprotAB	A0A0Q0TPN0_PEDPE	58	41987	6	2	6	2	0.22	0.0230867
416	1	MP_UniprotAB	A0A076GVI6_ENTFC	56	20877	7	3	3	1	0.22	0.0230867
457	1	MP_UniprotAB	A0A0R2H5J8_PEDPE	53	42781	2	2	2	2	0.22	0.0230867
463	1	MP_UniprotAB	A0A0B5QBU9_CLOBE	52	20821	2	1	2	1	0.22	0.0230867
494	1	MP_UniprotAB	E2ZAN0_9FIRM	50	20615	2	1	1	1	0.22	0.0230867
511	1	MP_UniprotAB	A0A076GP62_ENTFC	48	20966	5	1	5	1	0.22	0.0230867
536	1	MP_UniprotAB	A0A023Z4F6_ECOLX	46	20992	1	1	1	1	0.22	0.0230867
556	1	MP_UniprotAB	A0A095Y7R8_9BACT	45	20851	1	1	1	1	0.22	0.0230867
637	1	MP_UniprotAB	A0A076GUW2_ENTFC	40	20971	4	1	3	1	0.22	0.0230867
661	1	MP_UniprotAB	A0A017IPU5_ECOLX	38	20683	2	1	1	1	0.22	0.0230867
692	1	MP_UniprotAB	K0AWT9_CLOA9	36	20746	1	1	1	1	0.22	0.0230867
694	1	MP_UniprotAB	A0A0X3X2X6_9ACTN	36	20592	1	1	1	1	0.22	0.0230867
14	9	MP_UniprotAB	A0A0C1C8I3_9CHLA	128	43291	5	3	4	2	0.21	0.0220373
14	16	MP_UniprotAB	H5SG12_9BACT	79	44309	10	2	6	2	0.21	0.0220373
14	18	MP_UniprotAB	A0A0H4T2M2_9DELT	75	44085	9	3	5	2	0.21	0.0220373
14	21	MP_UniprotAB	F0SY06_SYNGF	68	44315	9	2	7	2	0.21	0.0220373
14	22	MP_UniprotAB	H7GDF5_9DEIN	65	44775	19	2	5	2	0.21	0.0220373
41	18	MP_UniprotAB	H6LDT5_ACEWD	99	44816	3	2	2	2	0.21	0.0220373
41	19	MP_UniprotAB	A0A0M2SQY8_9BACI	98	44901	2	2	2	2	0.21	0.0220373
127	1	MP_UniprotAB	A0A076GP83_ENTFC	97	67647	12	3	6	3	0.21	0.0220373
141	1	MP_UniprotAB	A0A069QLV5_PRELO	93	44553	3	2	3	2	0.21	0.0220373
227	1	MP_UniprotAB	A0A095Y9F3_9BACT	73	21747	3	1	3	1	0.21	0.0220373
275	1	MP_UniprotAB	A0A078RVA4_BACUN	67	21878	2	1	2	1	0.21	0.0220373
362	1	MP_UniprotAB	NQOR_DESMR	60	21843	1	1	1	1	0.21	0.0220373
405	1	MP_UniprotAB	F8NA10_9BACT	57	21963	2	1	2	1	0.21	0.0220373
436	1	MP_UniprotAB	A0A133MVR2_ENTFC	54	22130	5	1	5	1	0.21	0.0220373
513	1	MP_UniprotAB	I3U3M4_ENTFC	48	65782	7	3	7	3	0.21	0.0220373
545	1	MP_UniprotAB	R5CJL1_9BACT	46	21422	5	1	3	1	0.21	0.0220373
607	1	MP_UniprotAB	A0A0B7MC28_9FIRM	41	21955	2	1	1	1	0.21	0.0220373
789	1	MP_UniprotAB	M3I0A8_LEPIR	28	21764	1	1	1	1	0.21	0.0220373
1	11	MP_UniprotAB	A0A0X8FE36_9LACT	95	46640	4	2	4	2	0.2	0.0209879
1	18	MP_UniprotAB	R5ELH7_9GAMM	58	46752	7	2	2	2	0.2	0.0209879
115	1	MP_UniprotAB	A0A076GPK5_ENTFC	101	45736	14	3	9	2	0.2	0.0209879
153	1	MP_UniprotAB	A0A0Q0Y6L1_PEDPE	90	45991	5	2	4	2	0.2	0.0209879
172	1	MP_UniprotAB	A0A0B5QMW0_CLOBE	83	46869	14	2	9	2	0.2	0.0209879
184	1	MP_UniprotAB	A0A0R2HDC2_PEDPE	80	45985	6	2	5	2	0.2	0.0209879
382	1	MP_UniprotAB	A0A022NAH3_ENTMU	58	22761	1	1	1	1	0.2	0.0209879
390	1	MP_UniprotAB	A0A0B5QVP1_CLOBE	58	46047	6	3	4	2	0.2	0.0209879
447	1	MP_UniprotAB	A0A0F7RPC1_KLEOX	53	23408	1	1	1	1	0.2	0.0209879
498	1	MP_UniprotAB	A0A0C7NLT6_9THEO	49	22646	3	2	1	1	0.2	0.0209879
544	1	MP_UniprotAB	A0A0R2HG55_PEDPE	46	22732	2	1	2	1	0.2	0.0209879
567	1	MP_UniprotAB	A0A0Q0YH92_PEDPE	44	23162	1	1	1	1	0.2	0.0209879
633	1	MP_UniprotAB	L8XU36_9GAMM	40	22842	3	1	1	1	0.2	0.0209879
695	1	MP_UniprotAB	A0A073JLR8_LACRE	36	23074	1	1	1	1	0.2	0.0209879
709	1	MP_UniprotAB	R5MM51_9FIRM	35	22952	1	1	1	1	0.2	0.0209879
776	1	MP_UniprotAB	A0A0X3VPD7_STRVO	30	22623	1	1	1	1	0.2	0.0209879
778	1	MP_UniprotAB	A0A0R2HCJ7_PEDPE	29	22437	3	1	3	1	0.2	0.0209879
20	1	MP_UniprotAB	C6PXS7_9CLOT	330	146416	18	9	13	6	0.19	0.0199385
114	1	MP_UniprotAB	A0A0K2MH66_CLOPA	101	47464	11	2	10	2	0.19	0.0199385
125	1	MP_UniprotAB	A0A0B5QCS7_CLOBE	97	48909	3	2	3	2	0.19	0.0199385
226	1	MP_UniprotAB	I0TBQ2_9BACT	74	23771	3	1	1	1	0.19	0.0199385
250	1	MP_UniprotAB	R6VKU5_9BACT	66	49166	6	2	4	2	0.19	0.0199385
250	2	MP_UniprotAB	A0A099BW92_9BACT	58	49368	5	2	4	2	0.19	0.0199385
287	1	MP_UniprotAB	A0A0E3K4I1_CLOSL	66	23822	1	1	1	1	0.19	0.0199385
369	1	MP_UniprotAB	A0A069ZJQ7_9PORP	59	23859	1	1	1	1	0.19	0.0199385
402	2	MP_UniprotAB	S0FFS8_9FIRM	54	23616	6	2	1	1	0.19	0.0199385
533	1	MP_UniprotAB	A0A0M1X8D1_ENTFC	46	24062	2	1	2	1	0.19	0.0199385
547	1	MP_UniprotAB	A0A076GNP9_ENTFC	46	23668	1	1	1	1	0.19	0.0199385
565	1	MP_UniprotAB	A0A0R2H7M3_PEDPE	44	23799	1	1	1	1	0.19	0.0199385
624	1	MP_UniprotAB	RPIA_RHOFT	40	24582	1	1	1	1	0.19	0.0199385
713	1	MP_UniprotAB	A0A0B5QBY3_CLOBE	35	23583	3	1	3	1	0.19	0.0199385
763	1	MP_UniprotAB	A0A158JGZ7_9BURK	31	24542	1	1	1	1	0.19	0.0199385
11	4	MP_UniprotAB	A0A0A6PT65_CLOBU	97	49942	3	2	2	2	0.18	0.0188891
96	1	MP_UniprotAB	A0A076GUX6_ENTFC	110	50534	10	3	7	2	0.18	0.0188891
116	1	MP_UniprotAB	A0A0M1X7D5_ENTFC	100	50424	5	2	5	2	0.18	0.0188891
119	1	MP_UniprotAB	A0A076GNE8_ENTFC	91	76813	16	4	10	3	0.18	0.0188891
280	1	MP_UniprotAB	A0A0G8AW32_9SYNE	67	50562	3	2	1	1	0.18	0.0188891
299	1	MP_UniprotAB	E7RR36_9BACT	65	25314	2	1	1	1	0.18	0.0188891
303	1	MP_UniprotAB	A0A076GXL4_ENTFC	65	50853	8	2	6	2	0.18	0.0188891
329	1	MP_UniprotAB	A1AUQ2_PELPD	63	25132	2	1	1	1	0.18	0.0188891
413	1	MP_UniprotAB	A0A095Z326_9BACT	56	25115	2	1	2	1	0.18	0.0188891
420	1	MP_UniprotAB	A0A151AKY9_9CLOT	56	25819	2	1	2	1	0.18	0.0188891
442	1	MP_UniprotAB	A0A0Q0U151_PEDPE	54	24976	4	1	3	1	0.18	0.0188891
453	1	MP_UniprotAB	A0A0A3HV52_9BACI	53	50270	2	2	1	1	0.18	0.0188891
468	1	MP_UniprotAB	A0A076GN72_ENTFC	52	24709	3	2	2	1	0.18	0.0188891
483	1	MP_UniprotAB	A0A0C7N7C1_9THEO	50	24654	2	1	2	1	0.18	0.0188891
542	1	MP_UniprotAB	A0A133MMD4_ENTFC	46	24789	2	1	2	1	0.18	0.0188891
640	1	MP_UniprotAB	A0A0K9VAQ3_9ACTN	40	25338	1	1	1	1	0.18	0.0188891
712	1	MP_UniprotAB	K6TZ09_9CLOT	35	24831	1	1	1	1	0.18	0.0188891
743	1	MP_UniprotAB	D1BCT0_SANKS	33	25496	1	1	1	1	0.18	0.0188891
792	1	MP_UniprotAB	A0A0F7BR49_MYXFU	27	25887	1	1	1	1	0.18	0.0188891
18	10	MP_UniprotAB	A0A0E9DEW8_CHLTH	109	52939	24	4	4	2	0.17	0.0178397
41	21	MP_UniprotAB	A0A0A5G121_9BACI	91	53844	2	2	2	2	0.17	0.0178397
146	1	MP_UniprotAB	A0A017IJ06_ECOLX	92	27203	3	1	2	1	0.17	0.0178397
170	1	MP_UniprotAB	A0A076GRK4_ENTFC	84	52824	7	2	6	2	0.17	0.0178397
182	1	MP_UniprotAB	A0A0R2HFC7_PEDPE	81	54239	4	2	3	2	0.17	0.0178397
187	1	MP_UniprotAB	A0A0R2H523_PEDPE	72	54022	5	2	5	2	0.17	0.0178397
231	1	MP_UniprotAB	C9MTA9_9BACT	73	26428	4	2	3	1	0.17	0.0178397
360	1	MP_UniprotAB	A0A085UDW5_9STAP	61	27357	6	1	3	1	0.17	0.0178397
454	1	MP_UniprotAB	A0A076GTA1_ENTFC	46	54802	2	2	2	2	0.17	0.0178397
508	1	MP_UniprotAB	A0A0F7KKG7_9PROT	49	27267	1	1	1	1	0.17	0.0178397
552	1	MP_UniprotAB	A0A149PL59_9BURK	45	27322	1	1	1	1	0.17	0.0178397
558	1	MP_UniprotAB	VATB1_ARATH	44	54188	3	2	3	2	0.17	0.0178397
617	1	MP_UniprotAB	A0A0R2HC31_PEDPE	41	52557	4	2	4	2	0.17	0.0178397
674	1	MP_UniprotAB	J3DUD2_9PSED	37	26311	1	1	1	1	0.17	0.0178397
736	1	MP_UniprotAB	A0A0Q5FQ74_9MICO	33	27102	1	1	1	1	0.17	0.0178397
14	17	MP_UniprotAB	D1MWK6_9FLAO	77	28520	6	2	2	1	0.16	0.0167903
41	5	MP_UniprotAB	A0A0F2SDV5_9FIRM	146	116441	5	4	5	4	0.16	0.0167903
41	10	MP_UniprotAB	N9YVK7_CLOBU	120	58149	2	2	2	2	0.16	0.0167903
46	1	MP_UniprotAB	A0A022NAF2_ENTMU	185	28185	4	4	1	1	0.16	0.0167903
169	1	MP_UniprotAB	L2LH23_ENTFC	85	56523	8	2	7	2	0.16	0.0167903
196	1	MP_UniprotAB	A0A0E3GRU9_CLOSL	78	27484	2	1	2	1	0.16	0.0167903
239	1	MP_UniprotAB	A0A0B5QGS8_CLOBE	72	55797	4	2	4	2	0.16	0.0167903
283	1	MP_UniprotAB	A0A0B5QLF6_CLOBE	66	28334	7	2	5	1	0.16	0.0167903
334	1	MP_UniprotAB	A0A0U4VG69_XANOO	62	27955	1	1	1	1	0.16	0.0167903
345	1	MP_UniprotAB	A0A0E3M993_CLOSL	62	28009	2	1	2	1	0.16	0.0167903
376	1	MP_UniprotAB	A0A0A7HIU5_CLOTY	59	27918	4	1	3	1	0.16	0.0167903
393	1	MP_UniprotAB	A0A085G3G2_9ENTR	58	28404	2	2	1	1	0.16	0.0167903
400	1	MP_UniprotAB	A0A098R1Y1_9LACO	57	28768	1	1	1	1	0.16	0.0167903
431	1	MP_UniprotAB	A0A0B5QQG9_CLOBE	55	28636	2	1	2	1	0.16	0.0167903
480	1	MP_UniprotAB	A0A072X361_CLOBO	51	28132	3	1	2	1	0.16	0.0167903
530	1	MP_UniprotAB	M2WSX6_GALSU	47	27725	1	1	1	1	0.16	0.0167903
590	1	MP_UniprotAB	A0A0F9S343_9ZZZZ	42	28032	1	1	1	1	0.16	0.0167903
635	1	MP_UniprotAB	A0A0A0WMT3_9BACI	40	28214	1	1	1	1	0.16	0.0167903
657	1	MP_UniprotAB	A0A142HYA2_9SPHI	38	27372	1	1	1	1	0.16	0.0167903
700	1	MP_UniprotAB	A0A0C1H858_9RHOB	35	28240	1	1	1	1	0.16	0.0167903
723	1	MP_UniprotAB	G5KGP2_9STRE	34	27539	1	1	1	1	0.16	0.0167903
756	1	MP_UniprotAB	R7KG58_9BURK	32	27379	1	1	1	1	0.16	0.0167903
83	2	MP_UniprotAB	A0A133ZZG3_9FIRM	96	59490	7	2	6	2	0.15	0.0157409
102	1	MP_UniprotAB	A0A0B5QV50_CLOBE	108	29974	5	1	5	1	0.15	0.0157409
311	1	MP_UniprotAB	A0A0D1XDJ4_ANEMI	64	30226	1	1	1	1	0.15	0.0157409
354	1	MP_UniprotAB	A0A0R2H8P2_PEDPE	61	30547	3	1	2	1	0.15	0.0157409
372	1	MP_UniprotAB	M3VCC9_9ACTN	59	30544	1	1	1	1	0.15	0.0157409
417	1	MP_UniprotAB	A0A0B4XTD8_9GAMM	56	30630	3	1	1	1	0.15	0.0157409
443	1	MP_UniprotAB	A0A017IPD9_ECOLX	54	30502	2	1	2	1	0.15	0.0157409
489	1	MP_UniprotAB	A0A133MZZ4_ENTFC	50	30974	2	1	2	1	0.15	0.0157409
490	1	MP_UniprotAB	A0A0B5QBS0_CLOBE	50	30210	1	1	1	1	0.15	0.0157409
521	1	MP_UniprotAB	A0A0G1D6I6_9BACT	48	30737	1	1	1	1	0.15	0.0157409
588	1	MP_UniprotAB	Q6ST45_ACIFR	42	30239	9	1	3	1	0.15	0.0157409
626	1	MP_UniprotAB	A0A069QKT0_PRELO	40	30527	1	1	1	1	0.15	0.0157409
669	1	MP_UniprotAB	A0A023XMP3_BRAJP	38	29759	1	1	1	1	0.15	0.0157409
683	1	MP_UniprotAB	J7WE70_BACCE	37	29490	1	1	1	1	0.15	0.0157409
685	1	MP_UniprotAB	A0A017I3E9_ECOLX	36	30919	3	1	3	1	0.15	0.0157409
704	1	MP_UniprotAB	A0A0L0W7M6_CLOPU	35	30853	1	1	1	1	0.15	0.0157409
716	1	MP_UniprotAB	A0A0E4A011_9BACT	35	30994	1	1	1	1	0.15	0.0157409
737	1	MP_UniprotAB	A0A063XNP9_9ENTR	33	29234	1	1	1	1	0.15	0.0157409
786	1	MP_UniprotAB	A0A011A5R0_9CLOT	28	30817	1	1	1	1	0.15	0.0157409
27	4	MP_UniprotAB	A0A0X1U6Q3_CLOPR	78	32950	9	2	3	1	0.14	0.0146915
41	22	MP_UniprotAB	A0A0M2NJA7_9FIRM	88	62740	2	2	2	2	0.14	0.0146915
105	1	MP_UniprotAB	A0A0B5QA88_CLOBE	107	32863	3	1	3	1	0.14	0.0146915
106	1	MP_UniprotAB	M1N4I3_9CLOT	84	128234	10	4	8	4	0.14	0.0146915
162	1	MP_UniprotAB	A0A076GPS1_ENTFC	87	65628	17	2	14	2	0.14	0.0146915
240	1	MP_UniprotAB	A0A0B5Q5R2_CLOBE	72	65416	5	2	4	2	0.14	0.0146915
240	2	MP_UniprotAB	A0A0F4VMP4_9CLOT	54	65717	5	2	4	2	0.14	0.0146915
327	1	MP_UniprotAB	A0A085EGW7_9FLAO	63	32858	2	1	2	1	0.14	0.0146915
328	1	MP_UniprotAB	A0A0D9NID4_PREIN	63	32874	2	1	2	1	0.14	0.0146915
381	1	MP_UniprotAB	A0A0Q0U0P9_PEDPE	58	32212	4	2	3	1	0.14	0.0146915
391	1	MP_UniprotAB	A6M2N7_CLOB8	48	63700	7	2	5	2	0.14	0.0146915
522	1	MP_UniprotAB	E6U9Y8_ETHHY	48	32351	7	1	4	1	0.14	0.0146915
532	1	MP_UniprotAB	A0A075UWB3_9PSEU	47	31109	2	1	1	1	0.14	0.0146915
564	1	MP_UniprotAB	A0A011QQ29_9PROT	44	31503	1	1	1	1	0.14	0.0146915
576	1	MP_UniprotAB	D5SU44_PLAL2	43	32331	1	1	1	1	0.14	0.0146915
584	1	MP_UniprotAB	A0A0R2H5X4_PEDPE	43	32986	2	1	2	1	0.14	0.0146915
596	1	MP_UniprotAB	D1PY68_9BACT	42	31770	2	1	1	1	0.14	0.0146915
600	1	MP_UniprotAB	A8H3R6_SHEPA	42	31628	2	1	1	1	0.14	0.0146915
670	1	MP_UniprotAB	W1RWR0_9GAMM	38	32177	1	1	1	1	0.14	0.0146915
686	1	MP_UniprotAB	X0QCD3_9GAMM	36	32941	1	1	1	1	0.14	0.0146915
690	1	MP_UniprotAB	E8WBD9_STRFA	36	31521	1	1	1	1	0.14	0.0146915
730	1	MP_UniprotAB	K9R6Z0_9CYAN	34	32455	1	1	1	1	0.14	0.0146915
751	1	MP_UniprotAB	A0A096BMD9_9BACT	32	32220	1	1	1	1	0.14	0.0146915
753	1	MP_UniprotAB	N4WMT9_9BACI	32	31334	1	1	1	1	0.14	0.0146915
783	1	MP_UniprotAB	A0A0Q9S943_9ACTN	29	31166	1	1	1	1	0.14	0.0146915
794	1	MP_UniprotAB	C0E3M9_9CORY	26	32278	1	1	1	1	0.14	0.0146915
795	1	MP_UniprotAB	A0A031G6G6_9PSED	26	32833	1	1	1	1	0.14	0.0146915
796	1	MP_UniprotAB	H5WIE0_9BURK	26	31951	1	1	1	1	0.14	0.0146915
148	1	MP_UniprotAB	A0A062XA97_9LACO	91	33797	2	1	2	1	0.13	0.0136421
162	2	MP_UniprotAB	A0A0D9NI62_PREIN	50	68146	2	2	2	2	0.13	0.0136421
281	1	MP_UniprotAB	A0A0M1XC11_ENTFC	67	34257	4	1	4	1	0.13	0.0136421
373	1	MP_UniprotAB	A0A076GSW3_ENTFC	59	34717	5	1	4	1	0.13	0.0136421
374	1	MP_UniprotAB	A0A0A7MCS2_ACTEU	59	33622	2	1	2	1	0.13	0.0136421
394	1	MP_UniprotAB	A0A0B5QIJ0_CLOBE	58	35686	1	1	1	1	0.13	0.0136421
426	1	MP_UniprotAB	A0A133N5P8_ENTFC	55	33466	3	1	3	1	0.13	0.0136421
464	1	MP_UniprotAB	A0A152XII1_ECOLX	52	35013	1	1	1	1	0.13	0.0136421
499	1	MP_UniprotAB	V4PJI0_9CAUL	49	33925	1	1	1	1	0.13	0.0136421
520	1	MP_UniprotAB	A0A0B5QPW8_CLOBE	48	35422	4	1	3	1	0.13	0.0136421
553	1	MP_UniprotAB	B0NWX0_9CLOT	45	35187	4	1	2	1	0.13	0.0136421
570	1	MP_UniprotAB	A0A0M1XDH3_ENTFC	44	35675	2	1	2	1	0.13	0.0136421
585	1	MP_UniprotAB	A0A0R2HFU2_PEDPE	43	35620	1	1	1	1	0.13	0.0136421
586	1	MP_UniprotAB	A0A0D8MTN7_PHOLE	43	35427	2	1	2	1	0.13	0.0136421
608	1	MP_UniprotAB	A0A0H4QKD3_9LACO	41	34510	1	1	1	1	0.13	0.0136421
612	1	MP_UniprotAB	A0A022N9R2_ENTMU	41	33329	1	1	1	1	0.13	0.0136421
649	1	MP_UniprotAB	R5FNA0_9BACT	39	34728	1	1	1	1	0.13	0.0136421
659	1	MP_UniprotAB	A0A0W0S5T5_9GAMM	38	33218	1	1	1	1	0.13	0.0136421
678	1	MP_UniprotAB	A0A0R2WIG7_9RHOB	37	34997	1	1	1	1	0.13	0.0136421
680	1	MP_UniprotAB	A0A0R2H799_PEDPE	37	35079	1	1	1	1	0.13	0.0136421
707	1	MP_UniprotAB	A0A022NAQ5_ENTMU	35	35322	2	1	2	1	0.13	0.0136421
739	1	MP_UniprotAB	F6D9L9_THICA	33	34468	1	1	1	1	0.13	0.0136421
2	24	MP_UniprotAB	A0A095DQN6_9RHOB	57	37097	3	2	1	1	0.12	0.0125927
56	2	MP_UniprotAB	A0A0R2HPG8_CARDV	92	36859	2	2	1	1	0.12	0.0125927
119	2	MP_UniprotAB	A0A0A1GW78_9LACO	63	77154	7	2	5	2	0.12	0.0125927
212	1	MP_UniprotAB	A0A0B0HNA2_9BACL	75	36697	4	1	2	1	0.12	0.0125927
237	1	MP_UniprotAB	A0A076GWT9_ENTFC	72	72429	7	2	5	2	0.12	0.0125927
258	1	MP_UniprotAB	A0A0N8VY29_PEDPE	69	37195	5	1	4	1	0.12	0.0125927
271	1	MP_UniprotAB	A0A095Z2H9_9BACT	68	37334	1	1	1	1	0.12	0.0125927
308	1	MP_UniprotAB	A0A0S7Z4V7_9SPIR	64	37413	5	2	1	1	0.12	0.0125927
333	1	MP_UniprotAB	A0A0B5QQ04_CLOBE	63	37149	1	1	1	1	0.12	0.0125927
348	1	MP_UniprotAB	A0A095Y1A5_9BACT	61	36545	2	1	2	1	0.12	0.0125927
367	1	MP_UniprotAB	C6PVX7_9CLOT	59	77566	4	2	3	2	0.12	0.0125927
408	1	MP_UniprotAB	A0A0F2RS72_9RHOB	56	37949	1	1	1	1	0.12	0.0125927
430	1	MP_UniprotAB	A0A088EXW8_9SPHI	55	37751	1	1	1	1	0.12	0.0125927
510	1	MP_UniprotAB	A0A101HLL3_9BACT	48	36460	1	1	1	1	0.12	0.0125927
514	1	MP_UniprotAB	W1U9R5_CLOBU	48	37119	1	1	1	1	0.12	0.0125927
526	1	MP_UniprotAB	A6M1H0_CLOB8	47	35701	4	1	4	1	0.12	0.0125927
597	1	MP_UniprotAB	A0A0M1XE00_ENTFC	42	37171	3	1	3	1	0.12	0.0125927
621	1	MP_UniprotAB	A0A099XTB8_9FLAO	40	37046	1	1	1	1	0.12	0.0125927
622	1	MP_UniprotAB	A0A090UB87_9ENTR	40	37779	1	1	1	1	0.12	0.0125927
666	1	MP_UniprotAB	A0A069QGB3_PRELO	38	35877	3	1	3	1	0.12	0.0125927
668	1	MP_UniprotAB	A0A0R2H7L0_PEDPE	38	36266	4	1	4	1	0.12	0.0125927
719	1	MP_UniprotAB	A0A151F0I9_9EURY	35	37068	1	1	1	1	0.12	0.0125927
774	1	MP_UniprotAB	H0K583_9PSEU	30	37263	1	1	1	1	0.12	0.0125927
798	1	MP_UniprotAB	L8LYD4_9CYAN	23	36528	4	1	3	1	0.12	0.0125927
176	1	MP_UniprotAB	A0A099LG22_9GAMM	83	39017	1	1	1	1	0.11	0.0115433
200	1	MP_UniprotAB	A0A076GRT9_ENTFC	77	41658	4	1	4	1	0.11	0.0115433
224	1	MP_UniprotAB	A0A078BPN5_9BURK	74	40971	2	1	2	1	0.11	0.0115433
268	1	MP_UniprotAB	F3A8T2_9BACL	68	41623	1	1	1	1	0.11	0.0115433
298	1	MP_UniprotAB	A0A154BQX7_9FIRM	65	41099	3	1	2	1	0.11	0.0115433
344	1	MP_UniprotAB	A0A0E2HG17_9FIRM	62	40054	1	1	1	1	0.11	0.0115433
398	1	MP_UniprotAB	A0A0G3LI81_XANCT	58	39432	5	1	4	1	0.11	0.0115433
439	1	MP_UniprotAB	A0A023CKY6_GEOSE	54	40310	2	1	1	1	0.11	0.0115433
459	1	MP_UniprotAB	A0A011A929_9CLOT	53	40807	2	1	1	1	0.11	0.0115433
467	1	MP_UniprotAB	N9X4H3_9CLOT	52	39014	1	1	1	1	0.11	0.0115433
473	1	MP_UniprotAB	W3AAR8_9BACL	51	41935	5	1	1	1	0.11	0.0115433
477	1	MP_UniprotAB	A0A0M1X694_ENTFC	51	39906	3	1	3	1	0.11	0.0115433
487	1	MP_UniprotAB	A0A076GNR3_ENTFC	50	41261	1	1	1	1	0.11	0.0115433
512	1	MP_UniprotAB	D8DZE1_PREBR	48	41359	4	1	3	1	0.11	0.0115433
517	1	MP_UniprotAB	A0A073CQG1_CLOBO	48	39100	4	1	3	1	0.11	0.0115433
527	1	MP_UniprotAB	A0A076GP90_ENTFC	47	80146	8	3	7	2	0.11	0.0115433
535	1	MP_UniprotAB	A0A0D8I894_9CLOT	46	39070	1	1	1	1	0.11	0.0115433
592	1	MP_UniprotAB	R7N567_9FIRM	42	41206	2	1	1	1	0.11	0.0115433
593	1	MP_UniprotAB	A0A0J6CUX2_9BACI	42	41948	1	1	1	1	0.11	0.0115433
602	1	MP_UniprotAB	A0A0J8JV86_HELPX	42	40715	1	1	1	1	0.11	0.0115433
610	1	MP_UniprotAB	L0EF53_THECK	41	39298	1	1	1	1	0.11	0.0115433
623	1	MP_UniprotAB	A0A076GQS9_ENTFC	40	39303	2	1	2	1	0.11	0.0115433
684	1	MP_UniprotAB	I4Z1A6_9RHIZ	36	39965	1	1	1	1	0.11	0.0115433
691	1	MP_UniprotAB	F8NC31_9BACT	36	39769	4	1	4	1	0.11	0.0115433
711	1	MP_UniprotAB	E3CZ11_9BACT	35	39516	1	1	1	1	0.11	0.0115433
759	1	MP_UniprotAB	A0A100XHA3_MYCTH	32	41484	1	1	1	1	0.11	0.0115433
784	1	MP_UniprotAB	Q82TD0_NITEU	29	39829	1	1	1	1	0.11	0.0115433
1	17	MP_UniprotAB	A0A0A6ULF3_ACTUT	59	44445	23	2	1	1	0.1	0.010494
72	1	MP_UniprotAB	V5T8A6_9LACO	125	43118	7	5	1	1	0.1	0.010494
89	1	MP_UniprotAB	A0A0R2HE50_PEDPE	114	45138	9	5	3	1	0.1	0.010494
132	1	MP_UniprotAB	A0A0B5FSX8_9DELT	95	42900	7	1	2	1	0.1	0.010494
236	1	MP_UniprotAB	D6V9J9_9BRAD	72	45290	2	1	1	1	0.1	0.010494
249	1	MP_UniprotAB	ENO_SOLUE	71	45654	4	1	1	1	0.1	0.010494
322	1	MP_UniprotAB	A0A064THU6_ECOLX	63	43864	4	1	1	1	0.1	0.010494
324	1	MP_UniprotAB	A0A0R3MK35_9BRAD	63	45540	1	1	1	1	0.1	0.010494
326	1	MP_UniprotAB	A0A0R2H8P0_PEDPE	63	43699	3	1	3	1	0.1	0.010494
332	1	MP_UniprotAB	D4J598_9FIRM	63	44826	2	1	2	1	0.1	0.010494
357	1	MP_UniprotAB	F0RZG9_SPHGB	61	46297	1	1	1	1	0.1	0.010494
359	1	MP_UniprotAB	A0A101I906_9BACT	61	42511	5	1	3	1	0.1	0.010494
379	1	MP_UniprotAB	X5J7W2_9BACT	59	44155	1	1	1	1	0.1	0.010494
395	1	MP_UniprotAB	A0A077ENT6_9FLAO	58	42709	14	2	1	1	0.1	0.010494
516	1	MP_UniprotAB	A0A133MP59_ENTFC	48	46075	4	1	4	1	0.1	0.010494
519	1	MP_UniprotAB	F3BD39_9FIRM	48	46210	1	1	1	1	0.1	0.010494
540	1	MP_UniprotAB	A0A076GPU4_ENTFC	46	43827	2	1	2	1	0.1	0.010494
573	1	MP_UniprotAB	A0A022NGF1_ENTMU	44	44947	1	1	1	1	0.1	0.010494
577	1	MP_UniprotAB	A0A037ZLT0_9RHOB	43	44416	1	1	1	1	0.1	0.010494
581	1	MP_UniprotAB	A0A017H3L1_9FUSO	43	43266	1	1	1	1	0.1	0.010494
619	1	MP_UniprotAB	A0A0B5QFH8_CLOBE	40	43806	3	1	3	1	0.1	0.010494
644	1	MP_UniprotAB	A0A0F9YWA3_9BACT	39	42394	1	1	1	1	0.1	0.010494
648	1	MP_UniprotAB	F6EIC6_AMYSD	39	46301	1	1	1	1	0.1	0.010494
679	1	MP_UniprotAB	F8N879_9BACT	37	45589	1	1	1	1	0.1	0.010494
715	1	MP_UniprotAB	A0A0D6P1J5_9PROT	35	42991	1	1	1	1	0.1	0.010494
717	1	MP_UniprotAB	A0A0V0PTI2_9RHOB	35	43281	1	1	1	1	0.1	0.010494
728	1	MP_UniprotAB	E6TQL0_BACCJ	34	43255	1	1	1	1	0.1	0.010494
731	1	MP_UniprotAB	V1D559_9FIRM	34	45870	1	1	1	1	0.1	0.010494
735	1	MP_UniprotAB	A9AUW0_HERA2	33	42341	1	1	1	1	0.1	0.010494
745	1	MP_UniprotAB	A0A0W0WN20_9GAMM	33	46122	1	1	1	1	0.1	0.010494
764	1	MP_UniprotAB	A0A0R2HGS2_PEDPE	31	42402	1	1	1	1	0.1	0.010494
767	1	MP_UniprotAB	A0A0W0PYY6_PSEFL	31	43403	1	1	1	1	0.1	0.010494
773	1	MP_UniprotAB	A0A143XY88_9FIRM	30	44931	2	1	1	1	0.1	0.010494
777	1	MP_UniprotAB	A6DT11_9BACT	30	42648	2	1	1	1	0.1	0.010494
782	1	MP_UniprotAB	C6PWC4_9CLOT	29	45914	2	1	2	1	0.1	0.010494
126	1	MP_UniprotAB	A0A076GM45_ENTFC	97	47914	3	1	3	1	0.09	0.00944456
140	1	MP_UniprotAB	A0A148N7R7_9GAMM	93	51449	5	1	2	1	0.09	0.00944456
197	1	MP_UniprotAB	F9D1B9_PREDD	78	49486	1	1	1	1	0.09	0.00944456
210	1	MP_UniprotAB	A0A0E2HCR1_9FIRM	76	46943	2	1	1	1	0.09	0.00944456
290	1	MP_UniprotAB	A0A072XAQ2_CLOBO	66	49438	4	1	3	1	0.09	0.00944456
307	1	MP_UniprotAB	A0A074LEU1_9BACT	64	51347	1	1	1	1	0.09	0.00944456
319	1	MP_UniprotAB	I3TG67_THEC1	63	48866	1	1	1	1	0.09	0.00944456
347	1	MP_UniprotAB	I7Z8P5_9GAMM	61	49677	1	1	1	1	0.09	0.00944456
351	1	MP_UniprotAB	A0A0G0G1T0_9BACT	61	47597	3	1	1	1	0.09	0.00944456
352	1	MP_UniprotAB	A0A0R2HFW1_PEDPE	61	48937	1	1	1	1	0.09	0.00944456
397	1	MP_UniprotAB	C6PVX5_9CLOT	58	50020	1	1	1	1	0.09	0.00944456
401	1	MP_UniprotAB	A0A0R2H9C9_PEDPE	57	50031	7	1	6	1	0.09	0.00944456
411	1	MP_UniprotAB	G6Y923_9RHIZ	56	47850	1	1	1	1	0.09	0.00944456
482	1	MP_UniprotAB	A0A084JBG2_9CLOT	50	49548	7	1	5	1	0.09	0.00944456
543	1	MP_UniprotAB	A0A099WG70_9LIST	46	49306	1	1	1	1	0.09	0.00944456
559	1	MP_UniprotAB	A0A0X8WVJ2_9CYAN	44	50211	2	1	2	1	0.09	0.00944456
575	1	MP_UniprotAB	A0A0R2H8B3_PEDPE	43	51182	2	1	1	1	0.09	0.00944456
582	1	MP_UniprotAB	F9QCA1_9PAST	43	47492	1	1	1	1	0.09	0.00944456
614	1	MP_UniprotAB	Q1II39_KORVE	41	49861	1	1	1	1	0.09	0.00944456
629	1	MP_UniprotAB	A0A0H2XS62_BURCA	40	49967	1	1	1	1	0.09	0.00944456
638	1	MP_UniprotAB	R5FM05_9BACT	40	49855	2	1	2	1	0.09	0.00944456
639	1	MP_UniprotAB	A0A075LHB2_9BACI	40	51476	1	1	1	1	0.09	0.00944456
645	1	MP_UniprotAB	A0A0K1FGP4_9FIRM	39	47360	2	1	1	1	0.09	0.00944456
646	1	MP_UniprotAB	A0A067ABU8_9RICK	39	46571	2	1	1	1	0.09	0.00944456
750	1	MP_UniprotAB	A0A0M9FLW1_STRSU	33	48618	1	1	1	1	0.09	0.00944456
785	1	MP_UniprotAB	A0A0S9CGM1_9SPHN	28	50496	1	1	1	1	0.09	0.00944456
198	1	MP_UniprotAB	U2QGN5_9BACT	78	58312	5	1	5	1	0.08	0.00839516
216	1	MP_UniprotAB	A0A0Q0VK70_9BACT	75	55261	5	1	3	1	0.08	0.00839516
232	1	MP_UniprotAB	A0A0M4DLJ0_9DELT	72	54769	3	1	2	1	0.08	0.00839516
260	1	MP_UniprotAB	A0A0M1JRB8_9CYAN	69	56419	1	1	1	1	0.08	0.00839516
270	1	MP_UniprotAB	A0A0E3BQK2_LEPBO	68	57052	4	1	1	1	0.08	0.00839516
399	1	MP_UniprotAB	A0A0R2JDK7_9LACT	57	52239	3	1	1	1	0.08	0.00839516
412	1	MP_UniprotAB	A0A076GTW3_ENTFC	56	57064	2	1	2	1	0.08	0.00839516
462	1	MP_UniprotAB	A0A076NPI3_9CORY	52	57050	3	1	3	1	0.08	0.00839516
534	1	MP_UniprotAB	A0A0Q7Z5T9_9SPHN	46	57488	1	1	1	1	0.08	0.00839516
539	1	MP_UniprotAB	A0A0H2Q1G9_9ENTE	46	57231	2	1	2	1	0.08	0.00839516
562	1	MP_UniprotAB	A0A140KAZ5_9CYAN	44	54908	1	1	1	1	0.08	0.00839516
568	1	MP_UniprotAB	R9NEI0_9FIRM	44	53177	8	1	2	1	0.08	0.00839516
594	1	MP_UniprotAB	A0A133Y1E0_9BACT	42	58103	8	1	8	1	0.08	0.00839516
601	1	MP_UniprotAB	U1XY86_9ACTN	42	56860	1	1	1	1	0.08	0.00839516
606	1	MP_UniprotAB	A0A072X044_CLOBO	41	56519	1	1	1	1	0.08	0.00839516
616	1	MP_UniprotAB	A0A0X8BX21_9PSED	41	52714	1	1	1	1	0.08	0.00839516
625	1	MP_UniprotAB	A0A0P0KW17_9BURK	40	51845	1	1	1	1	0.08	0.00839516
647	1	MP_UniprotAB	A0A0B5QX48_CLOBE	39	52522	1	1	1	1	0.08	0.00839516
650	1	MP_UniprotAB	A0A031GQE7_9BURK	39	52226	1	1	1	1	0.08	0.00839516
652	1	MP_UniprotAB	A0A023YX22_ECOLX	39	53234	1	1	1	1	0.08	0.00839516
677	1	MP_UniprotAB	A6EPX8_9BACT	37	57230	1	1	1	1	0.08	0.00839516
681	1	MP_UniprotAB	D2PU33_KRIFD	37	56620	1	1	1	1	0.08	0.00839516
682	1	MP_UniprotAB	A0A081UC71_BACFG	37	57327	1	1	1	1	0.08	0.00839516
701	1	MP_UniprotAB	A0A0H4P9T2_9BACT	35	53308	1	1	1	1	0.08	0.00839516
702	1	MP_UniprotAB	Q021M4_SOLUE	35	53705	1	1	1	1	0.08	0.00839516
718	1	MP_UniprotAB	A0A0M7E0N5_9BURK	35	57392	1	1	1	1	0.08	0.00839516
779	1	MP_UniprotAB	A0A0Q8RG39_9BURK	29	54778	1	1	1	1	0.08	0.00839516
791	1	MP_UniprotAB	SYE_TROWT	28	55108	1	1	1	1	0.08	0.00839516
106	2	MP_UniprotAB	A0A151AR23_9CLOT	62	128962	3	2	3	2	0.07	0.00734577
293	1	MP_UniprotAB	B2JRU8_PARP8	65	64362	1	1	1	1	0.07	0.00734577
325	1	MP_UniprotAB	A0A0J1D1E5_9BURK	63	62524	1	1	1	1	0.07	0.00734577
387	1	MP_UniprotAB	A0A0R2H6A3_PEDPE	58	66357	3	1	3	1	0.07	0.00734577
452	1	MP_UniprotAB	S0KAH2_9ENTE	53	65774	3	1	3	1	0.07	0.00734577
466	1	MP_UniprotAB	A0A0E3JS36_CLOSL	52	60097	4	1	4	1	0.07	0.00734577
474	1	MP_UniprotAB	A0A094YHS3_9BACT	51	62259	1	1	1	1	0.07	0.00734577
488	1	MP_UniprotAB	A0A0Q0YT41_PEDPE	50	59916	3	1	3	1	0.07	0.00734577
509	1	MP_UniprotAB	A0A096A9P4_9BACT	49	66504	3	1	3	1	0.07	0.00734577
528	1	MP_UniprotAB	A0A0J6J7A6_9PSED	47	63810	1	1	1	1	0.07	0.00734577
538	1	MP_UniprotAB	A0A023CWI5_9LACO	46	64013	1	1	1	1	0.07	0.00734577
541	1	MP_UniprotAB	H2CGP5_9LEPT	46	60416	2	1	1	1	0.07	0.00734577
583	1	MP_UniprotAB	A0A090IKF0_9GAMM	43	60183	1	1	1	1	0.07	0.00734577
618	1	MP_UniprotAB	D3A9U4_9CLOT	41	62148	3	1	2	1	0.07	0.00734577
631	1	MP_UniprotAB	D1PU08_9BACT	40	59210	5	1	5	1	0.07	0.00734577
632	1	MP_UniprotAB	A0A133UUY0_9EURY	40	58928	1	1	1	1	0.07	0.00734577
636	1	MP_UniprotAB	U6ZMY9_9PSED	40	66911	1	1	1	1	0.07	0.00734577
654	1	MP_UniprotAB	A0A0R2HI43_PEDPE	38	66673	9	1	5	1	0.07	0.00734577
688	1	MP_UniprotAB	A0A0P7YV25_9CYAN	36	60691	1	1	1	1	0.07	0.00734577
693	1	MP_UniprotAB	A0A0F2C9H9_9MICO	36	59787	1	1	1	1	0.07	0.00734577
722	1	MP_UniprotAB	G8NUL3_GRAMM	34	58673	1	1	1	1	0.07	0.00734577
738	1	MP_UniprotAB	A0A0M9D8Q2_9LACO	33	60667	2	1	1	1	0.07	0.00734577
755	1	MP_UniprotAB	A5GKL9_SYNPW	32	64309	1	1	1	1	0.07	0.00734577
770	1	MP_UniprotAB	A0A100Y3P8_9ACTN	31	64561	1	1	1	1	0.07	0.00734577
780	1	MP_UniprotAB	R6JWN6_9FIRM	29	59263	1	1	1	1	0.07	0.00734577
104	1	MP_UniprotAB	A0A143D0C5_ARTPT	107	72979	2	1	2	1	0.06	0.00629637
191	1	MP_UniprotAB	E0WU44_9ENTR	79	75003	1	1	1	1	0.06	0.00629637
264	1	MP_UniprotAB	U2LBG3_9BACT	68	74474	1	1	1	1	0.06	0.00629637
265	1	MP_UniprotAB	A6M3I2_CLOB8	68	69341	7	1	6	1	0.06	0.00629637
292	1	MP_UniprotAB	A0A0S8AQU2_9BACT	66	69851	1	1	1	1	0.06	0.00629637
358	1	MP_UniprotAB	R6AFY0_9BACT	61	75297	2	1	1	1	0.06	0.00629637
414	1	MP_UniprotAB	A0A0G1VRN8_9BACT	56	68565	1	1	1	1	0.06	0.00629637
456	1	MP_UniprotAB	A0A031WCM6_PEPDI	53	76640	1	1	1	1	0.06	0.00629637
485	1	MP_UniprotAB	A0A0G1CX47_9BACT	50	77332	1	1	1	1	0.06	0.00629637
492	1	MP_UniprotAB	A0A0Q1DP88_PEDPE	50	77961	3	1	3	1	0.06	0.00629637
496	1	MP_UniprotAB	I3TL35_TISMK	49	74128	1	1	1	1	0.06	0.00629637
529	1	MP_UniprotAB	A0A0Q1A5I8_PEDPE	47	68853	3	1	3	1	0.06	0.00629637
537	1	MP_UniprotAB	S0KPE8_9ENTE	46	78041	2	1	2	1	0.06	0.00629637
550	1	MP_UniprotAB	A0A0E2HJF9_9FIRM	45	71426	8	1	7	1	0.06	0.00629637
598	1	MP_UniprotAB	F4A010_MAHA5	42	74726	2	1	1	1	0.06	0.00629637
603	1	MP_UniprotAB	A0A0Q6W0R1_9BURK	42	74806	1	1	1	1	0.06	0.00629637
660	1	MP_UniprotAB	A0A0T1W1J2_9MYCO	38	75163	1	1	1	1	0.06	0.00629637
671	1	MP_UniprotAB	A0A022N8L0_ENTMU	38	68234	3	1	3	1	0.06	0.00629637
689	1	MP_UniprotAB	A0A142E9L5_9GAMM	36	72384	1	1	1	1	0.06	0.00629637
733	1	MP_UniprotAB	A0A0B2EW91_9BACL	33	71534	4	1	4	1	0.06	0.00629637
765	1	MP_UniprotAB	A0A060A128_9PROT	31	71313	1	1	1	1	0.06	0.00629637
766	1	MP_UniprotAB	A0A0L6J441_9RHIZ	31	72525	1	1	1	1	0.06	0.00629637
790	1	MP_UniprotAB	A0A0Q0W554_9DELT	28	78126	6	1	4	1	0.06	0.00629637
341	1	MP_UniprotAB	H6LHT2_ACEWD	62	89729	1	1	1	1	0.05	0.00524698
342	1	MP_UniprotAB	A0A076GN18_ENTFC	62	95223	6	1	6	1	0.05	0.00524698
503	1	MP_UniprotAB	B8FEG2_DESAA	49	91804	3	2	1	1	0.05	0.00524698
571	1	MP_UniprotAB	A0A0A0DD32_9PROT	44	95425	2	1	1	1	0.05	0.00524698
587	1	MP_UniprotAB	A0YMJ7_LYNSP	42	83207	1	1	1	1	0.05	0.00524698
662	1	MP_UniprotAB	F7NF06_9FIRM	38	89907	1	1	1	1	0.05	0.00524698
696	1	MP_UniprotAB	A0A0C1NEX3_9CYAN	36	81112	1	1	1	1	0.05	0.00524698
720	1	MP_UniprotAB	J0PY93_9RHIZ	34	79815	1	1	1	1	0.05	0.00524698
725	1	MP_UniprotAB	W7DUW9_9PROT	34	85841	1	1	1	1	0.05	0.00524698
732	1	MP_UniprotAB	R6YUE1_9CLOT	34	87000	1	1	1	1	0.05	0.00524698
742	1	MP_UniprotAB	U2VA67_9FUSO	33	80313	1	1	1	1	0.05	0.00524698
744	1	MP_UniprotAB	B9MBY4_ACIET	33	88314	1	1	1	1	0.05	0.00524698
746	1	MP_UniprotAB	A0A0G9H1B0_9GAMM	33	93096	1	1	1	1	0.05	0.00524698
768	1	MP_UniprotAB	A0A126PAD7_9BACT	31	90605	1	1	1	1	0.05	0.00524698
470	1	MP_UniprotAB	A0A0M0MX42_9BACT	52	106519	1	1	1	1	0.04	0.00419758
486	1	MP_UniprotAB	G7V9G8_THELD	50	98884	2	1	2	1	0.04	0.00419758
560	1	MP_UniprotAB	G2MUV2_9THEO	44	102839	1	1	1	1	0.04	0.00419758
604	1	MP_UniprotAB	A0A067AD41_9RICK	42	106856	1	1	1	1	0.04	0.00419758
613	1	MP_UniprotAB	R6B0C1_9BACT	41	107728	1	1	1	1	0.04	0.00419758
664	1	MP_UniprotAB	A0A0M8Y543_9PSEU	38	107099	1	1	1	1	0.04	0.00419758
675	1	MP_UniprotAB	A0A099WK00_9LIST	37	105697	1	1	1	1	0.04	0.00419758
734	1	MP_UniprotAB	A0A078Q5J0_BACOV	33	119968	1	1	1	1	0.04	0.00419758
279	1	MP_UniprotAB	A0A069RHC0_CLOLI	67	146988	1	1	1	1	0.03	0.00314819
698	1	MP_UniprotAB	A0A0N1J121_9DELT	35	157928	1	1	1	1	0.03	0.00314819
772	1	MP_UniprotAB	A0A0W0VIM1_9GAMM	31	153154	1	1	1	1	0.03	0.00314819
797	1	MP_UniprotAB	H1XR65_9BACT	23	147523	1	1	1	1	0.03	0.00314819
478	1	MP_UniprotAB	A1ZD15_9BACT	51	174989	1	1	1	1	0.02	0.00209879
775	1	MP_UniprotAB	A0A0D0IEM2_PSEFL	30	303712	1	1	1	1	0.01	0.0010494
591	1	MP_UniprotAB	V4JTL1_9GAMM	42	0	1	1	1	1	0	0
620	1	MP_UniprotAB	A0A078L7A0_CITKO	40	0	3	1	1	1	0	0
740	1	MP_UniprotAB	A0A089ZB92_METFO	33	0	1	1	1	1	0	0
757	1	MP_UniprotAB	A0A0C1RBJ3_9CLOT	32	0	2	1	2	1	0	0
781	1	MP_UniprotAB	A0A0F8Y0J9_9ZZZZ	29	0	1	1	1	1	0	0
799	1	MP_UniprotAB	A0A066PQT4_9PROT	22	0	1	1	1	1	0	0

## Sheet: 37_D6_1
Family	Member	Database	Accession	Score	Mass	Num. of matches	Num. of significant matches	Num. of sequences	Num. of significant sequences	emPAI	% emPAI
1	1	MP_UniprotAB	S4DY12_ENTFC	3468	46468	392	186	30	24	33.14	8.00251
2	1	MP_UniprotAB	A0A076GNQ2_ENTFC	1685	35912	218	90	25	19	28.56	6.89655
3	1	MP_UniprotAB	A0A0Q0Y4T0_PEDPE	1336	18901	76	46	8	6	26.26	6.34116
4	1	MP_UniprotAB	A0A076GUA7_ENTFC	1160	17868	124	59	11	8	19.52	4.71361
5	1	MP_UniprotAB	A0A0K2MJD5_CLOPA	935	41343	114	50	27	15	11.76	2.83976
31	1	MP_UniprotAB	A0A017IGD6_ECOLX	156	8375	10	6	3	3	10.4	2.51135
6	1	MP_UniprotAB	A0A0M1XXT9_ENTFC	836	22862	69	42	8	6	7.94	1.91732
8	1	MP_UniprotAB	A0A0M1Y1C2_ENTFC	626	42259	70	40	25	16	7.08	1.70965
2	2	MP_UniprotAB	A0A0N8VYV7_PEDPE	815	36833	109	50	18	13	6.78	1.63721
6	2	MP_UniprotAB	C9BGW5_ENTFC	757	22776	58	34	7	6	6.52	1.57442
1	2	MP_UniprotAB	A0A0R2H6C0_PEDPE	782	47637	161	53	21	17	4.86	1.17357
288	1	MP_UniprotAB	A0A0E2H5W8_9FIRM	51	7126	5	3	3	3	4.46	1.07698
1	3	MP_UniprotAB	A0A0R2ISE2_9LACO	676	47699	147	52	15	14	3.48	0.840336
25	1	MP_UniprotAB	A0A0F3GKM3_PSEPS	170	8168	12	6	3	2	3.39	0.818603
14	1	MP_UniprotAB	A0A076GT94_ENTFC	282	35120	34	15	18	10	3.21	0.775138
53	1	MP_UniprotAB	A0A0R2H8X5_PEDPE	113	14779	14	6	6	3	3.06	0.738916
8	2	MP_UniprotAB	A0A0R2H5W9_PEDPE	352	42521	46	18	24	12	3	0.724428
9	1	MP_UniprotAB	A0A076GQE5_ENTFC	548	49669	51	27	16	12	2.89	0.697865
24	1	MP_UniprotAB	A0A0E2XS20_OENOE	172	18734	29	12	6	5	2.78	0.671303
22	1	MP_UniprotAB	A0A095Y5M2_9BACT	175	9554	17	8	4	2	2.6	0.627837
50	1	MP_UniprotAB	A0A0D8J0N5_9FIRM	117	9571	12	5	5	3	2.6	0.627837
38	1	MP_UniprotAB	A0A022NB77_ENTMU	139	9676	24	11	6	3	2.55	0.615764
61	1	MP_UniprotAB	D1PZF6_9BACT	104	9838	7	3	5	3	2.45	0.591616
7	1	MP_UniprotAB	A0A076GQE9_ENTFC	757	27245	54	31	11	6	2.42	0.584372
7	2	MP_UniprotAB	S4DCA8_ENTFL	297	27344	43	15	8	4	2.41	0.581957
11	1	MP_UniprotAB	A0A076GUD4_ENTFC	374	34652	36	17	13	7	2.36	0.569883
34	1	MP_UniprotAB	A0A0B5Q4V2_CLOBE	151	24455	29	10	14	4	2.31	0.557809
234	1	MP_UniprotAB	A0A022NA66_ENTMU	52	6851	10	3	5	2	2.21	0.533662
2	5	MP_UniprotAB	A0A076GQ30_ENTFC	302	36446	33	16	15	10	2.17	0.524003
85	1	MP_UniprotAB	A0A076GPW9_ENTFC	88	14413	11	4	4	3	2.14	0.516758
152	1	MP_UniprotAB	A0A0M1PF65_ENTFC	68	14779	21	4	7	3	2.07	0.499855
91	1	MP_UniprotAB	A0A095XYW9_9BACT	85	11765	7	5	4	2	1.85	0.44673
2	8	MP_UniprotAB	H2A0I0_PEDAC	100	24025	20	7	5	5	1.84	0.444316
34	2	MP_UniprotAB	G7MAC3_9CLOT	139	24545	22	8	10	4	1.78	0.429827
19	1	MP_UniprotAB	A0A0B5QK56_CLOBE	183	24923	30	13	9	6	1.73	0.417753
12	1	MP_UniprotAB	F9D145_PREDD	309	12750	27	13	5	3	1.63	0.393606
12	2	MP_UniprotAB	A0A096BQI0_9BACT	222	12808	21	11	4	3	1.63	0.393606
84	2	MP_UniprotAB	A0A066PBN9_LELAM	63	18699	6	4	4	4	1.44	0.347725
217	1	MP_UniprotAB	A0A078SD00_BACUN	52	9196	4	2	3	2	1.42	0.342896
122	1	MP_UniprotAB	A0A133QFB4_9BACT	75	9330	3	2	3	2	1.4	0.338066
216	1	MP_UniprotAB	A0A078S285_BACUN	61	9631	5	2	5	2	1.33	0.321163
61	2	MP_UniprotAB	F8N878_9BACT	54	9821	2	2	2	2	1.31	0.316333
105	1	MP_UniprotAB	A0A0D8J1J9_9FIRM	79	9797	4	3	3	2	1.31	0.316333
30	1	MP_UniprotAB	A0A0R2HCU9_PEDPE	165	20170	18	9	5	3	1.28	0.309089
123	1	MP_UniprotAB	A0A084IS05_9BACI	75	9913	3	2	1	1	1.28	0.309089
17	1	MP_UniprotAB	A0A0B5QJY9_CLOBE	184	30618	25	8	10	5	1.27	0.306674
27	2	MP_UniprotAB	A0A0Q1A5I6_PEDPE	165	43285	30	10	15	7	1.18	0.284942
323	1	MP_UniprotAB	A0A0B2F0V8_9BACL	48	10505	4	2	4	2	1.17	0.282527
52	1	MP_UniprotAB	A0A133MPV8_ENTFC	114	32583	21	7	12	6	1.16	0.280112
23	1	MP_UniprotAB	A0A0M1Y137_ENTFC	172	38472	28	11	10	5	1.15	0.277697
35	1	MP_UniprotAB	L2LC94_ENTFC	147	49562	18	11	11	9	1.15	0.277697
130	1	MP_UniprotAB	A0A0D8IZS8_9FIRM	72	10933	5	2	3	2	1.12	0.270453
56	1	MP_UniprotAB	A0A0Q0TT21_PEDPE	112	34226	12	6	10	6	1.09	0.263209
127	1	MP_UniprotAB	D5ES22_PRER2	74	11191	2	2	1	1	1.08	0.260794
300	1	MP_UniprotAB	D1PZM9_9BACT	51	11463	4	2	3	2	1.05	0.25355
151	1	MP_UniprotAB	A0A0W7TTV2_9FIRM	70	11597	3	2	3	2	1.04	0.251135
2	4	MP_UniprotAB	A0A084AB62_LACLC	310	35911	60	20	5	4	1.02	0.246305
4	2	MP_UniprotAB	S1NBF8_9ENTE	314	17863	34	11	6	3	1.01	0.243891
2	3	MP_UniprotAB	A0A0E4HEA0_9BACL	422	36333	50	16	7	4	1	0.241476
95	1	MP_UniprotAB	A0A017I5J1_ECOLX	77	12064	3	2	3	2	0.97	0.234232
20	1	MP_UniprotAB	A0A029PRW9_ECOLX	179	37542	29	6	15	6	0.96	0.231817
66	1	MP_UniprotAB	F9D2T0_PREDD	102	18505	8	3	6	3	0.96	0.231817
12	4	MP_UniprotAB	A0A017I5R7_ECOLX	115	12288	8	3	4	2	0.95	0.229402
84	1	MP_UniprotAB	A0A023YUF2_ECOLX	88	18648	8	3	5	3	0.95	0.229402
175	1	MP_UniprotAB	A0A022NF32_ENTMU	60	12447	4	2	4	2	0.94	0.226987
36	2	MP_UniprotAB	A0A022NAH1_ENTMU	116	51170	19	8	12	7	0.93	0.224573
261	1	MP_UniprotAB	D1PZK1_9BACT	57	12677	2	2	2	2	0.92	0.222158
12	5	MP_UniprotAB	A0A127B288_9BACT	82	12898	5	3	3	2	0.9	0.217328
49	4	MP_UniprotAB	A0A0U3FP50_9BACT	65	12836	2	2	1	1	0.9	0.217328
117	1	MP_UniprotAB	A0A096BCK7_9FIRM	72	12966	2	2	2	2	0.89	0.214914
40	1	MP_UniprotAB	A0A0B5QGE2_CLOBE	135	27162	18	5	10	4	0.85	0.205255
70	1	MP_UniprotAB	A0A0L8F3K4_9CLOT	98	13497	4	2	2	2	0.84	0.20284
209	1	MP_UniprotAB	R5F9T9_9BACT	62	6496	4	1	3	1	0.84	0.20284
88	1	MP_UniprotAB	A0A0R2H841_PEDPE	87	35307	14	5	8	4	0.81	0.195595
18	1	MP_UniprotAB	A0A0B5QGD4_CLOBE	183	57575	43	11	26	8	0.8	0.193181
156	1	MP_UniprotAB	A0A076GVG4_ENTFC	69	14061	12	2	4	2	0.8	0.193181
287	1	MP_UniprotAB	A0A096D023_9BACT	53	14104	8	2	3	2	0.8	0.193181
27	3	MP_UniprotAB	A0A076GU17_ENTFC	144	43255	32	9	16	6	0.79	0.190766
182	1	MP_UniprotAB	A0A076GS78_ENTFC	65	21453	7	3	6	3	0.79	0.190766
39	1	MP_UniprotAB	A0A0B2F122_9BACL	138	14437	7	4	2	2	0.77	0.185936
27	1	MP_UniprotAB	A0A095ZD22_9BACT	167	44699	27	9	17	6	0.76	0.183522
113	1	MP_UniprotAB	A0A076GQK0_ENTFC	77	37216	19	5	8	5	0.76	0.183522
20	2	MP_UniprotAB	A0A066P1H8_LELAM	85	37532	24	6	14	5	0.75	0.181107
211	1	MP_UniprotAB	F3AC14_9FIRM	62	7171	2	1	2	1	0.75	0.181107
2	7	MP_UniprotAB	A0A099BX26_9BACT	116	38024	21	5	8	5	0.74	0.178692
126	1	MP_UniprotAB	D1PV59_9BACT	74	15003	3	2	2	2	0.74	0.178692
150	1	MP_UniprotAB	A0A022NCD0_ENTMU	70	7339	2	1	2	1	0.73	0.176277
440	1	MP_UniprotAB	R4LS00_MYCTX	40	7432	1	1	1	1	0.72	0.173863
349	1	MP_UniprotAB	A0A095Y4M3_9BACT	47	7577	2	1	1	1	0.71	0.171448
532	1	MP_UniprotAB	A0A0N1AIR6_9SPHN	31	7567	1	1	1	1	0.71	0.171448
46	1	MP_UniprotAB	A0A076GQY9_ENTFC	122	39667	12	6	8	5	0.7	0.169033
376	1	MP_UniprotAB	A0A096ARH4_9BACT	42	15784	2	2	2	2	0.69	0.166618
346	1	MP_UniprotAB	A0A0R2HI30_PEDPE	47	16222	5	2	3	2	0.67	0.161789
9	2	MP_UniprotAB	A0A0Q1DLL0_PEDPE	282	49622	20	11	7	6	0.66	0.159374
163	1	MP_UniprotAB	A0A010YXS9_9CLOT	67	7969	1	1	1	1	0.66	0.159374
19	3	MP_UniprotAB	R5GTS0_9FIRM	130	25051	18	7	3	3	0.65	0.156959
57	1	MP_UniprotAB	A0A0Q0U1A5_PEDPE	109	25033	6	4	4	3	0.65	0.156959
19	2	MP_UniprotAB	A0A0D0IR81_9BACT	174	25463	18	7	3	3	0.64	0.154545
29	3	MP_UniprotAB	A4KAR5_CLOBO	134	25419	10	3	10	3	0.64	0.154545
15	1	MP_UniprotAB	A0A0M1XBY2_ENTFC	192	51831	33	10	15	5	0.63	0.15213
62	1	MP_UniprotAB	A0A069CYU0_9BACE	104	8470	2	1	1	1	0.62	0.149715
27	4	MP_UniprotAB	F9D151_PREDD	133	44309	19	7	12	5	0.61	0.1473
49	1	MP_UniprotAB	A0A0K2SQ39_9FIRM	108	54161	10	7	4	4	0.6	0.144886
59	1	MP_UniprotAB	A0A011WUN5_RUMAL	106	35917	6	4	5	3	0.6	0.144886
277	1	MP_UniprotAB	A0A0R2HJR1_PEDPE	51	17629	7	2	5	2	0.6	0.144886
2	10	MP_UniprotAB	R7APB0_9CLOT	96	36317	17	4	7	4	0.59	0.142471
2	11	MP_UniprotAB	A0A0D4CMG4_9LACO	88	36381	26	5	4	3	0.59	0.142471
10	1	MP_UniprotAB	A0A076GWD8_ENTFC	385	63537	34	20	13	6	0.59	0.142471
49	5	MP_UniprotAB	A3F4N3_9GAMM	55	27544	8	3	3	3	0.58	0.140056
128	1	MP_UniprotAB	A0A095Y3H4_9BACT	71	18223	3	2	3	2	0.58	0.140056
1	4	MP_UniprotAB	A0A139NT49_9STRE	274	46934	99	23	8	5	0.57	0.137641
1	7	MP_UniprotAB	A0A031IG48_9BACL	81	46356	36	8	6	4	0.57	0.137641
66	2	MP_UniprotAB	R6EIE1_9BACT	62	18466	3	2	2	2	0.57	0.137641
16	1	MP_UniprotAB	A0A076GU65_ENTFC	186	66601	17	10	11	7	0.56	0.135227
145	1	MP_UniprotAB	A0A0D8J0D6_9FIRM	71	9156	4	1	2	1	0.56	0.135227
408	1	MP_UniprotAB	A0A022NAP0_ENTMU	42	9185	1	1	1	1	0.56	0.135227
416	1	MP_UniprotAB	A0A0B5QMD6_CLOBE	41	9077	6	1	3	1	0.56	0.135227
2	12	MP_UniprotAB	U5L3V6_9STAP	58	19018	8	2	2	2	0.55	0.132812
18	2	MP_UniprotAB	D8GTT2_CLOLD	160	57935	25	8	11	6	0.55	0.132812
18	5	MP_UniprotAB	A0A0A6PV07_CLOBU	141	57921	32	9	17	6	0.55	0.132812
177	1	MP_UniprotAB	A0A068MS78_SYNY4	65	9335	1	1	1	1	0.55	0.132812
32	1	MP_UniprotAB	A0A0D8J143_9FIRM	153	9454	3	2	1	1	0.54	0.130397
33	1	MP_UniprotAB	F9D2U5_PREDD	151	9460	9	5	1	1	0.54	0.130397
155	1	MP_UniprotAB	D1QTL4_9BACT	69	9489	3	2	2	1	0.54	0.130397
47	1	MP_UniprotAB	F9D1E6_PREDD	122	39741	13	5	8	4	0.53	0.127982
55	1	MP_UniprotAB	R6VKU5_9BACT	113	49166	13	6	5	3	0.53	0.127982
13	1	MP_UniprotAB	A0A0B5QIV2_CLOBE	309	20007	44	14	7	2	0.52	0.125567
58	1	MP_UniprotAB	A0A076GXT8_ENTFC	109	60707	8	6	7	5	0.52	0.125567
67	1	MP_UniprotAB	A0A0K2MJ25_CLOPA	101	29814	8	3	7	3	0.52	0.125567
79	1	MP_UniprotAB	A0A0E0XWM5_ECO1C	91	40414	12	4	10	4	0.52	0.125567
13	2	MP_UniprotAB	R5IW94_9CLOT	121	20234	26	6	3	2	0.51	0.123153
13	4	MP_UniprotAB	B2TP67_CLOBB	70	20205	12	4	5	2	0.51	0.123153
13	5	MP_UniprotAB	F2JMM7_CELLD	56	20238	5	2	3	2	0.51	0.123153
13	6	MP_UniprotAB	A0A0H2YRN5_CLOP1	54	20205	7	2	4	2	0.51	0.123153
27	11	MP_UniprotAB	Q9EZY4_9ENTE	69	30582	17	3	10	3	0.51	0.123153
72	1	MP_UniprotAB	A0A0Q0YFK3_PEDPE	97	30767	6	3	4	2	0.51	0.123153
37	1	MP_UniprotAB	A0A076GU15_ENTFC	143	30918	13	3	9	3	0.5	0.120738
79	2	MP_UniprotAB	A0A026UKT4_ECOLX	62	41209	10	4	8	4	0.5	0.120738
80	1	MP_UniprotAB	A0A076GNZ6_ENTFC	91	20372	20	3	7	2	0.5	0.120738
121	1	MP_UniprotAB	A0A076GSE5_ENTFC	76	20478	4	2	3	2	0.5	0.120738
49	2	MP_UniprotAB	H9ZYM6_9GAMM	95	52856	14	6	5	4	0.49	0.118323
78	1	MP_UniprotAB	A0A0Q0TTA3_PEDPE	92	10167	3	1	1	1	0.49	0.118323
99	1	MP_UniprotAB	A0A0M2AMR4_ENTFC	82	31604	11	3	10	3	0.49	0.118323
192	1	MP_UniprotAB	A0A017IM24_ECOLX	62	20862	4	2	4	2	0.49	0.118323
193	1	MP_UniprotAB	A0A133Y6Q4_9BACT	63	20859	2	2	2	2	0.49	0.118323
236	1	MP_UniprotAB	A0A0E2HB27_9FIRM	59	20894	4	2	3	2	0.49	0.118323
310	1	MP_UniprotAB	F9CZU6_PREDD	50	10210	1	1	1	1	0.49	0.118323
465	1	MP_UniprotAB	A0A084JH14_9FIRM	38	10290	7	1	6	1	0.49	0.118323
49	3	MP_UniprotAB	A0A0C1TC29_9CYAN	89	53832	15	5	6	4	0.48	0.115908
76	2	MP_UniprotAB	A0A069SBE3_BACVU	85	21211	3	2	2	2	0.48	0.115908
76	3	MP_UniprotAB	A0A099BX48_9BACT	82	21237	3	3	2	2	0.48	0.115908
129	2	MP_UniprotAB	A0A099BXK6_9BACT	68	21253	3	2	2	2	0.48	0.115908
308	1	MP_UniprotAB	F8NAQ5_9BACT	50	10409	2	1	2	1	0.48	0.115908
463	1	MP_UniprotAB	A0A0B2EVY1_9BACL	38	21178	4	2	3	2	0.48	0.115908
27	9	MP_UniprotAB	B3C858_9BACE	75	43801	11	4	8	4	0.47	0.113494
129	1	MP_UniprotAB	U2MJK1_9BACT	73	21552	4	2	2	2	0.47	0.113494
201	1	MP_UniprotAB	A0A151ARA9_9CLOT	63	10673	3	1	2	1	0.47	0.113494
224	1	MP_UniprotAB	F5LS63_9BACL	60	10524	4	1	3	1	0.47	0.113494
124	1	MP_UniprotAB	A0A0D8J431_9FIRM	75	10831	4	1	3	1	0.46	0.111079
471	1	MP_UniprotAB	A0A133Y396_9BACT	37	10775	1	1	1	1	0.46	0.111079
18	6	MP_UniprotAB	A0A076GST5_ENTFC	138	57121	23	5	18	5	0.45	0.108664
42	1	MP_UniprotAB	A0A0B5QQP0_CLOBE	125	56266	17	7	11	5	0.45	0.108664
68	1	MP_UniprotAB	U5RUD0_9CLOT	99	10953	8	2	3	1	0.45	0.108664
18	3	MP_UniprotAB	N9XYH8_9CLOT	153	58056	27	7	11	5	0.44	0.106249
18	4	MP_UniprotAB	A0A0Q1LDW1_CLOPF	147	57402	23	6	10	5	0.44	0.106249
174	1	MP_UniprotAB	A0A0D8IVJ1_9FIRM	65	11334	2	1	2	1	0.44	0.106249
198	1	MP_UniprotAB	A0A095YXT1_9BACT	63	11226	1	1	1	1	0.44	0.106249
1	8	MP_UniprotAB	A0A0A6PSY9_CLOBU	73	46823	9	4	6	4	0.43	0.103835
26	1	MP_UniprotAB	A0A0B5QMW0_CLOBE	168	46869	10	5	6	3	0.43	0.103835
220	1	MP_UniprotAB	A0A0D8J257_9FIRM	61	11555	2	1	2	1	0.43	0.103835
248	1	MP_UniprotAB	A0A069QK81_PRELO	58	11420	2	1	1	1	0.43	0.103835
337	1	MP_UniprotAB	A0A0Q0YH92_PEDPE	47	23162	2	2	2	2	0.43	0.103835
526	1	MP_UniprotAB	F9D119_PREDD	33	11438	2	1	2	1	0.43	0.103835
1	5	MP_UniprotAB	A0A0R1U5J2_9LACO	121	47913	16	7	5	4	0.42	0.10142
51	2	MP_UniprotAB	A0A069QH79_PRELO	100	59884	10	5	8	5	0.42	0.10142
102	1	MP_UniprotAB	V5U052_CROSK	80	36200	11	3	8	3	0.42	0.10142
103	1	MP_UniprotAB	A0A076GU07_ENTFC	80	11772	2	1	2	1	0.42	0.10142
114	1	MP_UniprotAB	A0A096CX24_9BACT	78	11657	3	1	2	1	0.42	0.10142
160	1	MP_UniprotAB	I0TBQ2_9BACT	68	23771	2	2	1	1	0.42	0.10142
188	1	MP_UniprotAB	A0A017I6F1_ECOLX	64	11728	2	1	2	1	0.42	0.10142
418	1	MP_UniprotAB	D1PD57_9BACT	41	11695	4	1	2	1	0.42	0.10142
2	6	MP_UniprotAB	A0A0E4CYP0_9BACL	204	36410	32	6	7	3	0.41	0.0990051
2	9	MP_UniprotAB	A0A0C9QDZ1_LACPA	100	36630	17	6	3	2	0.41	0.0990051
96	1	MP_UniprotAB	A0A0D8J094_9FIRM	83	12351	1	1	1	1	0.4	0.0965904
162	1	MP_UniprotAB	V8CPG1_9BACT	67	37448	7	3	5	2	0.4	0.0965904
162	2	MP_UniprotAB	F9DJF9_9BACT	57	37584	8	3	6	2	0.4	0.0965904
297	1	MP_UniprotAB	A0A0J8PBR0_STAHO	51	12254	2	1	2	1	0.4	0.0965904
503	1	MP_UniprotAB	A0A096AV13_9BACT	35	12180	1	1	1	1	0.4	0.0965904
29	7	MP_UniprotAB	E5LCP1_CLOTA	123	25146	4	2	4	2	0.39	0.0941756
45	1	MP_UniprotAB	A0A0W7TPF9_9FIRM	122	51747	11	4	6	4	0.39	0.0941756
54	1	MP_UniprotAB	A0A0D8J176_9FIRM	113	38483	5	3	4	3	0.39	0.0941756
82	1	MP_UniprotAB	A0A0Q1DRI0_PEDPE	90	51330	18	4	12	4	0.39	0.0941756
409	1	MP_UniprotAB	A0A0L7T1S5_9ENTR	41	12514	1	1	1	1	0.39	0.0941756
420	1	MP_UniprotAB	A0A0M1X6S0_ENTFC	39	25151	2	2	2	2	0.39	0.0941756
12	3	MP_UniprotAB	A0A069ZHQ0_9PORP	170	12611	12	6	1	1	0.38	0.0917608
36	1	MP_UniprotAB	A0A073CKD9_PLAAG	120	51812	30	10	6	4	0.38	0.0917608
41	1	MP_UniprotAB	A0A0M1XBG4_ENTFC	133	39264	3	3	3	3	0.38	0.0917608
47	2	MP_UniprotAB	R5FD39_9BACT	60	38711	7	3	5	3	0.38	0.0917608
69	1	MP_UniprotAB	B5CT80_9FIRM	99	12803	2	1	2	1	0.38	0.0917608
203	1	MP_UniprotAB	A0A0D8J1M5_9FIRM	63	12920	7	1	7	1	0.38	0.0917608
237	1	MP_UniprotAB	J0NC47_9CLOT	59	12840	4	1	3	1	0.38	0.0917608
311	1	MP_UniprotAB	W5YM12_9ALTE	50	12634	3	2	1	1	0.38	0.0917608
340	1	MP_UniprotAB	C0AVE8_9ENTR	47	12608	4	1	3	1	0.38	0.0917608
414	1	MP_UniprotAB	A0A0B5Q9U8_CLOBE	41	12850	3	1	3	1	0.38	0.0917608
540	1	MP_UniprotAB	A6W289_MARMS	30	12705	1	1	1	1	0.38	0.0917608
76	1	MP_UniprotAB	C9MTA9_9BACT	94	26428	4	3	2	2	0.37	0.0893461
77	1	MP_UniprotAB	D3I6F7_9BACT	93	40257	13	3	7	3	0.37	0.0893461
330	1	MP_UniprotAB	A0A100YPI6_9FIRM	48	13112	1	1	1	1	0.37	0.0893461
5	3	MP_UniprotAB	A0A0A0IEK4_CLOBO	80	41398	5	4	3	2	0.36	0.0869313
13	3	MP_UniprotAB	W1U5J0_CLOBU	79	27320	11	2	7	2	0.36	0.0869313
185	1	MP_UniprotAB	A0A143Z5F9_9LACT	65	13295	1	1	1	1	0.36	0.0869313
229	1	MP_UniprotAB	A0A076GS39_ENTFC	57	27242	5	2	5	2	0.36	0.0869313
231	1	MP_UniprotAB	R7LJR3_9BACT	60	13340	1	1	1	1	0.36	0.0869313
262	1	MP_UniprotAB	A0A0B2F285_9BACL	56	26954	6	3	2	1	0.36	0.0869313
309	1	MP_UniprotAB	E3GGP8_EUBLK	50	27265	3	2	2	2	0.36	0.0869313
425	1	MP_UniprotAB	A0A0B2F0X3_9BACL	40	13293	1	1	1	1	0.36	0.0869313
8	3	MP_UniprotAB	A0A0R1ZX78_9LACO	78	41960	13	3	3	3	0.35	0.0845166
235	1	MP_UniprotAB	T0N0F6_9CLOT	59	13694	4	1	2	1	0.35	0.0845166
282	1	MP_UniprotAB	A0A0C1U5X6_9CLOT	54	13603	3	1	2	1	0.35	0.0845166
413	1	MP_UniprotAB	A0A0D8J1G7_9FIRM	41	13682	2	1	2	1	0.35	0.0845166
514	1	MP_UniprotAB	A0A0E3MBT0_CLOSL	34	13697	4	1	3	1	0.35	0.0845166
18	9	MP_UniprotAB	A0A017I9Q1_ECOLX	77	57494	8	4	8	4	0.34	0.0821018
27	5	MP_UniprotAB	EFTU_BUCAP	107	43574	11	5	5	3	0.34	0.0821018
27	6	MP_UniprotAB	A0A0M1JCA7_9GAMM	104	43421	12	5	6	3	0.34	0.0821018
27	12	MP_UniprotAB	E8LCW5_9FIRM	64	43520	13	3	7	3	0.34	0.0821018
29	16	MP_UniprotAB	A0A0F7FDM6_PAEDU	55	28802	3	3	2	2	0.34	0.0821018
90	1	MP_UniprotAB	A0A135PYL0_ECOLX	85	14097	2	1	2	1	0.34	0.0821018
119	1	MP_UniprotAB	A0A074LMK4_9BACL	76	14204	6	3	3	1	0.34	0.0821018
140	1	MP_UniprotAB	A0A095Y669_9BACT	72	14078	5	2	1	1	0.34	0.0821018
344	1	MP_UniprotAB	A0A095YVR0_9BACT	47	14131	3	1	3	1	0.34	0.0821018
388	1	MP_UniprotAB	A0A0D0HCS8_9BACT	43	14202	3	1	3	1	0.34	0.0821018
27	8	MP_UniprotAB	Q9RHI2_PORGN	76	43798	9	3	6	3	0.33	0.079687
29	8	MP_UniprotAB	A0A0D1BVY7_CLOBO	117	29662	3	2	3	2	0.33	0.079687
29	10	MP_UniprotAB	F6DNP4_DESRL	106	29556	3	2	3	2	0.33	0.079687
29	12	MP_UniprotAB	A0A0M1IXW3_9CLOT	96	29682	3	2	3	2	0.33	0.079687
51	1	MP_UniprotAB	A0A096CTC7_9BACT	115	59756	12	5	8	4	0.33	0.079687
120	1	MP_UniprotAB	F9D2I5_PREDD	76	14477	3	1	3	1	0.33	0.079687
153	1	MP_UniprotAB	A0A026UWE7_ECOLX	70	14332	3	1	3	1	0.33	0.079687
299	1	MP_UniprotAB	A0A0D8IZC3_9FIRM	51	14495	2	1	2	1	0.33	0.079687
478	1	MP_UniprotAB	A0A0A6SFN1_CLOBU	37	14273	4	1	3	1	0.33	0.079687
17	2	MP_UniprotAB	G7LXN7_9CLOT	85	30473	4	3	3	2	0.32	0.0772723
29	11	MP_UniprotAB	A9KSQ8_CLOPH	96	30070	3	2	3	2	0.32	0.0772723
75	1	MP_UniprotAB	A6M062_CLOB8	95	61098	14	4	12	4	0.32	0.0772723
81	1	MP_UniprotAB	A0A076GS86_ENTFC	90	45012	8	3	7	3	0.32	0.0772723
81	2	MP_UniprotAB	A0A133N5K1_ENTFC	85	44989	8	3	7	3	0.32	0.0772723
147	1	MP_UniprotAB	A0A015S852_BACFG	70	30047	2	2	1	1	0.32	0.0772723
179	1	MP_UniprotAB	A0A0Q3W9Y6_BRECH	65	15090	8	1	6	1	0.32	0.0772723
184	1	MP_UniprotAB	A0A075KEN9_9FIRM	65	14834	3	1	1	1	0.32	0.0772723
268	1	MP_UniprotAB	B1ZKU6_METPB	56	14951	1	1	1	1	0.32	0.0772723
476	1	MP_UniprotAB	B1PS50_9BACL	37	15140	1	1	1	1	0.32	0.0772723
17	3	MP_UniprotAB	A0A0A6PV13_CLOBU	71	30765	11	3	5	2	0.31	0.0748575
37	2	MP_UniprotAB	A0A0R2CTW4_9LACO	113	30874	6	2	5	2	0.31	0.0748575
178	1	MP_UniprotAB	L2L5T0_ENTFC	65	31002	3	2	3	2	0.31	0.0748575
199	1	MP_UniprotAB	A0A098TGV6_9CHRO	63	15246	3	1	3	1	0.31	0.0748575
242	1	MP_UniprotAB	A0A134C212_9FIRM	58	15399	3	1	2	1	0.31	0.0748575
319	1	MP_UniprotAB	A0A023YVU6_ECOLX	49	15587	2	1	2	1	0.31	0.0748575
511	1	MP_UniprotAB	A0A017I8S9_ECOLX	35	15177	3	1	3	1	0.31	0.0748575
87	1	MP_UniprotAB	A0A096ACQ2_9BACT	87	32077	4	2	4	2	0.3	0.0724428
222	1	MP_UniprotAB	A0A076GQL6_ENTFC	60	15740	4	1	3	1	0.3	0.0724428
232	1	MP_UniprotAB	A0A077JHK1_9CYAN	59	15820	1	1	1	1	0.3	0.0724428
341	1	MP_UniprotAB	A0A0R2HA47_PEDPE	47	31649	6	2	5	2	0.3	0.0724428
387	1	MP_UniprotAB	D1QSX3_9BACT	43	15630	2	1	2	1	0.3	0.0724428
457	1	MP_UniprotAB	A0A091BV10_9ENTE	39	15860	4	1	3	1	0.3	0.0724428
112	1	MP_UniprotAB	A0A022NC21_ENTMU	78	16297	1	1	1	1	0.29	0.070028
195	1	MP_UniprotAB	A0A095ZGB2_9BACT	63	16299	1	1	1	1	0.29	0.070028
214	1	MP_UniprotAB	E0NFP0_PEDAC	61	33327	4	2	4	2	0.29	0.070028
214	2	MP_UniprotAB	A0A133N5P8_ENTFC	52	33466	2	2	2	2	0.29	0.070028
258	1	MP_UniprotAB	A0A011RPL7_9LACT	57	16316	1	1	1	1	0.29	0.070028
334	1	MP_UniprotAB	A0A0X1U8F3_CLOPR	48	16365	1	1	1	1	0.29	0.070028
422	1	MP_UniprotAB	A0A060DP01_AZOBR	41	16115	1	1	1	1	0.29	0.070028
451	1	MP_UniprotAB	A0A0L8K275_STRVR	39	16165	1	1	1	1	0.29	0.070028
486	1	MP_UniprotAB	A0A098YMS9_9BACT	36	16422	2	1	1	1	0.29	0.070028
550	1	MP_UniprotAB	A0A0J0YSC4_9BACI	27	16256	1	1	1	1	0.29	0.070028
2	13	MP_UniprotAB	C0CSP2_9FIRM	52	33878	14	2	4	2	0.28	0.0676133
36	5	MP_UniprotAB	A0A0Q0U474_PEDPE	86	50790	12	3	9	3	0.28	0.0676133
36	6	MP_UniprotAB	A0A0D6ACH2_9CHRO	83	51968	24	5	4	3	0.28	0.0676133
71	1	MP_UniprotAB	A0A0Q1DJF0_PEDPE	98	34320	15	2	7	2	0.28	0.0676133
118	1	MP_UniprotAB	A0A0R2HI77_PEDPE	77	16833	3	1	3	1	0.28	0.0676133
144	1	MP_UniprotAB	K9T127_9CYAN	71	16725	4	1	2	1	0.28	0.0676133
251	1	MP_UniprotAB	A0A0D8J4L0_9FIRM	58	16862	2	1	2	1	0.28	0.0676133
281	1	MP_UniprotAB	R6ZY66_9FIRM	54	16953	2	1	1	1	0.28	0.0676133
29	2	MP_UniprotAB	L5MVV4_9BACL	141	52543	10	3	9	3	0.27	0.0651985
43	1	MP_UniprotAB	A0A076GRY1_ENTFC	123	35480	8	2	7	2	0.27	0.0651985
56	2	MP_UniprotAB	A0A076GR43_ENTFC	53	34680	10	2	7	2	0.27	0.0651985
102	2	MP_UniprotAB	A0A085HL05_9ENTR	63	35643	9	2	6	2	0.27	0.0651985
215	1	MP_UniprotAB	A0A095Y9R7_9BACT	61	17290	2	1	2	1	0.27	0.0651985
252	1	MP_UniprotAB	A0A0D6HUG7_ALCXX	58	17684	1	1	1	1	0.27	0.0651985
2	14	MP_UniprotAB	A0A0X1TKS7_9FIRM	51	35948	16	2	5	2	0.26	0.0627837
29	13	MP_UniprotAB	E4RPI9_HALHG	85	35770	3	2	1	1	0.26	0.0627837
146	1	MP_UniprotAB	A0A0B5QS91_CLOBE	71	54459	7	3	5	3	0.26	0.0627837
170	1	MP_UniprotAB	A0A076GS57_ENTFC	66	18042	1	1	1	1	0.26	0.0627837
189	1	MP_UniprotAB	A0A0L7TBT4_9ENTR	64	18234	4	1	2	1	0.26	0.0627837
227	1	MP_UniprotAB	A0A096A4Y5_9BACT	54	35911	8	3	4	2	0.26	0.0627837
331	1	MP_UniprotAB	A0A078RYP8_BACUN	48	18029	3	1	3	1	0.26	0.0627837
363	1	MP_UniprotAB	V9W273_9RHOB	45	18255	1	1	1	1	0.26	0.0627837
389	1	MP_UniprotAB	A0A0C6FKG6_9RHIZ	43	17852	1	1	1	1	0.26	0.0627837
443	1	MP_UniprotAB	S3IX75_MICAE	39	17750	1	1	1	1	0.26	0.0627837
462	1	MP_UniprotAB	A0A074LE03_PAEPO	38	17825	1	1	1	1	0.26	0.0627837
498	1	MP_UniprotAB	A0A017IDF1_ECOLX	35	18240	3	1	3	1	0.26	0.0627837
500	1	MP_UniprotAB	U2CZC8_CLOSY	35	17884	2	1	2	1	0.26	0.0627837
534	1	MP_UniprotAB	W0EUG6_9PORP	31	18175	1	1	1	1	0.26	0.0627837
18	7	MP_UniprotAB	A0A0H4P3E0_9BACI	100	57094	11	3	10	3	0.25	0.060369
18	8	MP_UniprotAB	CH60_BACCN	95	57339	8	3	7	3	0.25	0.060369
18	11	MP_UniprotAB	B0MGN8_9FIRM	75	57410	8	3	7	3	0.25	0.060369
115	1	MP_UniprotAB	A0A017IJC7_ECOLX	78	18684	2	1	2	1	0.25	0.060369
166	2	MP_UniprotAB	A0A0B5QWZ2_CLOBE	55	38256	5	2	4	2	0.25	0.060369
171	1	MP_UniprotAB	A0A022PH49_PHOLU	65	18610	2	1	2	1	0.25	0.060369
186	1	MP_UniprotAB	A0A0E2C5I5_LACCA	65	18313	1	1	1	1	0.25	0.060369
336	1	MP_UniprotAB	A0A076GRU7_ENTFC	48	18885	1	1	1	1	0.25	0.060369
404	1	MP_UniprotAB	Q9ZER7_CLOAT	42	18888	4	1	2	1	0.25	0.060369
459	1	MP_UniprotAB	A0A0D0H8W7_9BURK	38	18894	1	1	1	1	0.25	0.060369
65	1	MP_UniprotAB	A0A133Z6C4_9BACT	102	38545	3	2	3	2	0.24	0.0579542
65	2	MP_UniprotAB	R5PH49_9BACT	50	38702	2	2	2	2	0.24	0.0579542
89	1	MP_UniprotAB	A0A022N8P1_ENTMU	86	19611	1	1	1	1	0.24	0.0579542
166	1	MP_UniprotAB	C4IM87_CLOBU	67	38823	5	2	3	2	0.24	0.0579542
313	1	MP_UniprotAB	R2SYA5_9ENTE	50	39472	7	2	6	2	0.24	0.0579542
369	1	MP_UniprotAB	A0A099Q1U9_9XANT	45	19333	1	1	1	1	0.24	0.0579542
434	1	MP_UniprotAB	A0A069QKL2_PRELO	40	19662	1	1	1	1	0.24	0.0579542
489	1	MP_UniprotAB	A0A099BXM6_9BACT	36	18966	2	1	2	1	0.24	0.0579542
141	1	MP_UniprotAB	A0A0S7XDD8_9BACT	71	20313	1	1	1	1	0.23	0.0555395
246	1	MP_UniprotAB	A0A117J3N6_9FIRM	58	20296	8	3	3	1	0.23	0.0555395
284	1	MP_UniprotAB	U2P8Q4_9BACT	53	39889	3	2	3	2	0.23	0.0555395
284	2	MP_UniprotAB	D1PUJ3_9BACT	44	39939	2	2	2	2	0.23	0.0555395
315	1	MP_UniprotAB	A0A0D8J480_9FIRM	49	20206	1	1	1	1	0.23	0.0555395
324	1	MP_UniprotAB	A0A022N717_ENTMU	48	20191	6	1	5	1	0.23	0.0555395
402	1	MP_UniprotAB	A0A0X8PPN7_ENTGA	42	20183	1	1	1	1	0.23	0.0555395
505	1	MP_UniprotAB	A0A023Z7D2_ECOLX	35	19805	2	1	2	1	0.23	0.0555395
21	1	MP_UniprotAB	A0A0E1QID1_CLOBO	176	41913	24	6	3	2	0.22	0.0531247
21	2	MP_UniprotAB	A0A0E3JRD5_CLOSL	78	41590	7	2	7	2	0.22	0.0531247
28	1	MP_UniprotAB	A0A0E2H677_9FIRM	167	64288	24	9	12	3	0.22	0.0531247
29	4	MP_UniprotAB	C6PPI6_9CLOT	133	42570	7	2	7	2	0.22	0.0531247
29	15	MP_UniprotAB	E3DR12_HALPG	60	42747	3	3	2	2	0.22	0.0531247
64	1	MP_UniprotAB	M2VVG0_GALSU	102	42834	4	3	1	1	0.22	0.0531247
86	1	MP_UniprotAB	A0A133YPI2_9BACT	87	21019	5	1	5	1	0.22	0.0531247
92	1	MP_UniprotAB	A0A022NFV9_ENTMU	84	21136	5	1	4	1	0.22	0.0531247
110	1	MP_UniprotAB	R6P9S9_9CLOT	79	21328	1	1	1	1	0.22	0.0531247
135	1	MP_UniprotAB	A0A076GRH6_ENTFC	72	63367	19	3	13	3	0.22	0.0531247
137	1	MP_UniprotAB	A0A0B2EWQ0_9BACL	72	21291	3	3	1	1	0.22	0.0531247
202	1	MP_UniprotAB	F9D3V2_PREDD	63	21107	4	1	4	1	0.22	0.0531247
247	1	MP_UniprotAB	A0A133PTP6_9BACT	58	20810	3	1	3	1	0.22	0.0531247
266	1	MP_UniprotAB	A0A151ANN6_9CLOT	56	42125	7	2	6	2	0.22	0.0531247
266	2	MP_UniprotAB	A0A0B5QMA1_CLOBE	55	41984	8	2	5	2	0.22	0.0531247
333	1	MP_UniprotAB	A0A0P4UWK8_9CYAN	48	20920	2	1	1	1	0.22	0.0531247
339	1	MP_UniprotAB	A0A076GVI6_ENTFC	47	20877	1	1	1	1	0.22	0.0531247
345	1	MP_UniprotAB	A0A072WXF6_CLOBO	47	21129	4	1	2	1	0.22	0.0531247
362	1	MP_UniprotAB	E2ZAN0_9FIRM	45	20615	1	1	1	1	0.22	0.0531247
365	1	MP_UniprotAB	R5CTT3_9FIRM	45	20784	1	1	1	1	0.22	0.0531247
367	1	MP_UniprotAB	A0A133YXP2_9BACT	45	21082	5	1	3	1	0.22	0.0531247
448	1	MP_UniprotAB	A0A076GMK7_ENTFC	39	20988	3	1	3	1	0.22	0.0531247
482	1	MP_UniprotAB	R5XC88_9FIRM	36	20513	4	1	3	1	0.22	0.0531247
8	4	MP_UniprotAB	A0A0G7ZL60_9MOLU	58	43788	4	3	2	2	0.21	0.0507099
27	7	MP_UniprotAB	C8WTX5_ALIAD	85	43857	11	4	7	2	0.21	0.0507099
27	10	MP_UniprotAB	D8JV13_HYPDA	70	44200	9	2	8	2	0.21	0.0507099
83	1	MP_UniprotAB	A0A076GR36_ENTFC	89	21664	6	1	5	1	0.21	0.0507099
94	1	MP_UniprotAB	F9D0V3_PREDD	83	44109	4	2	3	2	0.21	0.0507099
131	1	MP_UniprotAB	A0A0H5SGE7_9FIRM	73	21397	1	1	1	1	0.21	0.0507099
249	1	MP_UniprotAB	F8NA10_9BACT	58	21963	5	2	3	1	0.21	0.0507099
250	1	MP_UniprotAB	A0A0B2F189_9BACL	58	21623	1	1	1	1	0.21	0.0507099
254	1	MP_UniprotAB	A0A0Q0YD94_PEDPE	57	21674	2	1	2	1	0.21	0.0507099
392	1	MP_UniprotAB	C0GD60_9FIRM	42	21553	1	1	1	1	0.21	0.0507099
405	1	MP_UniprotAB	A0A069QLV5_PRELO	41	44553	5	2	4	2	0.21	0.0507099
536	1	MP_UniprotAB	B0ABA1_9FIRM	31	21504	1	1	1	1	0.21	0.0507099
542	1	MP_UniprotAB	E8RJ64_DESPD	30	22101	1	1	1	1	0.21	0.0507099
1	6	MP_UniprotAB	A0A0F2PA66_9FIRM	84	45570	4	2	2	2	0.2	0.0482952
97	1	MP_UniprotAB	T0T750_9FIRM	82	45982	4	2	4	2	0.2	0.0482952
157	1	MP_UniprotAB	A0A076GNJ8_ENTFC	69	23194	11	1	6	1	0.2	0.0482952
269	1	MP_UniprotAB	A0A096A7Z6_9BACT	56	22906	2	1	2	1	0.2	0.0482952
293	1	MP_UniprotAB	A0A076GTZ2_ENTFC	52	23329	8	1	6	1	0.2	0.0482952
350	1	MP_UniprotAB	A0A0A2G356_9PORP	47	23034	3	1	3	1	0.2	0.0482952
351	1	MP_UniprotAB	F9D0V6_PREDD	46	23309	4	1	4	1	0.2	0.0482952
430	1	MP_UniprotAB	V2JDF8_9BURK	40	23276	1	1	1	1	0.2	0.0482952
490	1	MP_UniprotAB	A0A0F7R752_9BACT	36	22888	1	1	1	1	0.2	0.0482952
520	1	MP_UniprotAB	A0A0B5QKE2_CLOBE	34	22733	1	1	1	1	0.2	0.0482952
533	1	MP_UniprotAB	A0A0H3KRZ6_BURM1	31	22659	1	1	1	1	0.2	0.0482952
134	1	MP_UniprotAB	D1PZ28_9BACT	72	23783	1	1	1	1	0.19	0.0458804
139	1	MP_UniprotAB	A0A085LGY6_9MICO	72	23593	1	1	1	1	0.19	0.0458804
221	1	MP_UniprotAB	A0A0M1XB78_ENTFC	61	23984	5	1	4	1	0.19	0.0458804
273	1	MP_UniprotAB	A0A0D8IY80_9FIRM	55	24389	2	1	2	1	0.19	0.0458804
275	1	MP_UniprotAB	H2IXW2_RAHAC	55	24156	3	1	3	1	0.19	0.0458804
291	1	MP_UniprotAB	I3RYP7_RALPI	52	23537	1	1	1	1	0.19	0.0458804
307	1	MP_UniprotAB	A0A133N4W3_ENTFC	50	24564	2	1	2	1	0.19	0.0458804
432	1	MP_UniprotAB	A0A085V5L8_PSESX	40	24361	3	1	1	1	0.19	0.0458804
518	1	MP_UniprotAB	M9WHS9_9MOLU	34	24375	1	1	1	1	0.19	0.0458804
522	1	MP_UniprotAB	A9IK50_BORPD	34	24532	1	1	1	1	0.19	0.0458804
531	1	MP_UniprotAB	A0A0P4R7F7_9ACTN	32	24179	1	1	1	1	0.19	0.0458804
29	6	MP_UniprotAB	A0A0F0CIJ3_9CLOT	126	51493	4	2	3	2	0.18	0.0434657
29	14	MP_UniprotAB	D9QTN8_ACEAZ	71	49922	6	2	2	2	0.18	0.0434657
36	4	MP_UniprotAB	D5ELJ3_CORAD	93	50834	15	5	2	2	0.18	0.0434657
55	2	MP_UniprotAB	R5FM05_9BACT	64	49855	6	3	3	2	0.18	0.0434657
100	1	MP_UniprotAB	A0A0B5QGB7_CLOBE	74	51777	9	2	6	2	0.18	0.0434657
148	1	MP_UniprotAB	A0A0C7N7C1_9THEO	70	24654	2	1	2	1	0.18	0.0434657
161	1	MP_UniprotAB	A0A151AKY9_9CLOT	68	25819	3	1	2	1	0.18	0.0434657
181	1	MP_UniprotAB	E7RR36_9BACT	65	25314	2	1	1	1	0.18	0.0434657
245	1	MP_UniprotAB	A0A0G8AW32_9SYNE	58	50562	3	2	1	1	0.18	0.0434657
285	1	MP_UniprotAB	A0A076GXL4_ENTFC	53	50853	5	2	4	2	0.18	0.0434657
295	1	MP_UniprotAB	A0A077U1C7_9STAP	51	25728	1	1	1	1	0.18	0.0434657
296	1	MP_UniprotAB	A0A0H4BFW7_SYNPY	51	25007	1	1	1	1	0.18	0.0434657
317	1	MP_UniprotAB	A0A076GS82_ENTFC	49	24887	5	1	4	1	0.18	0.0434657
320	1	MP_UniprotAB	A0A0G1UAR2_9BACT	49	24658	1	1	1	1	0.18	0.0434657
347	1	MP_UniprotAB	F9D0V7_PREDD	47	24730	1	1	1	1	0.18	0.0434657
29	5	MP_UniprotAB	A0A097APE8_THEKI	132	53492	3	2	3	2	0.17	0.0410509
36	3	MP_UniprotAB	A0A072MUV8_9BIFI	112	53811	18	6	3	2	0.17	0.0410509
36	7	MP_UniprotAB	A0A0E9DEW8_CHLTH	81	52939	16	4	3	2	0.17	0.0410509
111	1	MP_UniprotAB	A0A0M4DLJ0_9DELT	78	54769	4	2	2	2	0.17	0.0410509
267	1	MP_UniprotAB	H1SAF6_9BURK	56	25944	1	1	1	1	0.17	0.0410509
286	1	MP_UniprotAB	A0A0R2HFC7_PEDPE	53	54239	5	2	3	2	0.17	0.0410509
292	1	MP_UniprotAB	A0A0R2H5H2_PEDPE	52	27085	4	1	2	1	0.17	0.0410509
335	1	MP_UniprotAB	A0A0D8IYE0_9FIRM	48	26619	1	1	1	1	0.17	0.0410509
342	1	MP_UniprotAB	A2SRJ6_METLZ	47	26616	3	1	1	1	0.17	0.0410509
444	1	MP_UniprotAB	A0A0C1T1M0_9CYAN	39	26623	1	1	1	1	0.17	0.0410509
483	1	MP_UniprotAB	J5PGW2_9RHOB	36	26695	1	1	1	1	0.17	0.0410509
508	1	MP_UniprotAB	G7WQB6_METH6	35	26828	1	1	1	1	0.17	0.0410509
525	1	MP_UniprotAB	W0TL06_9GAMM	34	26394	1	1	1	1	0.17	0.0410509
18	10	MP_UniprotAB	E0QJM4_9FIRM	76	57709	4	2	3	2	0.16	0.0386361
18	12	MP_UniprotAB	A0A0R1RNB1_9LACO	65	56859	4	2	4	2	0.16	0.0386361
18	13	MP_UniprotAB	A0A078MDF0_9STAP	56	57267	2	2	2	2	0.16	0.0386361
111	2	MP_UniprotAB	A0A0Q0VK70_9BACT	71	55261	3	2	2	2	0.16	0.0386361
111	3	MP_UniprotAB	A0A022NC69_ENTMU	65	56590	4	2	3	2	0.16	0.0386361
165	1	MP_UniprotAB	A0A098Q139_9XANT	67	28031	2	1	1	1	0.16	0.0386361
168	1	MP_UniprotAB	A0A075KI08_9FIRM	66	28669	1	1	1	1	0.16	0.0386361
172	1	MP_UniprotAB	A0A076GSG8_ENTFC	65	27525	2	1	2	1	0.16	0.0386361
208	1	MP_UniprotAB	R7NE59_9FIRM	62	28839	3	1	3	1	0.16	0.0386361
280	1	MP_UniprotAB	R4K776_CLOPA	54	28183	2	1	2	1	0.16	0.0386361
290	1	MP_UniprotAB	H1Q4P2_9BACT	52	28251	4	1	4	1	0.16	0.0386361
399	1	MP_UniprotAB	A0A087M6R7_9RHIZ	42	28414	1	1	1	1	0.16	0.0386361
415	1	MP_UniprotAB	A0A0L6Z5K3_9CLOT	41	28307	3	1	2	1	0.16	0.0386361
431	1	MP_UniprotAB	A0A022NAF2_ENTMU	40	28185	1	1	1	1	0.16	0.0386361
447	1	MP_UniprotAB	A0A143HKK1_9GAMM	39	28102	1	1	1	1	0.16	0.0386361
453	1	MP_UniprotAB	A0A0B5QQG9_CLOBE	39	28636	1	1	1	1	0.16	0.0386361
470	1	MP_UniprotAB	A0A0Q0YZ86_PEDPE	37	27379	1	1	1	1	0.16	0.0386361
496	1	MP_UniprotAB	A0A158D7P2_9BURK	36	27397	1	1	1	1	0.16	0.0386361
530	1	MP_UniprotAB	R7KG58_9BURK	32	27379	1	1	1	1	0.16	0.0386361
29	9	MP_UniprotAB	U2CY95_CLOSY	115	59648	4	2	4	2	0.15	0.0362214
197	1	MP_UniprotAB	A0A0B5Q7S0_CLOBE	63	29029	3	1	3	1	0.15	0.0362214
200	1	MP_UniprotAB	A0A0C1R816_9CLOT	63	30766	3	1	2	1	0.15	0.0362214
223	1	MP_UniprotAB	A0A0B4XTD8_9GAMM	60	30630	6	1	1	1	0.15	0.0362214
228	1	MP_UniprotAB	A0A017IPD9_ECOLX	60	30502	2	1	2	1	0.15	0.0362214
322	1	MP_UniprotAB	A0A0B5QI54_CLOBE	49	61341	5	2	4	2	0.15	0.0362214
382	1	MP_UniprotAB	A0A0M1XE78_ENTFC	43	29435	6	1	5	1	0.15	0.0362214
395	1	MP_UniprotAB	G0HCK1_CORVD	42	29098	2	1	1	1	0.15	0.0362214
491	1	MP_UniprotAB	F4BM98_CARS1	36	29186	1	1	1	1	0.15	0.0362214
499	1	MP_UniprotAB	E3EPR2_BIFBS	35	30702	1	1	1	1	0.15	0.0362214
538	1	MP_UniprotAB	A0A069QKT0_PRELO	30	30527	1	1	1	1	0.15	0.0362214
10	2	MP_UniprotAB	A0A0Q1A5C5_PEDPE	57	62862	9	2	8	2	0.14	0.0338066
104	1	MP_UniprotAB	A0A0M1X882_ENTFC	79	31023	7	1	5	1	0.14	0.0338066
107	1	MP_UniprotAB	R5U662_9FIRM	79	32281	1	1	1	1	0.14	0.0338066
191	1	MP_UniprotAB	A0A0B5QWQ4_CLOBE	64	32655	13	1	9	1	0.14	0.0338066
210	1	MP_UniprotAB	A0A095ZI75_9BACT	62	32667	2	1	2	1	0.14	0.0338066
244	1	MP_UniprotAB	A0A0E3M854_CLOSL	58	32901	2	1	2	1	0.14	0.0338066
271	1	MP_UniprotAB	A0A059N4K8_ENTFL	56	31188	2	1	2	1	0.14	0.0338066
384	1	MP_UniprotAB	A0A0S2KKJ4_9BACT	43	33076	3	1	3	1	0.14	0.0338066
385	1	MP_UniprotAB	A0A0H4P8P8_9BACI	43	31364	1	1	1	1	0.14	0.0338066
401	1	MP_UniprotAB	A0A0Q0U0P9_PEDPE	42	32212	3	1	3	1	0.14	0.0338066
461	1	MP_UniprotAB	A0A0G0JWQ7_9BACT	38	32440	2	1	2	1	0.14	0.0338066
477	1	MP_UniprotAB	I0L3Z1_9ACTN	37	31965	1	1	1	1	0.14	0.0338066
521	1	MP_UniprotAB	A0A0Q8EN46_9GAMM	34	32919	1	1	1	1	0.14	0.0338066
528	1	MP_UniprotAB	A0A017RVU1_9CLOT	33	31794	1	1	1	1	0.14	0.0338066
546	1	MP_UniprotAB	A0A0W1F0Y0_9SPHN	29	32699	1	1	1	1	0.14	0.0338066
101	1	MP_UniprotAB	A0A095ZJW4_9BACT	81	68892	3	2	2	2	0.13	0.0313919
108	1	MP_UniprotAB	A0A133Z8I2_9BACT	79	33835	3	1	3	1	0.13	0.0313919
204	1	MP_UniprotAB	A0A011RLM6_9LACT	63	33740	1	1	1	1	0.13	0.0313919
205	1	MP_UniprotAB	D1W6I9_9BACT	63	33257	3	1	3	1	0.13	0.0313919
212	1	MP_UniprotAB	A0A076GQ48_ENTFC	61	34671	2	1	2	1	0.13	0.0313919
265	1	MP_UniprotAB	A0A068MR17_SYNY4	56	34643	2	1	2	1	0.13	0.0313919
272	1	MP_UniprotAB	A0A060UZ00_9ENTR	56	33231	4	1	1	1	0.13	0.0313919
294	1	MP_UniprotAB	S9SWN8_9STRE	51	35237	1	1	1	1	0.13	0.0313919
316	1	MP_UniprotAB	M4Z9K8_9BRAD	49	33798	1	1	1	1	0.13	0.0313919
326	1	MP_UniprotAB	A0A0E2Z9E5_9GAMM	48	33805	1	1	1	1	0.13	0.0313919
359	1	MP_UniprotAB	C8RWJ7_9RHOB	46	33655	1	1	1	1	0.13	0.0313919
390	1	MP_UniprotAB	F7KHV9_9FIRM	42	34464	1	1	1	1	0.13	0.0313919
436	1	MP_UniprotAB	F0SXV4_SYNGF	40	34172	1	1	1	1	0.13	0.0313919
484	1	MP_UniprotAB	D0D6E6_9RHOB	36	34288	1	1	1	1	0.13	0.0313919
493	1	MP_UniprotAB	A0A0F4THD0_PSEFL	36	35345	1	1	1	1	0.13	0.0313919
512	1	MP_UniprotAB	C0EY62_9FIRM	34	34133	1	1	1	1	0.13	0.0313919
515	1	MP_UniprotAB	A0A023XIU1_BRAJP	34	35523	1	1	1	1	0.13	0.0313919
523	1	MP_UniprotAB	A0A0K6HMQ2_9RHOB	34	34286	1	1	1	1	0.13	0.0313919
553	1	MP_UniprotAB	A0A0Q4V4Q6_9MICO	26	34569	1	1	1	1	0.13	0.0313919
29	1	MP_UniprotAB	A0A0F2SDV5_9FIRM	166	116441	6	3	5	3	0.12	0.0289771
158	1	MP_UniprotAB	A0A095Z2H9_9BACT	68	37334	1	1	1	1	0.12	0.0289771
159	1	MP_UniprotAB	A0A132H415_9BACT	68	36721	6	1	6	1	0.12	0.0289771
225	1	MP_UniprotAB	A0A0H4PDI4_9BACI	60	36283	9	1	4	1	0.12	0.0289771
253	1	MP_UniprotAB	R5NJ54_9FIRM	57	36116	2	1	2	1	0.12	0.0289771
298	1	MP_UniprotAB	A0A0D0LIL0_PSEVI	51	36755	4	1	3	1	0.12	0.0289771
305	1	MP_UniprotAB	A0A095Y9V1_9BACT	50	36561	1	1	1	1	0.12	0.0289771
332	1	MP_UniprotAB	L2L8B6_ENTFC	48	37900	7	1	6	1	0.12	0.0289771
338	1	MP_UniprotAB	A0A078RVQ6_BACUN	47	35832	2	1	2	1	0.12	0.0289771
348	1	MP_UniprotAB	A0A068DEV7_9RHIZ	47	35983	1	1	1	1	0.12	0.0289771
357	1	MP_UniprotAB	A6M1H0_CLOB8	46	35701	2	1	2	1	0.12	0.0289771
358	1	MP_UniprotAB	L2NYK8_ENTFC	46	72556	7	2	7	2	0.12	0.0289771
364	1	MP_UniprotAB	A1XG36_BORTU	45	37277	1	1	1	1	0.12	0.0289771
394	1	MP_UniprotAB	A0A0H3N3J6_PEPDC	42	36892	1	1	1	1	0.12	0.0289771
412	1	MP_UniprotAB	S4D5T1_ENTFL	41	38012	2	1	2	1	0.12	0.0289771
423	1	MP_UniprotAB	A0A096A8F9_9BACT	41	36701	1	1	1	1	0.12	0.0289771
426	1	MP_UniprotAB	A0A098YRA3_9BACT	40	37282	5	1	5	1	0.12	0.0289771
433	1	MP_UniprotAB	A0A158CKR0_9BURK	40	35708	1	1	1	1	0.12	0.0289771
435	1	MP_UniprotAB	A0A0X8VD98_CLOPR	40	36801	6	1	3	1	0.12	0.0289771
454	1	MP_UniprotAB	D1PZ42_9BACT	39	37390	4	1	4	1	0.12	0.0289771
455	1	MP_UniprotAB	A0A0W1A3L4_9GAMM	39	37671	1	1	1	1	0.12	0.0289771
464	1	MP_UniprotAB	A0A140K097_9CYAN	38	37080	7	1	5	1	0.12	0.0289771
473	1	MP_UniprotAB	A0A0D1LXU6_9LACT	37	35756	6	1	2	1	0.12	0.0289771
545	1	MP_UniprotAB	A0A0W0R8Y1_9GAMM	29	36665	1	1	1	1	0.12	0.0289771
5	2	MP_UniprotAB	A0A024DGT0_9STRE	162	41129	5	4	1	1	0.11	0.0265623
74	1	MP_UniprotAB	A0A0E2HLN9_9FIRM	96	39529	3	1	2	1	0.11	0.0265623
98	1	MP_UniprotAB	A0A0G3LI81_XANCT	82	39432	4	1	4	1	0.11	0.0265623
133	1	MP_UniprotAB	A0A014LRK3_9ACTN	73	40873	2	1	1	1	0.11	0.0265623
154	1	MP_UniprotAB	A0A099LG22_9GAMM	70	39017	2	1	1	1	0.11	0.0265623
206	1	MP_UniprotAB	A0A017HCH8_9RHOB	62	40998	3	1	2	1	0.11	0.0265623
230	1	MP_UniprotAB	A0A0D8J129_9FIRM	60	39254	3	1	3	1	0.11	0.0265623
238	1	MP_UniprotAB	C0CN69_9FIRM	59	42059	1	1	1	1	0.11	0.0265623
256	1	MP_UniprotAB	A0A086D581_9GAMM	57	40719	4	1	1	1	0.11	0.0265623
301	1	MP_UniprotAB	A0A0Q0TPN0_PEDPE	51	41987	4	1	4	1	0.11	0.0265623
329	1	MP_UniprotAB	A0A0B5QPJ9_CLOBE	48	41362	6	1	5	1	0.11	0.0265623
355	1	MP_UniprotAB	A0A0Q9IB13_9BRAD	46	42027	1	1	1	1	0.11	0.0265623
356	1	MP_UniprotAB	A0A0D8J3C2_9FIRM	46	40883	3	1	3	1	0.11	0.0265623
360	1	MP_UniprotAB	A0A0A6CTM0_9SPHN	46	39552	2	1	2	1	0.11	0.0265623
378	1	MP_UniprotAB	U1XN73_9RHIZ	43	41660	1	1	1	1	0.11	0.0265623
393	1	MP_UniprotAB	A0A0D8IXE1_9FIRM	42	41394	4	2	2	1	0.11	0.0265623
437	1	MP_UniprotAB	A0A0T6LVY2_9ACTN	40	39137	1	1	1	1	0.11	0.0265623
442	1	MP_UniprotAB	A0A0E2HG17_9FIRM	39	40054	2	1	2	1	0.11	0.0265623
485	1	MP_UniprotAB	A0A0Q4MCV4_9ENTR	36	41244	1	1	1	1	0.11	0.0265623
495	1	MP_UniprotAB	V8CM03_9BACT	36	41750	3	1	2	1	0.11	0.0265623
506	1	MP_UniprotAB	A0A0V0PXD2_9RHOB	35	40097	1	1	1	1	0.11	0.0265623
509	1	MP_UniprotAB	A0A0K1S6R7_9CHRO	35	39243	1	1	1	1	0.11	0.0265623
516	1	MP_UniprotAB	A0A076GPA1_ENTFC	34	40999	1	1	1	1	0.11	0.0265623
60	1	MP_UniprotAB	V5T8A6_9LACO	105	43118	6	4	1	1	0.1	0.0241476
194	1	MP_UniprotAB	A0A0R2HDC2_PEDPE	63	45985	3	1	3	1	0.1	0.0241476
219	1	MP_UniprotAB	A0A0E0UZH6_LISMM	61	42474	3	1	1	1	0.1	0.0241476
241	1	MP_UniprotAB	F8NBM1_9BACT	58	43582	1	1	1	1	0.1	0.0241476
260	1	MP_UniprotAB	D1PUI8_9BACT	57	46150	3	1	2	1	0.1	0.0241476
283	1	MP_UniprotAB	A0A101EJI1_9BACT	54	42373	1	1	1	1	0.1	0.0241476
312	1	MP_UniprotAB	A0A0M8Z3P2_9ACTN	50	45016	1	1	1	1	0.1	0.0241476
325	1	MP_UniprotAB	A0A0B4R7L3_9BACL	48	46108	1	1	1	1	0.1	0.0241476
366	1	MP_UniprotAB	A0A151ZMX7_SERPL	45	43918	2	2	1	1	0.1	0.0241476
372	1	MP_UniprotAB	U3QWC7_RALPI	44	43890	1	1	1	1	0.1	0.0241476
377	1	MP_UniprotAB	A0A077ENT6_9FLAO	43	42709	29	1	1	1	0.1	0.0241476
380	1	MP_UniprotAB	N9DH03_9GAMM	43	43570	3	1	1	1	0.1	0.0241476
398	1	MP_UniprotAB	Q3A7U7_PELCD	42	42670	2	1	2	1	0.1	0.0241476
419	1	MP_UniprotAB	A0A0P6VQ11_9RHIZ	41	42898	1	1	1	1	0.1	0.0241476
427	1	MP_UniprotAB	B1KK34_SHEWM	40	45340	1	1	1	1	0.1	0.0241476
468	1	MP_UniprotAB	A0A143NGT6_9RHIZ	38	43878	1	1	1	1	0.1	0.0241476
475	1	MP_UniprotAB	A0A063KNC3_9GAMM	37	43069	1	1	1	1	0.1	0.0241476
488	1	MP_UniprotAB	A0A024LRU0_9RHIZ	36	45749	1	1	1	1	0.1	0.0241476
543	1	MP_UniprotAB	K9YW19_DACSA	29	42974	1	1	1	1	0.1	0.0241476
548	1	MP_UniprotAB	L2LCR6_ENTFC	29	43426	1	1	1	1	0.1	0.0241476
554	1	MP_UniprotAB	A0A087AS81_9BIFI	26	43239	1	1	1	1	0.1	0.0241476
44	1	MP_UniprotAB	D1QVJ8_9BACT	123	47341	13	1	9	1	0.09	0.0217328
48	1	MP_UniprotAB	C6PXS7_9CLOT	121	146416	6	3	6	3	0.09	0.0217328
63	1	MP_UniprotAB	A0A0E2HCR1_9FIRM	104	46943	4	1	4	1	0.09	0.0217328
73	1	MP_UniprotAB	K9CW07_9FIRM	96	49656	2	1	2	1	0.09	0.0217328
116	1	MP_UniprotAB	A0A148N7R7_9GAMM	77	51449	1	1	1	1	0.09	0.0217328
143	1	MP_UniprotAB	A0A096C7S7_9BACT	71	49572	1	1	1	1	0.09	0.0217328
164	1	MP_UniprotAB	A0A0C5BHI6_ENTFC	67	49458	10	1	6	1	0.09	0.0217328
173	1	MP_UniprotAB	A0A0B0QWY1_APHFL	65	50392	1	1	1	1	0.09	0.0217328
176	1	MP_UniprotAB	F9D1B9_PREDD	65	49486	2	1	2	1	0.09	0.0217328
187	1	MP_UniprotAB	A0A0J6WLB9_9MYCO	65	46664	3	1	1	1	0.09	0.0217328
190	1	MP_UniprotAB	R7ARS2_9FIRM	64	49976	2	1	2	1	0.09	0.0217328
213	1	MP_UniprotAB	R0FJ85_9XANT	61	49886	1	1	1	1	0.09	0.0217328
218	1	MP_UniprotAB	G6Y923_9RHIZ	61	47850	1	1	1	1	0.09	0.0217328
243	1	MP_UniprotAB	A0A0K2MK09_CLOPA	58	47863	11	1	9	1	0.09	0.0217328
255	1	MP_UniprotAB	D3I0F7_9BACT	57	46752	4	1	4	1	0.09	0.0217328
270	1	MP_UniprotAB	R6MQS4_9FIRM	56	48791	2	1	2	1	0.09	0.0217328
276	1	MP_UniprotAB	A0A076GR52_ENTFC	55	50383	2	1	2	1	0.09	0.0217328
278	1	MP_UniprotAB	A0A022NB96_ENTMU	55	48171	1	1	1	1	0.09	0.0217328
279	1	MP_UniprotAB	A0A076GN18_ENTFC	54	95223	2	2	2	2	0.09	0.0217328
302	1	MP_UniprotAB	A0A0R2H8B3_PEDPE	51	51182	4	1	2	1	0.09	0.0217328
303	1	MP_UniprotAB	K6DQ55_9BACI	50	49684	1	1	1	1	0.09	0.0217328
304	1	MP_UniprotAB	A0A078PSV1_BACOV	50	47489	1	1	1	1	0.09	0.0217328
343	1	MP_UniprotAB	A1HRI2_9FIRM	47	48433	2	1	2	1	0.09	0.0217328
353	1	MP_UniprotAB	W8S9S3_9RHOB	46	51318	1	1	1	1	0.09	0.0217328
354	1	MP_UniprotAB	A0A076GUX6_ENTFC	46	50534	3	1	3	1	0.09	0.0217328
361	1	MP_UniprotAB	A0A0Q1DRC3_PEDPE	45	49104	7	1	5	1	0.09	0.0217328
370	1	MP_UniprotAB	A0A0L0MJC3_9BURK	44	50134	1	1	1	1	0.09	0.0217328
373	1	MP_UniprotAB	R5AYM0_9FIRM	44	49588	5	1	4	1	0.09	0.0217328
381	1	MP_UniprotAB	A0A0Q5USH9_9FLAO	43	50167	1	1	1	1	0.09	0.0217328
383	1	MP_UniprotAB	A0A0M1X7G7_ENTFC	43	49591	1	1	1	1	0.09	0.0217328
396	1	MP_UniprotAB	A6UNM5_METVS	42	49350	1	1	1	1	0.09	0.0217328
397	1	MP_UniprotAB	A0A0T6AA02_9DELT	42	51170	1	1	1	1	0.09	0.0217328
407	1	MP_UniprotAB	A0A078MXR1_9MICC	42	47679	1	1	1	1	0.09	0.0217328
474	1	MP_UniprotAB	A0A0R2F8G9_9LACO	37	47654	1	1	1	1	0.09	0.0217328
497	1	MP_UniprotAB	A0A0A0J4H5_9MICO	35	49885	1	1	1	1	0.09	0.0217328
507	1	MP_UniprotAB	N8YBM2_9GAMM	35	50896	1	1	1	1	0.09	0.0217328
537	1	MP_UniprotAB	A0A0F6SPH2_9PROT	30	47785	1	1	1	1	0.09	0.0217328
106	1	MP_UniprotAB	A0A089PIF0_9PROC	79	53966	2	1	2	1	0.08	0.0193181
149	1	MP_UniprotAB	A0A0B5QH67_CLOBE	70	56490	3	1	3	1	0.08	0.0193181
226	1	MP_UniprotAB	L2LH23_ENTFC	60	56523	7	1	7	1	0.08	0.0193181
239	1	MP_UniprotAB	A0A0R2NJH7_9LACO	59	54224	2	1	2	1	0.08	0.0193181
263	1	MP_UniprotAB	A0A0M1JRB8_9CYAN	56	56419	2	1	2	1	0.08	0.0193181
314	1	MP_UniprotAB	A0A133Y1E0_9BACT	49	58103	11	2	8	1	0.08	0.0193181
371	1	MP_UniprotAB	B7DRC6_9BACL	44	56677	1	1	1	1	0.08	0.0193181
417	1	MP_UniprotAB	A0A133UE64_9EURY	41	51853	1	1	1	1	0.08	0.0193181
421	1	MP_UniprotAB	R5P9J5_9BACT	41	56382	1	1	1	1	0.08	0.0193181
445	1	MP_UniprotAB	A0A0S8KNJ3_9BACT	39	52501	1	1	1	1	0.08	0.0193181
449	1	MP_UniprotAB	A0A0B5QLQ1_CLOBE	39	51693	2	1	2	1	0.08	0.0193181
450	1	MP_UniprotAB	A0A0W0XVS8_9GAMM	39	52969	1	1	1	1	0.08	0.0193181
467	1	MP_UniprotAB	A0A022NA55_ENTMU	38	52743	3	1	3	1	0.08	0.0193181
480	1	MP_UniprotAB	A0A157R424_9BORD	37	51970	1	1	1	1	0.08	0.0193181
492	1	MP_UniprotAB	A0A151ANG4_9CLOT	36	51919	3	1	3	1	0.08	0.0193181
517	1	MP_UniprotAB	W4HM94_9RHOB	34	52137	1	1	1	1	0.08	0.0193181
529	1	MP_UniprotAB	A0A0F5FK63_9RHIZ	33	52214	1	1	1	1	0.08	0.0193181
555	1	MP_UniprotAB	Q01R47_SOLUE	26	55672	1	1	1	1	0.08	0.0193181
125	1	MP_UniprotAB	A0A076GP14_ENTFC	74	59474	6	2	3	1	0.07	0.0169033
138	1	MP_UniprotAB	A0A0B5Q5R2_CLOBE	72	65416	2	1	2	1	0.07	0.0169033
142	1	MP_UniprotAB	D1PU08_9BACT	71	59210	2	1	2	1	0.07	0.0169033
167	1	MP_UniprotAB	A0A0Q0YT41_PEDPE	67	59916	1	1	1	1	0.07	0.0169033
169	1	MP_UniprotAB	A0A0E3JS36_CLOSL	66	60097	3	1	3	1	0.07	0.0169033
183	1	MP_UniprotAB	A0A096ALV5_9BACT	65	60560	1	1	1	1	0.07	0.0169033
196	1	MP_UniprotAB	G6AFM5_9BACT	63	60234	1	1	1	1	0.07	0.0169033
207	1	MP_UniprotAB	A0A076GPS1_ENTFC	62	65628	5	1	5	1	0.07	0.0169033
233	1	MP_UniprotAB	R2VKV4_9ENTE	59	66910	1	1	1	1	0.07	0.0169033
257	1	MP_UniprotAB	A0A078RUE1_BACUN	57	62096	2	1	2	1	0.07	0.0169033
391	1	MP_UniprotAB	A0A069T6F3_9MICO	42	62079	1	1	1	1	0.07	0.0169033
428	1	MP_UniprotAB	A0A0T2YYJ1_9BURK	40	65942	1	1	1	1	0.07	0.0169033
429	1	MP_UniprotAB	A0A139XGN5_9CYAN	40	58790	1	1	1	1	0.07	0.0169033
441	1	MP_UniprotAB	A0A0X8G5G5_9FLAO	40	63835	1	1	1	1	0.07	0.0169033
460	1	MP_UniprotAB	K0C6Z2_CYCSP	38	64298	1	1	1	1	0.07	0.0169033
472	1	MP_UniprotAB	W2UR13_9FLAO	37	63159	1	1	1	1	0.07	0.0169033
501	1	MP_UniprotAB	A0A0C2TBF3_BACPU	35	60567	1	1	1	1	0.07	0.0169033
510	1	MP_UniprotAB	A0A0M2JAT2_9ACTN	35	59093	1	1	1	1	0.07	0.0169033
513	1	MP_UniprotAB	R5ZXZ5_9FIRM	34	59636	1	1	1	1	0.07	0.0169033
524	1	MP_UniprotAB	A0A0P1EQ89_9RHOB	34	65521	1	1	1	1	0.07	0.0169033
544	1	MP_UniprotAB	A0A010YI69_9ACTN	29	61749	1	1	1	1	0.07	0.0169033
93	1	MP_UniprotAB	A0A076GP83_ENTFC	84	67647	5	1	5	1	0.06	0.0144886
109	1	MP_UniprotAB	A0A0F6E7M7_SHIFL	79	69142	7	1	7	1	0.06	0.0144886
136	1	MP_UniprotAB	A0A143D0C5_ARTPT	72	72979	2	1	2	1	0.06	0.0144886
180	1	MP_UniprotAB	A0A0E2HJF9_9FIRM	65	71426	5	1	5	1	0.06	0.0144886
318	1	MP_UniprotAB	A0A117LTV9_9BACT	49	78815	2	1	1	1	0.06	0.0144886
375	1	MP_UniprotAB	A0A0U1NT16_9BACI	44	78260	1	1	1	1	0.06	0.0144886
452	1	MP_UniprotAB	R5B2N3_9FIRM	39	67822	4	2	2	1	0.06	0.0144886
456	1	MP_UniprotAB	F4N4R3_YEREN	39	75320	2	1	1	1	0.06	0.0144886
469	1	MP_UniprotAB	C0EBE9_9FIRM	37	67305	2	1	2	1	0.06	0.0144886
504	1	MP_UniprotAB	A0A0U3JW18_9FLAO	35	71443	2	1	2	1	0.06	0.0144886
558	1	MP_UniprotAB	A0A0W1DC45_9SPHN	23	66996	1	1	1	1	0.06	0.0144886
132	1	MP_UniprotAB	PHK_PEDPA	73	89668	8	1	7	1	0.05	0.0120738
240	1	MP_UniprotAB	A0A133YVP6_9BACT	58	80780	1	1	1	1	0.05	0.0120738
259	1	MP_UniprotAB	A0A0J1ETH2_9BACL	57	88620	1	1	1	1	0.05	0.0120738
289	1	MP_UniprotAB	A0A0A2TF63_9BACI	53	79302	1	1	1	1	0.05	0.0120738
321	1	MP_UniprotAB	I4MUI0_9BURK	49	85223	23	1	1	1	0.05	0.0120738
352	1	MP_UniprotAB	K0MHY3_BORPB	46	80025	1	1	1	1	0.05	0.0120738
400	1	MP_UniprotAB	R7FL39_9CLOT	42	88435	1	1	1	1	0.05	0.0120738
403	1	MP_UniprotAB	D4BUK2_PRORE	42	82637	1	1	1	1	0.05	0.0120738
424	1	MP_UniprotAB	A0A0J9DD96_9PORP	40	88642	1	1	1	1	0.05	0.0120738
487	1	MP_UniprotAB	A0A101C2P6_ACIBZ	36	81420	1	1	1	1	0.05	0.0120738
541	1	MP_UniprotAB	E3CQG5_STRVE	30	86499	1	1	1	1	0.05	0.0120738
264	1	MP_UniprotAB	J5VQS7_9FUSO	56	113695	1	1	1	1	0.04	0.00965904
306	1	MP_UniprotAB	W0U341_9FIRM	50	97576	4	1	4	1	0.04	0.00965904
374	1	MP_UniprotAB	A0A0B4XZX3_9PROT	44	115400	1	1	1	1	0.04	0.00965904
386	1	MP_UniprotAB	B0TI00_HELMI	43	116678	1	1	1	1	0.04	0.00965904
410	1	MP_UniprotAB	A0A071LCK1_PSEAI	41	99441	1	1	1	1	0.04	0.00965904
446	1	MP_UniprotAB	A0A0Q5LR71_9MICO	39	96432	1	1	1	1	0.04	0.00965904
458	1	MP_UniprotAB	A0A0P7AEG5_9FLAO	39	114345	1	1	1	1	0.04	0.00965904
519	1	MP_UniprotAB	A0A0A7KBL9_9FLAO	34	114566	2	1	2	1	0.04	0.00965904
535	1	MP_UniprotAB	M5SZ61_9PLAN	31	115373	1	1	1	1	0.04	0.00965904
274	1	MP_UniprotAB	A0A129FSH7_LEGPN	55	123767	2	1	1	1	0.03	0.00724428
327	1	MP_UniprotAB	M1N4I3_9CLOT	48	128234	10	1	8	1	0.03	0.00724428
439	1	MP_UniprotAB	G4QIG5_GLANF	40	127722	1	1	1	1	0.03	0.00724428
494	1	MP_UniprotAB	R5AF35_9CLOT	36	124551	2	1	1	1	0.03	0.00724428
551	1	MP_UniprotAB	A3Z8C5_9SYNE	27	127784	1	1	1	1	0.03	0.00724428
552	1	MP_UniprotAB	A0A031GKG9_9BURK	27	142107	1	1	1	1	0.03	0.00724428
556	1	MP_UniprotAB	D3IJN8_9BACT	24	123833	1	1	1	1	0.03	0.00724428
557	1	MP_UniprotAB	A0A0C2I6G6_9PSED	24	161476	1	1	1	1	0.03	0.00724428
411	1	MP_UniprotAB	V9GEU2_9BACL	41	190813	1	1	1	1	0.02	0.00482952
438	1	MP_UniprotAB	A0A0D8QBF9_9GAMM	40	796793	1	1	1	1	0.01	0.00241476
328	1	MP_UniprotAB	A0A068R5S5_9ENTR	48	0	1	1	1	1	0	0
368	1	MP_UniprotAB	A0A0B4XFY8_9RHIZ	45	0	2	1	2	1	0	0
379	1	MP_UniprotAB	A0A142F4W9_9EURO	43	0	3	1	2	1	0	0
406	1	MP_UniprotAB	A0A0G2BLF7_9BACT	42	0	1	1	1	1	0	0
466	1	MP_UniprotAB	A0A0S9L8B9_9BURK	38	0	1	1	1	1	0	0
479	1	MP_UniprotAB	A0A069I3J2_9BURK	37	0	1	1	1	1	0	0
481	1	MP_UniprotAB	A0A0C7N5N4_9THEO	37	0	1	1	1	1	0	0
502	1	MP_UniprotAB	A0A0J5WJJ8_BURCE	35	0	1	1	1	1	0	0
527	1	MP_UniprotAB	A0A0B4BR63_9RHOB	33	0	1	1	1	1	0	0
539	1	MP_UniprotAB	A0A074M5C0_9BACL	30	0	1	1	1	1	0	0
547	1	MP_UniprotAB	A0A0A7QQN9_BACTG	29	0	1	1	1	1	0	0
549	1	MP_UniprotAB	A0A0N0V0T7_9DELT	28	1390832	1	1	1	1	0	0

## Sheet: 37_D6_2
Family	Member	Database	Accession	Score	Mass	Num. of matches	Num. of significant matches	Num. of sequences	Num. of significant sequences	emPAI	% emPAI
4	1	MP_UniprotAB	A0A076GUA7_ENTFC	1044	17868	158	69	11	9	50.98	9.83316
1	1	MP_UniprotAB	S4DY12_ENTFC	3905	46468	514	229	29	25	43.76	8.44054
14	1	MP_UniprotAB	A0A0B5Q4V2_CLOBE	360	24455	47	22	14	10	14.44	2.78523
6	1	MP_UniprotAB	A0A0Q0Y4T0_PEDPE	783	18901	84	40	9	6	13.07	2.52098
45	1	MP_UniprotAB	A0A022NB77_ENTMU	124	9676	31	13	8	4	11.6	2.23744
2	1	MP_UniprotAB	A0A076GNQ2_ENTFC	1106	35912	195	65	22	14	9.33	1.79959
3	1	MP_UniprotAB	A0A0M1XXT9_ENTFC	1058	22862	105	56	11	7	7.93	1.52956
1	2	MP_UniprotAB	A0A0R2H6C0_PEDPE	1045	47637	227	74	20	17	7.35	1.41769
47	1	MP_UniprotAB	A0A017IGD6_ECOLX	122	8375	8	4	3	3	6.01	1.15922
7	1	MP_UniprotAB	A0A0K2MJD5_CLOPA	780	41343	94	36	23	15	5.92	1.14187
5	1	MP_UniprotAB	A0A0M1Y1C2_ENTFC	975	42259	65	36	21	16	5.62	1.084
5	2	MP_UniprotAB	A0A0R2H5W9_PEDPE	495	42521	52	27	25	14	5.55	1.0705
3	2	MP_UniprotAB	C9BGW5_ENTFC	905	22776	88	44	11	6	5.26	1.01456
36	1	MP_UniprotAB	A0A076GQB9_ENTFC	154	6823	13	8	5	3	4.91	0.947054
11	1	MP_UniprotAB	A0A0E2XS20_OENOE	400	18734	39	21	6	5	4.89	0.943196
1	3	MP_UniprotAB	A0A0R2KXS4_9LACO	850	47658	215	65	16	14	4.86	0.93741
2	2	MP_UniprotAB	A0A0N8VYV7_PEDPE	897	36833	88	39	17	12	4.53	0.873758
16	1	MP_UniprotAB	A0A095Y5M2_9BACT	284	9554	23	9	5	3	4.52	0.871829
169	1	MP_UniprotAB	A0A0E2H5W8_9FIRM	69	7126	9	3	3	2	4.46	0.860257
40	1	MP_UniprotAB	A0A0R2H8X5_PEDPE	136	14779	18	7	7	6	4.37	0.842897
152	1	MP_UniprotAB	A0A0M1PF65_ENTFC	73	14779	25	7	7	4	4.37	0.842897
13	1	MP_UniprotAB	F9D145_PREDD	363	12750	32	14	5	4	4.02	0.775388
29	1	MP_UniprotAB	A0A0F3GKM3_PSEPS	179	8168	14	8	4	2	3.39	0.653872
4	2	MP_UniprotAB	S1NBF8_9ENTE	455	17863	41	18	5	4	3.03	0.584434
9	1	MP_UniprotAB	A0A076GQE9_ENTFC	412	27245	55	18	11	6	2.99	0.576719
9	2	MP_UniprotAB	S4DCA8_ENTFL	331	27344	50	23	8	5	2.97	0.572861
74	1	MP_UniprotAB	A0A078SD00_BACUN	96	9196	4	3	3	3	2.76	0.532356
55	1	MP_UniprotAB	A0A133QFB4_9BACT	109	9330	5	3	3	3	2.71	0.522712
13	2	MP_UniprotAB	A0A096BQI0_9BACT	228	12808	27	10	4	3	2.63	0.507281
35	1	MP_UniprotAB	A0A0D8J0N5_9FIRM	159	9571	14	6	7	3	2.6	0.501495
13	3	MP_UniprotAB	R5FCL8_9BACT	205	12849	25	9	4	3	2.59	0.499566
86	1	MP_UniprotAB	D1PZF6_9BACT	89	9838	8	3	4	3	2.45	0.472562
161	1	MP_UniprotAB	F9D100_PREDD	70	6499	8	3	4	2	2.4	0.462918
34	1	MP_UniprotAB	A0A0L8F3K4_9CLOT	161	13497	7	5	4	2	2.38	0.459061
14	2	MP_UniprotAB	K6UAC8_9CLOT	116	24458	19	7	10	6	2.31	0.445559
28	1	MP_UniprotAB	A0A076GT94_ENTFC	181	35120	25	14	16	10	2.31	0.445559
52	1	MP_UniprotAB	A0A117KVJ0_9THEO	106	10366	7	3	4	2	2.28	0.439772
604	1	MP_UniprotAB	H3MMG7_RAOOR	31	3295	1	1	1	1	2.13	0.41084
57	1	MP_UniprotAB	F9D2T0_PREDD	107	18505	11	5	6	4	2.07	0.399267
19	1	MP_UniprotAB	A0A069X214_ECOLX	251	37528	36	13	18	9	2.06	0.397338
26	2	MP_UniprotAB	A0A023YUF2_ECOLX	150	18648	10	5	6	5	2.05	0.395409
2	3	MP_UniprotAB	S0RVT0_ENTAV	314	35853	75	19	13	7	1.87	0.360691
155	1	MP_UniprotAB	A0A095XYW9_9BACT	72	11765	10	4	6	3	1.85	0.356833
281	1	MP_UniprotAB	A0A017I5J1_ECOLX	56	12064	7	4	4	3	1.77	0.341402
51	1	MP_UniprotAB	A0A0B5QK56_CLOBE	111	24923	26	11	8	6	1.73	0.333687
27	1	MP_UniprotAB	A0A0Q0TT21_PEDPE	185	34226	15	9	10	7	1.67	0.322114
15	1	MP_UniprotAB	A0A0Q1A5I6_PEDPE	330	43285	44	15	22	10	1.64	0.316328
1	4	MP_UniprotAB	A0A062XAP9_9LACO	471	47796	61	30	8	8	1.63	0.314399
10	1	MP_UniprotAB	A0A076GQE5_ENTFC	403	49669	31	17	14	10	1.54	0.297039
15	2	MP_UniprotAB	A0A0M1XBN5_ENTFC	295	46670	42	13	21	10	1.47	0.283537
19	2	MP_UniprotAB	A0A145XRW4_9ENTR	196	37732	27	10	11	7	1.44	0.277751
91	1	MP_UniprotAB	A0A0B5QMD6_CLOBE	87	9077	6	3	3	2	1.44	0.277751
301	1	MP_UniprotAB	A0A017ICI9_ECOLX	54	9114	6	2	3	2	1.44	0.277751
8	12	MP_UniprotAB	A0A0F3FLZ7_9CLOT	58	9355	8	3	4	2	1.4	0.270036
19	3	MP_UniprotAB	A0A0K2PF72_9ENTR	165	38408	22	9	10	7	1.4	0.270036
15	4	MP_UniprotAB	A0A0B5Q7A9_CLOBE	212	43653	30	10	20	8	1.38	0.266178
21	1	MP_UniprotAB	F9D2U5_PREDD	201	9460	14	9	1	1	1.37	0.264249
48	1	MP_UniprotAB	A0A096AQW9_9BACT	121	9550	7	3	4	2	1.35	0.260392
17	1	MP_UniprotAB	A0A076GUD4_ENTFC	280	34652	37	14	12	5	1.34	0.258463
16	2	MP_UniprotAB	A0A133XY25_9BACT	106	9608	5	2	4	2	1.33	0.256534
102	1	MP_UniprotAB	A0A069QTT3_PRELO	84	9751	7	3	3	1	1.31	0.252676
62	1	MP_UniprotAB	A0A0R2HCU9_PEDPE	103	20170	23	8	5	3	1.28	0.24689
204	1	MP_UniprotAB	A0A084IS05_9BACI	64	9913	4	2	1	1	1.28	0.24689
8	7	MP_UniprotAB	F7V2C2_CLOSS	104	20304	9	5	4	4	1.27	0.244961
8	6	MP_UniprotAB	V7I6U7_9CLOT	118	20391	45	9	6	4	1.26	0.243032
25	1	MP_UniprotAB	A0A076GNZ6_ENTFC	189	20372	21	6	9	4	1.26	0.243032
24	1	MP_UniprotAB	A0A0B5QGD4_CLOBE	194	57575	46	12	21	11	1.24	0.239174
210	1	MP_UniprotAB	A0A0Q0TTA3_PEDPE	64	10167	3	2	2	2	1.23	0.237246
180	1	MP_UniprotAB	A0A095Y421_9BACT	61	15506	4	3	4	3	1.22	0.235317
19	4	MP_UniprotAB	A0A0F5BE73_SALCE	152	37622	22	8	13	7	1.18	0.227602
9	3	MP_UniprotAB	A0A0B5QGE2_CLOBE	137	27162	15	6	9	5	1.16	0.223744
8	5	MP_UniprotAB	W1U5J0_CLOBU	118	27320	23	6	9	4	1.15	0.221815
305	1	MP_UniprotAB	V6RX95_9FLAO	54	5242	1	1	1	1	1.13	0.217957
126	1	MP_UniprotAB	A0A0D8J431_9FIRM	78	10831	3	2	3	2	1.12	0.216029
18	1	MP_UniprotAB	A0A0M1XBY2_ENTFC	269	51831	28	12	15	8	1.08	0.208313
53	1	MP_UniprotAB	D5ES22_PRER2	110	11191	4	3	1	1	1.08	0.208313
129	1	MP_UniprotAB	A0A076GNJ8_ENTFC	78	23194	13	6	5	3	1.05	0.202527
72	1	MP_UniprotAB	A0A0R2H841_PEDPE	97	35307	18	7	10	5	1.04	0.200598
110	1	MP_UniprotAB	A0A0R2HJR1_PEDPE	83	17629	10	3	7	3	1.03	0.198669
58	1	MP_UniprotAB	A0A0K2MJ25_CLOPA	106	29814	9	5	7	5	1.02	0.19674
2	5	MP_UniprotAB	A0A076GQ30_ENTFC	207	36446	30	10	13	6	1	0.192883
32	1	MP_UniprotAB	A0A076GQK0_ENTFC	167	37216	20	9	9	6	0.97	0.187096
44	1	MP_UniprotAB	A0A076GU15_ENTFC	125	30918	20	5	10	5	0.97	0.187096
57	2	MP_UniprotAB	R6EIE1_9BACT	79	18466	6	4	2	2	0.97	0.187096
26	1	MP_UniprotAB	A0A017IJ69_ECOLX	185	18644	8	5	4	3	0.95	0.183238
164	1	MP_UniprotAB	A0A022NF32_ENTMU	70	12447	3	2	2	2	0.94	0.18131
31	2	MP_UniprotAB	A4KAR5_CLOBO	151	25419	8	4	6	4	0.93	0.179381
13	4	MP_UniprotAB	A0A069ZHQ0_9PORP	193	12611	18	6	1	1	0.92	0.177452
33	1	MP_UniprotAB	A0A0M1Y137_ENTFC	165	38472	20	10	9	5	0.92	0.177452
13	5	MP_UniprotAB	A0A078RXC3_BACUN	64	12774	6	2	5	2	0.91	0.175523
101	1	MP_UniprotAB	A0A0E2HP33_9FIRM	81	12953	2	2	2	2	0.89	0.171666
143	1	MP_UniprotAB	A0A078PNF4_BACOV	75	6382	2	1	2	1	0.88	0.169737
8	1	MP_UniprotAB	A0A0B5QIV2_CLOBE	543	20007	65	21	7	3	0.87	0.167808
8	3	MP_UniprotAB	A0A0B3VGS6_9FIRM	498	20178	56	18	4	3	0.86	0.165879
8	4	MP_UniprotAB	R5IW94_9CLOT	181	20234	42	11	3	3	0.86	0.165879
8	8	MP_UniprotAB	B2TP67_CLOBB	97	20205	17	6	6	3	0.86	0.165879
454	1	MP_UniprotAB	L1Q9W9_9CLOT	41	6404	1	1	1	1	0.86	0.165879
7	3	MP_UniprotAB	N9XMR6_9CLOT	116	41347	45	8	10	5	0.84	0.162021
15	12	MP_UniprotAB	Q9RGL6_ENTFC	66	27452	21	4	11	4	0.84	0.162021
20	12	MP_UniprotAB	A0A068EXP9_9RHIZ	66	13488	3	2	3	2	0.84	0.162021
116	1	MP_UniprotAB	A0A076GSE5_ENTFC	80	20478	5	3	4	3	0.84	0.162021
8	2	MP_UniprotAB	A0A098B5C2_DESHA	521	20715	59	19	6	3	0.83	0.160093
8	13	MP_UniprotAB	A0A0E3K2H6_CLOSL	55	20722	9	3	7	3	0.83	0.160093
291	1	MP_UniprotAB	A0A0Q0U724_PEDPE	55	6786	3	1	3	1	0.81	0.156235
24	2	MP_UniprotAB	K6U8B2_9CLOT	176	57566	36	9	16	8	0.8	0.154306
69	1	MP_UniprotAB	A0A096CGJ9_9BACT	98	14147	5	3	4	2	0.8	0.154306
118	1	MP_UniprotAB	A0A076GVG4_ENTFC	79	14061	14	2	4	2	0.8	0.154306
202	1	MP_UniprotAB	A0A0U5F9X2_XANCI	64	6998	2	1	1	1	0.78	0.150448
386	1	MP_UniprotAB	A0A0L8EWW3_9CLOT	46	7002	1	1	1	1	0.78	0.150448
43	1	MP_UniprotAB	F9D2I5_PREDD	128	14477	7	2	4	1	0.77	0.14852
146	1	MP_UniprotAB	A0A076GPW9_ENTFC	74	14413	5	2	5	2	0.77	0.14852
218	1	MP_UniprotAB	D1PV25_9BACT	63	14486	2	2	2	2	0.77	0.14852
139	1	MP_UniprotAB	A0A075KFL2_9FIRM	76	14807	3	2	2	2	0.75	0.144662
213	1	MP_UniprotAB	F3AC14_9FIRM	64	7171	3	2	2	1	0.75	0.144662
94	1	MP_UniprotAB	A0A0B5QJY9_CLOBE	87	30618	18	5	8	4	0.73	0.140804
170	1	MP_UniprotAB	A0A022NCD0_ENTMU	69	7339	3	1	2	1	0.73	0.140804
334	1	MP_UniprotAB	A0A076I9S8_9CHLR	51	7301	1	1	1	1	0.73	0.140804
513	1	MP_UniprotAB	A0A078S2M7_BACUN	38	7341	1	1	1	1	0.73	0.140804
46	1	MP_UniprotAB	A0A0M1X882_ENTFC	123	31023	10	5	7	4	0.72	0.138875
1	5	MP_UniprotAB	A0A139NT49_9STRE	405	46934	161	39	8	6	0.71	0.136947
73	1	MP_UniprotAB	E4LBX7_9FIRM	96	15383	6	2	3	2	0.71	0.136947
132	1	MP_UniprotAB	A0A095Y4M3_9BACT	78	7577	4	1	1	1	0.71	0.136947
531	1	MP_UniprotAB	A0A069QIA7_PRELO	36	7568	3	1	2	1	0.71	0.136947
42	1	MP_UniprotAB	F9D1E6_PREDD	129	39741	20	7	10	4	0.7	0.135018
157	1	MP_UniprotAB	A0A096A0V5_9BACT	71	7683	2	1	2	1	0.69	0.133089
319	1	MP_UniprotAB	A0A133Y0U5_9BACT	52	7649	4	1	1	1	0.69	0.133089
416	1	MP_UniprotAB	A0A0D8J138_9FIRM	44	7649	2	1	2	1	0.69	0.133089
83	2	MP_UniprotAB	A0A017IFL8_ECOLX	67	40355	14	6	11	5	0.68	0.13116
348	1	MP_UniprotAB	A0A0B5X836_BACCO	50	7797	1	1	1	1	0.68	0.13116
99	1	MP_UniprotAB	A0A0R2HI30_PEDPE	85	16222	11	3	4	2	0.67	0.129231
10	2	MP_UniprotAB	A0A0Q1DLL0_PEDPE	196	49622	19	9	8	6	0.66	0.127303
251	1	MP_UniprotAB	A0A010YXS9_9CLOT	59	7969	1	1	1	1	0.66	0.127303
51	2	MP_UniprotAB	R5GTS0_9FIRM	74	25051	18	7	3	3	0.65	0.125374
593	1	MP_UniprotAB	A0A0Q1BEL7_CLOPF	32	8082	1	1	1	1	0.65	0.125374
20	6	MP_UniprotAB	A0A0Q0U474_PEDPE	110	50790	17	6	13	6	0.64	0.123445
61	1	MP_UniprotAB	A0A0Q1DRI0_PEDPE	103	51330	18	6	13	5	0.64	0.123445
83	1	MP_UniprotAB	A0A155GJG3_ENTCL	92	25446	4	3	4	3	0.64	0.123445
185	1	MP_UniprotAB	A0A0R2HI77_PEDPE	66	16833	4	2	4	2	0.64	0.123445
298	1	MP_UniprotAB	A0A022N707_ENTMU	55	8244	2	2	1	1	0.64	0.123445
39	1	MP_UniprotAB	A0A0Q1DJF0_PEDPE	137	34320	19	6	8	4	0.63	0.121516
41	1	MP_UniprotAB	A0A0W7TPF9_9FIRM	135	51747	16	6	9	6	0.63	0.121516
563	1	MP_UniprotAB	D0VLJ9_9ZZZZ	34	8366	1	1	1	1	0.63	0.121516
20	1	MP_UniprotAB	U5D6M2_9CHRO	221	52138	38	14	6	4	0.62	0.119587
97	1	MP_UniprotAB	A0A0K2MAH7_CLOPA	85	61115	17	7	12	7	0.62	0.119587
97	2	MP_UniprotAB	A6M062_CLOB8	84	61098	14	7	12	7	0.62	0.119587
223	1	MP_UniprotAB	D1QTE4_9BACT	63	8457	1	1	1	1	0.62	0.119587
286	1	MP_UniprotAB	A0A069CYU0_9BACE	56	8470	1	1	1	1	0.62	0.119587
81	1	MP_UniprotAB	G9RPB4_9FIRM	92	17560	5	2	4	2	0.61	0.117658
2	10	MP_UniprotAB	D0BNZ3_9LACT	72	35882	37	7	7	3	0.6	0.11573
49	1	MP_UniprotAB	A0A095ZD22_9BACT	112	44699	19	6	12	5	0.6	0.11573
72	2	MP_UniprotAB	A0A0H2YTA1_CLOP1	63	35589	10	4	6	3	0.6	0.11573
358	1	MP_UniprotAB	A0A096C1Y9_9BACT	49	8640	1	1	1	1	0.6	0.11573
2	4	MP_UniprotAB	A0A0E4CYP0_9BACL	222	36410	38	9	7	3	0.59	0.113801
12	1	MP_UniprotAB	A0A076GWD8_ENTFC	365	63537	35	18	16	6	0.59	0.113801
59	1	MP_UniprotAB	A0A076GS39_ENTFC	105	27242	6	3	5	3	0.59	0.113801
104	1	MP_UniprotAB	A0A0R2H5H2_PEDPE	84	27085	4	4	3	3	0.59	0.113801
2	8	MP_UniprotAB	D8DZJ1_PREBR	80	36606	19	5	6	4	0.58	0.111872
76	1	MP_UniprotAB	V8CPG1_9BACT	95	37448	7	5	5	3	0.57	0.109943
151	1	MP_UniprotAB	A0A017IJC7_ECOLX	64	18684	6	2	6	2	0.56	0.108014
197	1	MP_UniprotAB	A0A0D8J0D6_9FIRM	65	9156	5	1	2	1	0.56	0.108014
303	1	MP_UniprotAB	A0A022NAP0_ENTMU	54	9185	1	1	1	1	0.56	0.108014
453	1	MP_UniprotAB	B0NA99_CLOSV	41	9098	1	1	1	1	0.56	0.108014
506	1	MP_UniprotAB	A0A076GMQ3_ENTFC	38	9106	2	1	1	1	0.56	0.108014
68	1	MP_UniprotAB	A0A0K2MK09_CLOPA	98	47863	10	5	8	5	0.55	0.106085
103	1	MP_UniprotAB	M1MUR1_9CLOT	84	38228	7	4	4	3	0.55	0.106085
103	2	MP_UniprotAB	A0A0B5QWZ2_CLOBE	74	38256	8	4	4	3	0.55	0.106085
227	1	MP_UniprotAB	A0A022N8Q1_ENTMU	62	9307	2	1	1	1	0.55	0.106085
539	1	MP_UniprotAB	Q9ZER7_CLOAT	36	18888	7	2	4	2	0.55	0.106085
56	1	MP_UniprotAB	A0A0D8J143_9FIRM	109	9454	1	1	1	1	0.54	0.104157
501	1	MP_UniprotAB	A0A094J807_9GAMM	38	9399	1	1	1	1	0.54	0.104157
548	1	MP_UniprotAB	W4UZE4_9BACE	35	9448	1	1	1	1	0.54	0.104157
31	12	MP_UniprotAB	F6DNP4_DESRL	91	29556	4	3	4	3	0.53	0.102228
38	1	MP_UniprotAB	A0A133N5R9_ENTFC	144	39667	14	6	11	4	0.53	0.102228
150	1	MP_UniprotAB	A0A0M1XE78_ENTFC	73	29435	8	3	7	3	0.53	0.102228
176	1	MP_UniprotAB	A0A0R2H6Q7_PEDPE	67	9646	1	1	1	1	0.53	0.102228
285	1	MP_UniprotAB	A0A011WU54_RUMAL	56	9505	1	1	1	1	0.53	0.102228
308	1	MP_UniprotAB	A0A096D8I3_9FIRM	54	9601	1	1	1	1	0.53	0.102228
385	1	MP_UniprotAB	A0A0J8AKY5_9SPHN	46	9535	5	1	1	1	0.53	0.102228
85	1	MP_UniprotAB	A0A095Y4L8_9BACT	91	29906	5	3	3	3	0.52	0.100299
153	1	MP_UniprotAB	A0A0D8J1J9_9FIRM	73	9797	4	2	3	1	0.52	0.100299
8	9	MP_UniprotAB	A0A011APP4_9CLOT	75	20293	3	2	2	2	0.51	0.0983701
8	11	MP_UniprotAB	A0A117J3N6_9FIRM	68	20296	6	3	4	2	0.51	0.0983701
131	1	MP_UniprotAB	A0A0Q0YFK3_PEDPE	78	30767	9	3	6	3	0.51	0.0983701
261	1	MP_UniprotAB	F3AF57_9FIRM	58	9852	1	1	1	1	0.51	0.0983701
263	1	MP_UniprotAB	R5Q9E7_9CLOT	58	20290	4	2	2	1	0.51	0.0983701
7	5	MP_UniprotAB	A0A099SF74_9CLOT	89	41305	15	4	6	3	0.5	0.0964413
8	10	MP_UniprotAB	R6BNV0_9CLOT	72	20461	2	2	2	2	0.5	0.0964413
44	2	MP_UniprotAB	A0A0R2CTW4_9LACO	94	30874	7	3	4	3	0.5	0.0964413
191	1	MP_UniprotAB	A0A143XVN2_9FIRM	65	10134	4	1	2	1	0.5	0.0964413
193	1	MP_UniprotAB	A0A076GWQ3_ENTFC	65	10153	1	1	1	1	0.5	0.0964413
249	1	MP_UniprotAB	A0A022N927_ENTMU	60	9958	3	1	2	1	0.5	0.0964413
113	1	MP_UniprotAB	A0A076GQ73_ENTFC	81	10185	1	1	1	1	0.49	0.0945125
114	1	MP_UniprotAB	A0A133YPI2_9BACT	81	21019	9	3	8	2	0.49	0.0945125
134	1	MP_UniprotAB	F9CZU6_PREDD	78	10210	2	1	1	1	0.49	0.0945125
149	1	MP_UniprotAB	A0A0A6PVU8_CLOBU	74	10224	3	1	3	1	0.49	0.0945125
201	1	MP_UniprotAB	A0A037Z7W8_CLOTT	64	10243	6	1	3	1	0.49	0.0945125
400	1	MP_UniprotAB	A0A0E2HB27_9FIRM	45	20894	5	2	5	2	0.49	0.0945125
471	1	MP_UniprotAB	W4I6I6_MYCGS	40	10296	1	1	1	1	0.49	0.0945125
488	1	MP_UniprotAB	R9MX15_9FIRM	39	10320	1	1	1	1	0.49	0.0945125
15	6	MP_UniprotAB	A0A0K2J7Y2_9FUSO	148	43127	10	4	7	4	0.48	0.0925837
60	1	MP_UniprotAB	A0A0E2H677_9FIRM	104	64288	19	7	13	5	0.48	0.0925837
89	1	MP_UniprotAB	A0A099BXK6_9BACT	88	21253	4	3	2	2	0.48	0.0925837
199	1	MP_UniprotAB	R6W288_9BACT	65	10415	2	1	2	1	0.48	0.0925837
238	1	MP_UniprotAB	A0A017I8R6_ECOLX	61	10381	4	1	4	1	0.48	0.0925837
491	1	MP_UniprotAB	F8NAQ5_9BACT	39	10409	2	1	2	1	0.48	0.0925837
558	1	MP_UniprotAB	A0A022NFV9_ENTMU	35	21136	8	2	3	2	0.48	0.0925837
578	1	MP_UniprotAB	A0A024DFB7_9STRE	33	10456	1	1	1	1	0.48	0.0925837
54	1	MP_UniprotAB	A0A076GR36_ENTFC	104	21664	5	2	4	2	0.47	0.0906548
78	1	MP_UniprotAB	A0A0K2M8T1_CLOPA	95	32640	16	4	11	3	0.47	0.0906548
89	2	MP_UniprotAB	E6MS32_9BACT	85	21552	5	3	3	2	0.47	0.0906548
393	1	MP_UniprotAB	A0A076GQW5_ENTFC	44	32552	26	3	12	3	0.47	0.0906548
402	1	MP_UniprotAB	A0A0B2F0V8_9BACL	45	10505	9	1	4	1	0.47	0.0906548
405	1	MP_UniprotAB	A0A0Q0U2U5_PEDPE	45	10680	2	1	2	1	0.47	0.0906548
518	1	MP_UniprotAB	A0A0Q8L5W6_9RHIZ	37	10641	4	1	1	1	0.47	0.0906548
15	3	MP_UniprotAB	A0A0G1N3N2_9BACT	229	44824	13	6	6	4	0.46	0.088726
177	2	MP_UniprotAB	A0A076GU65_ENTFC	64	66601	25	6	12	6	0.46	0.088726
288	1	MP_UniprotAB	A0A0D8J1K3_9FIRM	55	22158	4	2	4	2	0.46	0.088726
354	1	MP_UniprotAB	A0A0D8IZS8_9FIRM	49	10933	7	1	5	1	0.46	0.088726
24	3	MP_UniprotAB	A0A076GST5_ENTFC	125	57121	20	6	16	5	0.45	0.0867972
270	1	MP_UniprotAB	A0A0B2F0V1_9BACL	57	10939	1	1	1	1	0.45	0.0867972
376	1	MP_UniprotAB	A0A0M1XW68_ENTFC	47	10953	3	1	2	1	0.45	0.0867972
158	1	MP_UniprotAB	A0A0U1CUD9_CHLTH	71	22840	3	2	3	2	0.44	0.0848684
384	1	MP_UniprotAB	C0F0G5_9FIRM	46	11217	1	1	1	1	0.44	0.0848684
90	1	MP_UniprotAB	A0A0D8J257_9FIRM	87	11555	4	1	3	1	0.43	0.0829395
135	1	MP_UniprotAB	A0A0W7TTV2_9FIRM	77	11597	2	1	2	1	0.43	0.0829395
206	1	MP_UniprotAB	A0A076GTZ2_ENTFC	64	23329	9	3	5	2	0.43	0.0829395
228	1	MP_UniprotAB	A0A076GRY1_ENTFC	53	35480	11	3	9	2	0.43	0.0829395
279	1	MP_UniprotAB	A0A098YWL0_9BACT	56	11379	6	2	4	1	0.43	0.0829395
396	1	MP_UniprotAB	A0A133YHJ4_9BACT	46	11579	5	1	3	1	0.43	0.0829395
465	1	MP_UniprotAB	R5PHT1_9BACT	40	11427	2	1	2	1	0.43	0.0829395
470	1	MP_UniprotAB	A0A071MFK0_9BURK	40	11440	1	1	1	1	0.43	0.0829395
550	1	MP_UniprotAB	C8RTF9_CORJE	35	11535	1	1	1	1	0.43	0.0829395
622	1	MP_UniprotAB	A0A101A932_9MYCO	29	11543	1	1	1	1	0.43	0.0829395
1	6	MP_UniprotAB	A0A0R1U5J2_9LACO	121	47913	29	8	5	4	0.42	0.0810107
2	6	MP_UniprotAB	A0A084AB62_LACLC	182	35911	53	17	6	3	0.42	0.0810107
160	1	MP_UniprotAB	A0A076GTY7_ENTFC	71	11604	2	1	2	1	0.42	0.0810107
266	1	MP_UniprotAB	A0A011LY63_MANHA	57	11759	2	1	2	1	0.42	0.0810107
359	1	MP_UniprotAB	D1PUG2_9BACT	48	11804	1	1	1	1	0.42	0.0810107
2	7	MP_UniprotAB	A0A096A8Z9_9BACT	100	36867	20	4	7	3	0.41	0.0790819
105	1	MP_UniprotAB	A0A0D0LIL0_PSEVI	84	36755	6	3	3	3	0.41	0.0790819
182	1	MP_UniprotAB	A0A0D8IXM5_9FIRM	67	11925	3	1	2	1	0.41	0.0790819
392	1	MP_UniprotAB	V5SCM4_9RHIZ	46	11968	1	1	1	1	0.41	0.0790819
462	1	MP_UniprotAB	A0A133NQA6_GARVA	41	11853	1	1	1	1	0.41	0.0790819
67	1	MP_UniprotAB	A0A0Q0U1A5_PEDPE	99	25033	7	2	5	2	0.4	0.0771531
240	1	MP_UniprotAB	F3L7A6_STRPO	61	12319	4	1	3	1	0.4	0.0771531
509	1	MP_UniprotAB	A0A096AV13_9BACT	38	12180	1	1	1	1	0.4	0.0771531
20	3	MP_UniprotAB	A0A076GQG6_ENTFC	147	51022	26	5	16	4	0.39	0.0752242
65	1	MP_UniprotAB	A0A0B5QGB7_CLOBE	100	51777	14	4	10	4	0.39	0.0752242
106	1	MP_UniprotAB	A0A076GRH6_ENTFC	83	63367	22	5	16	4	0.39	0.0752242
159	1	MP_UniprotAB	T0T485_9FIRM	71	12511	3	1	2	1	0.39	0.0752242
522	1	MP_UniprotAB	A0A0D8J654_9FIRM	37	12401	4	1	3	1	0.39	0.0752242
136	1	MP_UniprotAB	A0A133Y6Y8_9BACT	77	12720	3	1	2	1	0.38	0.0732954
178	1	MP_UniprotAB	A0A099BY35_9BACT	67	12661	3	1	2	1	0.38	0.0732954
236	1	MP_UniprotAB	J0NC47_9CLOT	62	12840	3	1	3	1	0.38	0.0732954
326	1	MP_UniprotAB	A0A091ANS3_9GAMM	52	12726	7	1	1	1	0.38	0.0732954
367	1	MP_UniprotAB	W5YM12_9ALTE	48	12634	2	1	1	1	0.38	0.0732954
390	1	MP_UniprotAB	A0A076GP31_ENTFC	46	12809	8	2	2	1	0.38	0.0732954
421	1	MP_UniprotAB	A0A0D8J1M5_9FIRM	44	12920	7	1	5	1	0.38	0.0732954
15	9	MP_UniprotAB	B7DRZ5_9BACL	125	26310	10	4	4	2	0.37	0.0713666
37	1	MP_UniprotAB	D3I6F7_9BACT	148	40257	11	4	5	3	0.37	0.0713666
184	1	MP_UniprotAB	F9D5I9_PREDD	66	12933	3	1	2	1	0.37	0.0713666
293	1	MP_UniprotAB	A0A076GMS5_ENTFC	51	39633	8	3	5	3	0.37	0.0713666
142	1	MP_UniprotAB	A0A0F9VVD0_9ZZZZ	75	13367	2	1	1	1	0.36	0.0694377
186	1	MP_UniprotAB	A0A0B2F285_9BACL	66	26954	7	3	2	1	0.36	0.0694377
242	1	MP_UniprotAB	A0A017IJ06_ECOLX	56	27203	3	2	3	2	0.36	0.0694377
284	1	MP_UniprotAB	A0A0D8J2J8_9FIRM	56	13454	1	1	1	1	0.36	0.0694377
361	1	MP_UniprotAB	R6MCQ4_9CLOT	48	13340	2	1	2	1	0.36	0.0694377
419	1	MP_UniprotAB	R7LJR3_9BACT	44	13340	1	1	1	1	0.36	0.0694377
431	1	MP_UniprotAB	A0A090QLI7_9FLAO	43	13319	1	1	1	1	0.36	0.0694377
2	9	MP_UniprotAB	C0CYN9_9FIRM	74	27912	12	2	4	2	0.35	0.0675089
7	2	MP_UniprotAB	A0A0E1QID1_CLOBO	125	41913	17	6	3	2	0.35	0.0675089
15	11	MP_UniprotAB	M1ZXZ6_CLOBO	118	42003	11	4	6	3	0.35	0.0675089
20	2	MP_UniprotAB	A0A069QM42_PRELO	183	55878	24	9	6	3	0.35	0.0675089
166	1	MP_UniprotAB	A0A084JI53_9CLOT	70	13715	3	1	2	1	0.35	0.0675089
365	1	MP_UniprotAB	G1V1K7_9DELT	48	13828	2	1	2	1	0.35	0.0675089
374	1	MP_UniprotAB	A0A0E3MBT0_CLOSL	47	13697	2	1	2	1	0.35	0.0675089
414	1	MP_UniprotAB	A6YCZ8_9FIRM	44	13708	1	1	1	1	0.35	0.0675089
15	5	MP_UniprotAB	A0A0F5R756_9BACL	192	43559	13	6	5	3	0.34	0.0655801
15	7	MP_UniprotAB	A0A076GQE3_ENTFC	141	43160	9	4	6	3	0.34	0.0655801
24	6	MP_UniprotAB	A0A0H2Q569_9ENTE	86	57441	12	4	10	4	0.34	0.0655801
31	3	MP_UniprotAB	A0A127W251_SPOPS	131	57777	4	4	4	4	0.34	0.0655801
31	8	MP_UniprotAB	A0A0F7FDM6_PAEDU	116	28802	2	2	2	2	0.34	0.0655801
31	15	MP_UniprotAB	R6RT88_9FIRM	80	28928	2	2	2	2	0.34	0.0655801
137	1	MP_UniprotAB	A0A095Y669_9BACT	77	14078	7	2	1	1	0.34	0.0655801
154	1	MP_UniprotAB	A0A0D0HCS8_9BACT	72	14202	3	1	3	1	0.34	0.0655801
329	1	MP_UniprotAB	A0A095YVR0_9BACT	52	14131	4	1	3	1	0.34	0.0655801
364	1	MP_UniprotAB	A0A139KA40_BACUN	48	14226	1	1	1	1	0.34	0.0655801
371	1	MP_UniprotAB	A0A0D8J233_9FIRM	48	13940	1	1	1	1	0.34	0.0655801
31	4	MP_UniprotAB	A0A090ZB55_PAEMA	129	29620	2	2	2	2	0.33	0.0636513
31	11	MP_UniprotAB	A0A0A1EFS3_CLOBO	94	29609	4	2	2	2	0.33	0.0636513
31	14	MP_UniprotAB	A0A0B5APW2_9BACL	84	29181	6	2	3	2	0.33	0.0636513
49	2	MP_UniprotAB	F9D151_PREDD	58	44309	12	3	8	3	0.33	0.0636513
85	2	MP_UniprotAB	A0A0F5IJZ9_9PORP	61	29403	3	2	2	2	0.33	0.0636513
256	1	MP_UniprotAB	A0A0B5QHF6_CLOBE	58	14617	3	1	3	1	0.33	0.0636513
265	1	MP_UniprotAB	A0A151ANE9_9CLOT	57	14591	4	1	2	1	0.33	0.0636513
273	1	MP_UniprotAB	A0A0B2F122_9BACL	56	14437	4	2	1	1	0.33	0.0636513
302	1	MP_UniprotAB	A0A096BNW0_9BACT	54	14329	4	1	3	1	0.33	0.0636513
406	1	MP_UniprotAB	A0A0D8IZC3_9FIRM	45	14495	3	1	2	1	0.33	0.0636513
427	1	MP_UniprotAB	A0A076GS70_ENTFC	44	14336	3	1	3	1	0.33	0.0636513
553	1	MP_UniprotAB	A0A0M1X8V7_ENTFC	35	14555	4	1	3	1	0.33	0.0636513
31	13	MP_UniprotAB	A0A0B4WAG4_CLOBO	90	29911	2	2	2	2	0.32	0.0617224
70	1	MP_UniprotAB	A0A076GXT8_ENTFC	98	60707	8	4	8	4	0.32	0.0617224
94	2	MP_UniprotAB	M1LN99_9CLOT	82	30491	3	3	2	2	0.32	0.0617224
94	3	MP_UniprotAB	G7LXN7_9CLOT	63	30473	3	3	2	2	0.32	0.0617224
95	1	MP_UniprotAB	A0A076GS86_ENTFC	87	45012	7	3	6	3	0.32	0.0617224
125	1	MP_UniprotAB	T0T750_9FIRM	78	45982	6	3	6	3	0.32	0.0617224
130	1	MP_UniprotAB	A0A0D8J0W1_9FIRM	78	14797	3	1	3	1	0.32	0.0617224
234	1	MP_UniprotAB	A0A0S2EVP0_9RHIZ	62	14958	1	1	1	1	0.32	0.0617224
381	1	MP_UniprotAB	A0A0B2EWN1_9BACL	46	14720	2	1	1	1	0.32	0.0617224
446	1	MP_UniprotAB	A0A0Q3W9Y6_BRECH	42	15090	7	1	5	1	0.32	0.0617224
466	1	MP_UniprotAB	A0A0E3GPR6_CLOSL	40	15089	1	1	1	1	0.32	0.0617224
503	1	MP_UniprotAB	A0A089QIX5_9LACO	38	14879	3	1	3	1	0.32	0.0617224
577	1	MP_UniprotAB	B1PS50_9BACL	33	15140	1	1	1	1	0.32	0.0617224
15	13	MP_UniprotAB	C5J224_LACPN	57	30700	14	3	7	2	0.31	0.0597936
93	1	MP_UniprotAB	A0A0S8HY05_9DELT	87	15242	4	3	1	1	0.31	0.0597936
173	1	MP_UniprotAB	A0A017I8S9_ECOLX	68	15177	4	1	3	1	0.31	0.0597936
183	1	MP_UniprotAB	A0A0M0N1I0_9BACT	66	30978	2	2	2	2	0.31	0.0597936
342	1	MP_UniprotAB	A0A0R2H9C1_PEDPE	51	15203	3	1	3	1	0.31	0.0597936
490	1	MP_UniprotAB	A0A0D8J128_9FIRM	39	15178	1	1	1	1	0.31	0.0597936
525	1	MP_UniprotAB	A0A0N9J879_9MICC	37	15232	1	1	1	1	0.31	0.0597936
82	1	MP_UniprotAB	A0A076GQL6_ENTFC	92	15740	2	1	1	1	0.3	0.0578648
109	1	MP_UniprotAB	A0A076GSG0_ENTFC	83	32079	3	2	3	2	0.3	0.0578648
127	1	MP_UniprotAB	A0A0M2AMR4_ENTFC	78	31604	5	2	4	2	0.3	0.0578648
271	1	MP_UniprotAB	A0A0B5QMU1_CLOBE	57	31597	3	2	3	2	0.3	0.0578648
283	1	MP_UniprotAB	A0A091BV10_9ENTE	56	15860	5	1	4	1	0.3	0.0578648
350	1	MP_UniprotAB	A0A0F4XR23_9PSED	50	15872	2	1	1	1	0.3	0.0578648
517	1	MP_UniprotAB	A0A098YSP9_9BACT	37	15827	1	1	1	1	0.3	0.0578648
20	5	MP_UniprotAB	F8HZ37_WEIKK	112	50308	9	3	6	3	0.29	0.055936
175	1	MP_UniprotAB	A0A076GWG9_ENTFC	68	49590	8	3	8	3	0.29	0.055936
177	1	MP_UniprotAB	A0A133N7M7_ENTFC	67	66481	15	4	7	4	0.29	0.055936
245	1	MP_UniprotAB	A0A0A1GXH3_9LACO	52	49135	6	3	5	3	0.29	0.055936
314	1	MP_UniprotAB	A0A022NC21_ENTMU	53	16297	5	1	4	1	0.29	0.055936
341	1	MP_UniprotAB	A0A069QMN7_PRELO	51	16055	6	1	3	1	0.29	0.055936
2	11	MP_UniprotAB	C0CSP2_9FIRM	70	33878	17	2	4	2	0.28	0.0540071
20	7	MP_UniprotAB	A0A0G4K5M1_9SPIR	106	51396	12	3	3	3	0.28	0.0540071
31	7	MP_UniprotAB	R9NCI8_9FIRM	120	33940	6	3	2	2	0.28	0.0540071
79	1	MP_UniprotAB	K9T127_9CYAN	95	16725	4	1	2	1	0.28	0.0540071
181	1	MP_UniprotAB	A0A017RSX0_9CLOT	67	16683	1	1	1	1	0.28	0.0540071
200	1	MP_UniprotAB	U2K6D9_9FIRM	65	16644	1	1	1	1	0.28	0.0540071
278	1	MP_UniprotAB	A0A0G1GBC0_9BACT	56	16536	2	1	1	1	0.28	0.0540071
349	1	MP_UniprotAB	A0A0N1KC28_9ACTN	50	16953	1	1	1	1	0.28	0.0540071
351	1	MP_UniprotAB	A0A037UVE1_9RHIZ	49	17003	1	1	1	1	0.28	0.0540071
379	1	MP_UniprotAB	A0A0A6SMC4_CLOBU	46	16760	2	1	2	1	0.28	0.0540071
387	1	MP_UniprotAB	A0A0R2HAK7_PEDPE	46	16634	2	1	2	1	0.28	0.0540071
478	1	MP_UniprotAB	A0A0W0LNX0_PSEMA	40	16960	1	1	1	1	0.28	0.0540071
534	1	MP_UniprotAB	A0A0F2QWX4_9DELT	36	16697	1	1	1	1	0.28	0.0540071
20	9	MP_UniprotAB	ATPB_MESFL	97	52121	6	3	4	3	0.27	0.0520783
20	10	MP_UniprotAB	A0A0R1SIK7_9LACO	94	52990	9	3	6	3	0.27	0.0520783
27	2	MP_UniprotAB	A0A076GR43_ENTFC	85	34680	16	2	9	2	0.27	0.0520783
31	1	MP_UniprotAB	L5MVV4_9BACL	172	52543	13	5	5	3	0.27	0.0520783
63	1	MP_UniprotAB	A0A022N713_ENTMU	102	17423	5	1	4	1	0.27	0.0520783
217	1	MP_UniprotAB	H9ZYM6_9GAMM	62	52856	18	3	4	2	0.27	0.0520783
311	1	MP_UniprotAB	A0A076GSW3_ENTFC	53	34717	3	2	3	2	0.27	0.0520783
377	1	MP_UniprotAB	F9D372_PREDD	47	34866	3	3	2	2	0.27	0.0520783
573	1	MP_UniprotAB	A0A076GRA1_ENTFC	34	17608	3	1	3	1	0.27	0.0520783
2	12	MP_UniprotAB	A0A0A6NVD6_9LACO	60	36617	14	2	4	2	0.26	0.0501495
2	13	MP_UniprotAB	A0A0X1TKS7_9FIRM	56	35948	13	2	4	2	0.26	0.0501495
31	16	MP_UniprotAB	A0A133KU03_BACCO	72	54799	8	3	2	2	0.26	0.0501495
66	1	MP_UniprotAB	L2NYK8_ENTFC	99	72556	13	4	10	4	0.26	0.0501495
119	1	MP_UniprotAB	A0A010Z648_9CLOT	75	36416	3	2	3	2	0.26	0.0501495
124	1	MP_UniprotAB	A0A0R2HFC7_PEDPE	79	54239	5	4	2	2	0.26	0.0501495
190	1	MP_UniprotAB	A0A0S3TRY9_9CYAN	65	17842	5	1	2	1	0.26	0.0501495
198	1	MP_UniprotAB	A0A0S2KHR0_9BACT	65	18243	5	1	4	1	0.26	0.0501495
322	1	MP_UniprotAB	W0EUG6_9PORP	52	18175	1	1	1	1	0.26	0.0501495
443	1	MP_UniprotAB	A0A078Q651_BACOV	42	17845	1	1	1	1	0.26	0.0501495
569	1	MP_UniprotAB	A0A0D8J237_9FIRM	34	18215	1	1	1	1	0.26	0.0501495
2	14	MP_UniprotAB	A0A0R2TZS4_9CYAN	53	37038	5	2	3	2	0.25	0.0482207
24	5	MP_UniprotAB	F9HJG8_9STRE	90	56782	11	3	9	3	0.25	0.0482207
24	8	MP_UniprotAB	A0A0R2H619_PEDPE	73	57188	10	3	8	3	0.25	0.0482207
24	9	MP_UniprotAB	A0A094Y150_LACSK	65	57216	7	3	5	3	0.25	0.0482207
31	9	MP_UniprotAB	W4BDB7_9BACL	115	57428	6	3	4	3	0.25	0.0482207
50	1	MP_UniprotAB	A0A0K2MCH3_CLOPA	111	56285	14	3	12	3	0.25	0.0482207
147	1	MP_UniprotAB	A0A096CDV3_9BACT	74	18750	1	1	1	1	0.25	0.0482207
307	1	MP_UniprotAB	I6YNE3_9BACT	54	18817	12	1	3	1	0.25	0.0482207
344	1	MP_UniprotAB	A0A096AGF7_9BACT	50	18762	2	1	2	1	0.25	0.0482207
461	1	MP_UniprotAB	A0A0R1WG75_9LACO	41	18891	1	1	1	1	0.25	0.0482207
511	1	MP_UniprotAB	A0A0W7TTJ1_9FIRM	38	18482	2	1	2	1	0.25	0.0482207
629	1	MP_UniprotAB	A0A0K0Y6D3_9RHOB	28	18850	1	1	1	1	0.25	0.0482207
31	6	MP_UniprotAB	C6D588_PAESJ	124	59239	6	3	3	3	0.24	0.0462918
98	1	MP_UniprotAB	A0A0E2HLN9_9FIRM	85	39529	2	2	2	2	0.24	0.0462918
107	1	MP_UniprotAB	A0A069QH79_PRELO	83	59884	11	3	9	3	0.24	0.0462918
174	1	MP_UniprotAB	A0A0D8J058_9FIRM	68	19588	2	1	2	1	0.24	0.0462918
194	1	MP_UniprotAB	A0A022N8P1_ENTMU	65	19611	1	1	1	1	0.24	0.0462918
255	1	MP_UniprotAB	A0A069QKL2_PRELO	59	19662	2	1	1	1	0.24	0.0462918
313	1	MP_UniprotAB	FABA_HAEI8	53	19666	1	1	1	1	0.24	0.0462918
412	1	MP_UniprotAB	D2EYG7_9BACE	44	19039	5	1	5	1	0.24	0.0462918
561	1	MP_UniprotAB	A0A101IJE3_9EURY	35	18996	1	1	1	1	0.24	0.0462918
211	1	MP_UniprotAB	A0A022N717_ENTMU	64	20191	6	1	4	1	0.23	0.044363
267	1	MP_UniprotAB	A0A0R2HGX1_PEDPE	57	19855	1	1	1	1	0.23	0.044363
366	1	MP_UniprotAB	M2ZZA0_STRMB	48	19887	1	1	1	1	0.23	0.044363
435	1	MP_UniprotAB	A0A0X8PPN7_ENTGA	43	20183	2	1	1	1	0.23	0.044363
497	1	MP_UniprotAB	A0A023Z7D2_ECOLX	38	19805	3	1	3	1	0.23	0.044363
610	1	MP_UniprotAB	A0A0D8IYC3_9FIRM	31	19899	1	1	1	1	0.23	0.044363
625	1	MP_UniprotAB	M6D7D2_9LEPT	29	20291	1	1	1	1	0.23	0.044363
7	6	MP_UniprotAB	A0A0A2HLV1_CLOBO	52	41985	4	2	3	2	0.22	0.0424342
12	2	MP_UniprotAB	A0A0Q1A5C5_PEDPE	71	62862	9	3	9	3	0.22	0.0424342
31	5	MP_UniprotAB	C6PPI6_9CLOT	124	42570	5	2	4	2	0.22	0.0424342
64	1	MP_UniprotAB	M2VVG0_GALSU	101	42834	4	2	1	1	0.22	0.0424342
80	1	MP_UniprotAB	R5CTT3_9FIRM	94	20784	4	2	2	1	0.22	0.0424342
115	1	MP_UniprotAB	A0A0B5QBU9_CLOBE	81	20821	2	1	2	1	0.22	0.0424342
117	1	MP_UniprotAB	U2QH37_9BACT	80	21245	7	1	3	1	0.22	0.0424342
148	1	MP_UniprotAB	A0A0M2B3T9_ENTFC	74	20964	4	1	4	1	0.22	0.0424342
165	1	MP_UniprotAB	A0A0B2EWQ0_9BACL	70	21291	2	2	1	1	0.22	0.0424342
188	1	MP_UniprotAB	A0A133PSX7_9BACT	66	20740	1	1	1	1	0.22	0.0424342
219	1	MP_UniprotAB	U2KQ82_9BACT	63	21006	5	1	4	1	0.22	0.0424342
231	1	MP_UniprotAB	I2BAI8_SHIBC	62	20859	3	1	3	1	0.22	0.0424342
237	1	MP_UniprotAB	A0A133YXP2_9BACT	62	21082	4	1	3	1	0.22	0.0424342
262	1	MP_UniprotAB	A0A095Y7R8_9BACT	58	20851	1	1	1	1	0.22	0.0424342
272	1	MP_UniprotAB	D1PZ37_9BACT	57	21228	5	1	4	1	0.22	0.0424342
275	1	MP_UniprotAB	E2ZAN0_9FIRM	56	20615	1	1	1	1	0.22	0.0424342
289	1	MP_UniprotAB	A0A060V5R6_9ENTR	55	20850	3	1	3	1	0.22	0.0424342
397	1	MP_UniprotAB	D1Q0H4_9BACT	45	21061	2	1	2	1	0.22	0.0424342
472	1	MP_UniprotAB	A0A0R2W0U9_9RHOB	40	21301	1	1	1	1	0.22	0.0424342
473	1	MP_UniprotAB	Q01X15_SOLUE	40	20555	1	1	1	1	0.22	0.0424342
484	1	MP_UniprotAB	A0A017IM24_ECOLX	39	20862	3	1	3	1	0.22	0.0424342
504	1	MP_UniprotAB	A0A076GMK7_ENTFC	38	20988	1	1	1	1	0.22	0.0424342
519	1	MP_UniprotAB	F9D106_PREDD	37	20780	3	1	3	1	0.22	0.0424342
623	1	MP_UniprotAB	I4C7Y9_DESTA	29	21332	2	1	1	1	0.22	0.0424342
15	8	MP_UniprotAB	EFTU_ALKOO	133	44098	9	2	5	2	0.21	0.0405054
15	10	MP_UniprotAB	A0A060R7R7_9BACT	123	43469	6	2	3	2	0.21	0.0405054
15	14	MP_UniprotAB	R6E5I7_9FIRM	54	44384	10	2	6	2	0.21	0.0405054
30	1	MP_UniprotAB	A0A076GS78_ENTFC	179	21453	6	3	4	1	0.21	0.0405054
31	10	MP_UniprotAB	A0A0M2SQY8_9BACI	113	44901	2	2	2	2	0.21	0.0405054
246	1	MP_UniprotAB	A0A024QBS4_9BACI	61	22091	1	1	1	1	0.21	0.0405054
290	1	MP_UniprotAB	F8NA10_9BACT	55	21963	2	1	2	1	0.21	0.0405054
323	1	MP_UniprotAB	A0A017IBJ2_ECOLX	52	21784	1	1	1	1	0.21	0.0405054
388	1	MP_UniprotAB	A0A0H5SGE7_9FIRM	46	21397	1	1	1	1	0.21	0.0405054
437	1	MP_UniprotAB	A0A095Y417_9BACT	43	21873	4	1	4	1	0.21	0.0405054
1	8	MP_UniprotAB	A0A0Q1FHD7_CLOPF	55	47105	9	2	4	2	0.2	0.0385765
87	1	MP_UniprotAB	A0A0E2HCR1_9FIRM	85	46943	7	2	5	2	0.2	0.0385765
163	1	MP_UniprotAB	A0A0D8J1F9_9FIRM	70	23046	2	1	2	1	0.2	0.0385765
207	1	MP_UniprotAB	U2ZFF2_9CAUL	64	23474	1	1	1	1	0.2	0.0385765
304	1	MP_UniprotAB	L1MTW2_9BACT	54	22952	3	1	1	1	0.2	0.0385765
324	1	MP_UniprotAB	A6C822_9PLAN	52	22968	1	1	1	1	0.2	0.0385765
325	1	MP_UniprotAB	A0A096A7Z6_9BACT	52	22906	4	1	3	1	0.2	0.0385765
330	1	MP_UniprotAB	F3QVW1_9BACT	52	22787	1	1	1	1	0.2	0.0385765
413	1	MP_UniprotAB	A0A0Q7T9C5_9BACL	44	23125	2	1	1	1	0.2	0.0385765
426	1	MP_UniprotAB	L8XU36_9GAMM	44	22842	2	1	1	1	0.2	0.0385765
463	1	MP_UniprotAB	A0A101GRP3_9FIRM	41	22908	3	1	1	1	0.2	0.0385765
493	1	MP_UniprotAB	A0A0R2HCJ7_PEDPE	39	22437	1	1	1	1	0.2	0.0385765
527	1	MP_UniprotAB	A0A0Q8QC79_9SPHN	37	23234	2	1	2	1	0.2	0.0385765
528	1	MP_UniprotAB	A0A0R1ZTN9_9LACO	37	22960	1	1	1	1	0.2	0.0385765
589	1	MP_UniprotAB	D1AHU8_SEBTE	33	22429	1	1	1	1	0.2	0.0385765
23	1	MP_UniprotAB	D1QVJ8_9BACT	198	47341	7	2	7	2	0.19	0.0366477
140	1	MP_UniprotAB	I0TBQ2_9BACT	76	23771	3	1	1	1	0.19	0.0366477
167	1	MP_UniprotAB	R6VKU5_9BACT	70	49166	4	2	3	2	0.19	0.0366477
252	1	MP_UniprotAB	F0SY14_SYNGF	59	24368	2	1	2	1	0.19	0.0366477
254	1	MP_UniprotAB	A0A0M1XB78_ENTFC	59	23984	6	1	5	1	0.19	0.0366477
259	1	MP_UniprotAB	A0A0F3GHA9_PSEPS	58	24149	4	1	3	1	0.19	0.0366477
274	1	MP_UniprotAB	A0A0K2MH66_CLOPA	56	47464	11	2	8	2	0.19	0.0366477
328	1	MP_UniprotAB	D1PZ28_9BACT	52	23783	1	1	1	1	0.19	0.0366477
340	1	MP_UniprotAB	A0A069ZJQ7_9PORP	51	23859	1	1	1	1	0.19	0.0366477
353	1	MP_UniprotAB	A0A0R2HAT3_PEDPE	49	24536	2	1	2	1	0.19	0.0366477
372	1	MP_UniprotAB	W9GUB8_9PROT	48	23930	1	1	1	1	0.19	0.0366477
373	1	MP_UniprotAB	D0KYU2_HALNC	48	23774	1	1	1	1	0.19	0.0366477
556	1	MP_UniprotAB	A0A117SVE3_9CREN	35	23592	1	1	1	1	0.19	0.0366477
575	1	MP_UniprotAB	A0A076GMA1_ENTFC	34	24333	2	1	2	1	0.19	0.0366477
10	3	MP_UniprotAB	A0A0A6PT65_CLOBU	53	49942	2	2	2	2	0.18	0.0347189
20	4	MP_UniprotAB	A0A015MH77_9BACL	120	50421	15	2	6	2	0.18	0.0347189
20	11	MP_UniprotAB	A0A135YQS9_9FIRM	88	50004	13	2	5	2	0.18	0.0347189
120	1	MP_UniprotAB	K9SD42_9CYAN	80	50415	3	2	2	1	0.18	0.0347189
133	1	MP_UniprotAB	E5WJJ1_9BACI	78	24950	2	1	1	1	0.18	0.0347189
195	1	MP_UniprotAB	A0A0B5QX08_CLOBE	65	25411	2	1	2	1	0.18	0.0347189
215	1	MP_UniprotAB	A0A088NFG8_9PSED	63	24722	2	1	1	1	0.18	0.0347189
241	1	MP_UniprotAB	A0A0D0I643_9BACT	61	25668	1	1	1	1	0.18	0.0347189
277	1	MP_UniprotAB	A0A076GS82_ENTFC	56	24887	3	1	3	1	0.18	0.0347189
346	1	MP_UniprotAB	D7BQ31_STRBB	50	24922	1	1	1	1	0.18	0.0347189
383	1	MP_UniprotAB	A0A0F2PAM5_9FIRM	46	25429	2	1	2	1	0.18	0.0347189
411	1	MP_UniprotAB	A0A151BHW2_9ARCH	44	25556	1	1	1	1	0.18	0.0347189
442	1	MP_UniprotAB	A0A151AKY9_9CLOT	43	25819	2	1	2	1	0.18	0.0347189
487	1	MP_UniprotAB	A0A0Q0Y429_PEDPE	39	25882	2	1	2	1	0.18	0.0347189
535	1	MP_UniprotAB	B7VNE2_VIBTL	36	24645	1	1	1	1	0.18	0.0347189
566	1	MP_UniprotAB	A0A076GWP5_ENTFC	34	25123	2	1	2	1	0.18	0.0347189
595	1	MP_UniprotAB	R5VNT7_9PORP	32	25045	1	1	1	1	0.18	0.0347189
628	1	MP_UniprotAB	X6CPD9_9RHIZ	28	25519	1	1	1	1	0.18	0.0347189
20	8	MP_UniprotAB	A0A072MUV8_9BIFI	100	53811	23	3	3	2	0.17	0.03279
92	1	MP_UniprotAB	K6UAB3_9CLOT	87	54564	10	3	7	2	0.17	0.03279
141	1	MP_UniprotAB	E3GGP8_EUBLK	75	27265	6	2	3	1	0.17	0.03279
226	1	MP_UniprotAB	A0A062X928_LEUPS	63	26722	1	1	1	1	0.17	0.03279
445	1	MP_UniprotAB	W5WBX4_9PSEU	42	27074	1	1	1	1	0.17	0.03279
448	1	MP_UniprotAB	A0A0H4WKE8_9BORD	42	27190	1	1	1	1	0.17	0.03279
450	1	MP_UniprotAB	V4NGL8_9CAUL	41	26415	1	1	1	1	0.17	0.03279
469	1	MP_UniprotAB	C9MTA9_9BACT	40	26428	3	1	2	1	0.17	0.03279
500	1	MP_UniprotAB	U7UQY8_9FIRM	38	26111	1	1	1	1	0.17	0.03279
502	1	MP_UniprotAB	A0A138KKP5_ECOLX	38	27343	1	1	1	1	0.17	0.03279
612	1	MP_UniprotAB	A0A086ZIT6_9BIFI	31	26410	1	1	1	1	0.17	0.03279
24	4	MP_UniprotAB	A0A017I9Q1_ECOLX	92	57494	5	2	5	2	0.16	0.0308612
24	7	MP_UniprotAB	A0A037UX96_9RHIZ	75	57445	2	2	2	2	0.16	0.0308612
37	2	MP_UniprotAB	A0A023CJE9_GEOSE	65	27881	4	2	1	1	0.16	0.0308612
111	1	MP_UniprotAB	R7NE59_9FIRM	82	28839	2	1	2	1	0.16	0.0308612
203	1	MP_UniprotAB	H1Q4P2_9BACT	64	28251	3	1	3	1	0.16	0.0308612
336	1	MP_UniprotAB	A0A0R2H734_PEDPE	51	27589	2	1	2	1	0.16	0.0308612
395	1	MP_UniprotAB	A0A0B5Q994_CLOBE	46	27846	2	1	2	1	0.16	0.0308612
407	1	MP_UniprotAB	A0A076GP56_ENTFC	45	28079	2	1	2	1	0.16	0.0308612
410	1	MP_UniprotAB	M2Y5E9_GALSU	45	28027	1	1	1	1	0.16	0.0308612
417	1	MP_UniprotAB	A0A0A7HIU5_CLOTY	44	27918	2	1	1	1	0.16	0.0308612
430	1	MP_UniprotAB	A0A0F9DE30_9ZZZZ	43	28865	1	1	1	1	0.16	0.0308612
433	1	MP_UniprotAB	U7G2U3_9GAMM	43	28644	1	1	1	1	0.16	0.0308612
449	1	MP_UniprotAB	A0A0K2JAD0_9FUSO	41	28242	1	1	1	1	0.16	0.0308612
521	1	MP_UniprotAB	A0A0K0X039_9MYCO	37	27569	1	1	1	1	0.16	0.0308612
532	1	MP_UniprotAB	G2KTJ7_LACSM	36	28926	1	1	1	1	0.16	0.0308612
533	1	MP_UniprotAB	A0A0R1W484_9LACO	36	27966	1	1	1	1	0.16	0.0308612
591	1	MP_UniprotAB	E0RV83_BUTPB	33	28306	3	1	3	1	0.16	0.0308612
635	1	MP_UniprotAB	A0A136QPK4_9PSED	27	27662	1	1	1	1	0.16	0.0308612
250	1	MP_UniprotAB	A0A077F5Y5_9PSED	60	29733	1	1	1	1	0.15	0.0289324
292	1	MP_UniprotAB	A0A0B5Q7S0_CLOBE	55	29029	4	1	4	1	0.15	0.0289324
300	1	MP_UniprotAB	A0A0M1X6S8_ENTFC	54	30741	2	1	2	1	0.15	0.0289324
339	1	MP_UniprotAB	A0A0B5QBS0_CLOBE	51	30210	1	1	1	1	0.15	0.0289324
347	1	MP_UniprotAB	A0A0A6SIT4_CLOBU	50	29594	1	1	1	1	0.15	0.0289324
409	1	MP_UniprotAB	W0EZL9_9SPHI	45	30110	1	1	1	1	0.15	0.0289324
420	1	MP_UniprotAB	A0A015S852_BACFG	44	30047	1	1	1	1	0.15	0.0289324
428	1	MP_UniprotAB	A0A011WQB4_RUMAL	44	30450	2	1	1	1	0.15	0.0289324
432	1	MP_UniprotAB	A0A0B4XTD8_9GAMM	43	30630	4	1	1	1	0.15	0.0289324
476	1	MP_UniprotAB	A0A0B2B3Z0_9ACTN	40	29505	1	1	1	1	0.15	0.0289324
486	1	MP_UniprotAB	G2FG55_9GAMM	39	29614	1	1	1	1	0.15	0.0289324
505	1	MP_UniprotAB	A0A075UMB4_9PSEU	38	29151	1	1	1	1	0.15	0.0289324
557	1	MP_UniprotAB	V2IQP3_SALDZ	35	29604	1	1	1	1	0.15	0.0289324
559	1	MP_UniprotAB	A0A150Y6P8_9FIRM	35	29241	1	1	1	1	0.15	0.0289324
560	1	MP_UniprotAB	J2TUS0_9BURK	35	30052	1	1	1	1	0.15	0.0289324
582	1	MP_UniprotAB	A0A069QKT0_PRELO	33	30527	2	1	2	1	0.15	0.0289324
638	1	MP_UniprotAB	A0A143X9Q6_9ACTN	26	29798	1	1	1	1	0.15	0.0289324
88	1	MP_UniprotAB	F9D610_PREDD	89	31208	3	1	2	1	0.14	0.0270036
100	1	MP_UniprotAB	A0A0B5QA88_CLOBE	84	32863	2	1	2	1	0.14	0.0270036
162	1	MP_UniprotAB	A0A0M1XAX4_ENTFC	70	31757	5	1	5	1	0.14	0.0270036
171	1	MP_UniprotAB	A0A139NJB8_9STRE	69	32210	3	1	3	1	0.14	0.0270036
260	1	MP_UniprotAB	A0A0R2HA47_PEDPE	58	31649	5	1	5	1	0.14	0.0270036
276	1	MP_UniprotAB	C7PA76_CHIPD	56	31269	2	1	1	1	0.14	0.0270036
312	1	MP_UniprotAB	A0A0Q0U0P9_PEDPE	53	32212	4	1	4	1	0.14	0.0270036
318	1	MP_UniprotAB	A0A069QJI1_PRELO	52	32971	1	1	1	1	0.14	0.0270036
368	1	MP_UniprotAB	A0A151ANF6_9CLOT	48	32431	1	1	1	1	0.14	0.0270036
441	1	MP_UniprotAB	A0A095Y600_9BACT	43	31492	2	1	1	1	0.14	0.0270036
498	1	MP_UniprotAB	Q49SF0_ENTFC	38	33012	4	1	3	1	0.14	0.0270036
552	1	MP_UniprotAB	A0A081EAM0_STRFR	35	32907	1	1	1	1	0.14	0.0270036
555	1	MP_UniprotAB	A0A017RVU1_9CLOT	35	31794	1	1	1	1	0.14	0.0270036
583	1	MP_UniprotAB	A0A0M2HWJ0_9MICO	33	32953	1	1	1	1	0.14	0.0270036
624	1	MP_UniprotAB	L7KWY1_9ACTN	29	31535	1	1	1	1	0.14	0.0270036
121	1	MP_UniprotAB	A0A076GQA9_ENTFC	79	34257	2	1	2	1	0.13	0.0250747
138	1	MP_UniprotAB	A0A076GVW7_ENTFC	76	35592	3	1	2	1	0.13	0.0250747
172	1	MP_UniprotAB	A0A0Q0Y993_PEDPE	68	35076	2	1	2	1	0.13	0.0250747
205	1	MP_UniprotAB	A0A0U1QPN5_9BACL	64	34270	1	1	1	1	0.13	0.0250747
208	1	MP_UniprotAB	A0A076GRS2_ENTFC	64	33531	2	1	2	1	0.13	0.0250747
212	1	MP_UniprotAB	A0A095Y383_9BACT	64	33240	4	1	3	1	0.13	0.0250747
224	1	MP_UniprotAB	A0A136MSM3_9BACT	63	34961	2	1	1	1	0.13	0.0250747
232	1	MP_UniprotAB	A0A0T7BVY8_9CYAN	58	68280	3	2	2	2	0.13	0.0250747
317	1	MP_UniprotAB	A0A060UZ00_9ENTR	53	33231	12	1	1	1	0.13	0.0250747
320	1	MP_UniprotAB	A0A096BM87_9BACT	52	34383	1	1	1	1	0.13	0.0250747
357	1	MP_UniprotAB	A0A075LN62_9BACI	49	33265	1	1	1	1	0.13	0.0250747
375	1	MP_UniprotAB	A0A059IDL4_ENTAG	47	33667	2	1	1	1	0.13	0.0250747
434	1	MP_UniprotAB	A0A076GQ48_ENTFC	43	34671	5	1	5	1	0.13	0.0250747
451	1	MP_UniprotAB	A0A0R2HFY6_PEDPE	41	33741	2	1	2	1	0.13	0.0250747
467	1	MP_UniprotAB	A0A076GW12_ENTFC	40	33305	1	1	1	1	0.13	0.0250747
480	1	MP_UniprotAB	A0A0R0CB02_9GAMM	40	34036	1	1	1	1	0.13	0.0250747
485	1	MP_UniprotAB	A0A024H970_9MICC	39	35227	1	1	1	1	0.13	0.0250747
516	1	MP_UniprotAB	T5HVY7_BACLI	37	35103	1	1	1	1	0.13	0.0250747
524	1	MP_UniprotAB	A0A0K9TQ87_VIBCL	37	33644	1	1	1	1	0.13	0.0250747
540	1	MP_UniprotAB	H1XU60_9BACT	36	34816	1	1	1	1	0.13	0.0250747
564	1	MP_UniprotAB	F7KHV9_9FIRM	34	34464	1	1	1	1	0.13	0.0250747
572	1	MP_UniprotAB	J3BVM6_9RHIZ	34	34740	1	1	1	1	0.13	0.0250747
599	1	MP_UniprotAB	A0A0R2H6W2_PEDPE	32	33239	2	1	2	1	0.13	0.0250747
630	1	MP_UniprotAB	I5BV06_9BACT	28	35000	1	1	1	1	0.13	0.0250747
632	1	MP_UniprotAB	A0A0Q4Y4A9_9BURK	27	33270	1	1	1	1	0.13	0.0250747
636	1	MP_UniprotAB	A0A0T2NHQ8_9RHIZ	26	33553	1	1	1	1	0.13	0.0250747
22	1	MP_UniprotAB	C6PXS7_9CLOT	200	146416	10	6	6	4	0.12	0.0231459
128	1	MP_UniprotAB	A0A095Z2H9_9BACT	78	37334	1	1	1	1	0.12	0.0231459
196	1	MP_UniprotAB	A6M1H0_CLOB8	65	35701	3	1	3	1	0.12	0.0231459
233	1	MP_UniprotAB	A0A0K2MFY4_CLOPA	62	36037	5	1	5	1	0.12	0.0231459
257	1	MP_UniprotAB	A0A060VGY2_KLEPN	58	36043	11	1	8	1	0.12	0.0231459
309	1	MP_UniprotAB	A0A022NFB4_ENTMU	54	36669	1	1	1	1	0.12	0.0231459
316	1	MP_UniprotAB	A0A0B5Q401_CLOBE	53	38453	1	1	1	1	0.12	0.0231459
352	1	MP_UniprotAB	A0A096AL95_9BACT	49	35847	6	1	4	1	0.12	0.0231459
401	1	MP_UniprotAB	A0A095Y1A5_9BACT	45	36545	2	1	2	1	0.12	0.0231459
440	1	MP_UniprotAB	A0A096A8F9_9BACT	43	36701	1	1	1	1	0.12	0.0231459
456	1	MP_UniprotAB	A0A0B5QJR3_CLOBE	41	36804	3	1	3	1	0.12	0.0231459
520	1	MP_UniprotAB	A0A0R1UXS2_9LACO	37	36289	1	1	1	1	0.12	0.0231459
536	1	MP_UniprotAB	A0A081YDW2_9PSED	36	38291	1	1	1	1	0.12	0.0231459
546	1	MP_UniprotAB	A0A0S8FKR9_9BACT	35	36109	1	1	1	1	0.12	0.0231459
567	1	MP_UniprotAB	W4UP97_9BACE	34	36789	1	1	1	1	0.12	0.0231459
603	1	MP_UniprotAB	A0A0M1X8U1_ENTFC	31	37981	4	1	3	1	0.12	0.0231459
613	1	MP_UniprotAB	A0A081SYF1_9SPHN	30	37496	1	1	1	1	0.12	0.0231459
626	1	MP_UniprotAB	A0A0L8C6W6_ENSAD	29	36534	1	1	1	1	0.12	0.0231459
5	3	MP_UniprotAB	C7M1R0_ACIFD	60	39578	2	2	1	1	0.11	0.0212171
7	4	MP_UniprotAB	A0A024DGT0_9STRE	99	41129	6	3	2	1	0.11	0.0212171
75	1	MP_UniprotAB	A0A0G3LI81_XANCT	95	39432	4	1	3	1	0.11	0.0212171
84	1	MP_UniprotAB	A0A099LG22_9GAMM	92	39017	1	1	1	1	0.11	0.0212171
168	1	MP_UniprotAB	M2Z045_9PROT	69	39958	3	1	2	1	0.11	0.0212171
179	1	MP_UniprotAB	A0A0M1XBG4_ENTFC	67	39264	4	1	4	1	0.11	0.0212171
214	1	MP_UniprotAB	A0A0U3SDF1_9EURY	64	39862	1	1	1	1	0.11	0.0212171
258	1	MP_UniprotAB	A0A0J1PNU2_9ENTR	58	41677	3	1	1	1	0.11	0.0212171
321	1	MP_UniprotAB	V4JDY9_9DELT	52	41823	1	1	1	1	0.11	0.0212171
332	1	MP_UniprotAB	A0A090I5R8_9GAMM	51	38660	2	1	1	1	0.11	0.0212171
333	1	MP_UniprotAB	F1YLV1_9ACTN	51	41193	1	1	1	1	0.11	0.0212171
360	1	MP_UniprotAB	A0A0B5QMA1_CLOBE	48	41984	5	1	5	1	0.11	0.0212171
424	1	MP_UniprotAB	S9R1S8_9DELT	44	41087	1	1	1	1	0.11	0.0212171
425	1	MP_UniprotAB	V8CM03_9BACT	44	41750	8	1	4	1	0.11	0.0212171
436	1	MP_UniprotAB	D8DZE1_PREBR	43	41359	4	1	3	1	0.11	0.0212171
439	1	MP_UniprotAB	A0A0Q6DFP4_9RHIZ	43	39979	1	1	1	1	0.11	0.0212171
457	1	MP_UniprotAB	A0A0L0JKA7_9ACTN	41	40066	1	1	1	1	0.11	0.0212171
458	1	MP_UniprotAB	H0HX62_9RHIZ	41	39890	1	1	1	1	0.11	0.0212171
512	1	MP_UniprotAB	V2Y307_9FIRM	38	40111	1	1	1	1	0.11	0.0212171
514	1	MP_UniprotAB	A0A143PZR6_LACRE	38	41364	1	1	1	1	0.11	0.0212171
580	1	MP_UniprotAB	I2ET32_EMTOG	33	40909	1	1	1	1	0.11	0.0212171
581	1	MP_UniprotAB	F8AXH6_FRADG	33	39637	1	1	1	1	0.11	0.0212171
585	1	MP_UniprotAB	A0A0D8J129_9FIRM	33	39254	3	1	3	1	0.11	0.0212171
590	1	MP_UniprotAB	A0A0Q0TPN0_PEDPE	33	41987	3	1	3	1	0.11	0.0212171
601	1	MP_UniprotAB	A4T5G0_MYCGI	32	41003	1	1	1	1	0.11	0.0212171
633	1	MP_UniprotAB	A0A076GPA1_ENTFC	27	40999	2	1	2	1	0.11	0.0212171
641	1	MP_UniprotAB	A0A119GWE0_9BURK	24	40538	1	1	1	1	0.11	0.0212171
1	7	MP_UniprotAB	A0A0A6ULF3_ACTUT	76	44445	84	8	1	1	0.1	0.0192883
5	4	MP_UniprotAB	A0A031WJX1_PEPDI	45	43324	2	2	1	1	0.1	0.0192883
108	1	MP_UniprotAB	G7GZB6_9ACTN	83	43659	9	1	5	1	0.1	0.0192883
122	1	MP_UniprotAB	ENO_SOLUE	79	45654	5	2	1	1	0.1	0.0192883
144	1	MP_UniprotAB	W9GSI7_9MICO	75	42908	4	1	1	1	0.1	0.0192883
189	1	MP_UniprotAB	A0A0B5QGA4_CLOBE	58	128268	7	3	7	3	0.1	0.0192883
216	1	MP_UniprotAB	A0A077ENT6_9FLAO	63	42709	26	3	1	1	0.1	0.0192883
221	1	MP_UniprotAB	A0A076GQJ4_ENTFC	63	46230	9	1	7	1	0.1	0.0192883
225	1	MP_UniprotAB	A0LKA3_SYNFM	63	44992	2	1	1	1	0.1	0.0192883
235	1	MP_UniprotAB	A0A0D8J1V0_9FIRM	62	43025	1	1	1	1	0.1	0.0192883
253	1	MP_UniprotAB	A0A0R1FYF4_LACPE	59	45039	3	1	3	1	0.1	0.0192883
310	1	MP_UniprotAB	A0A0A1FMI5_9MYCO	54	43224	1	1	1	1	0.1	0.0192883
343	1	MP_UniprotAB	A0A0G4JJG7_9BURK	51	44284	3	1	1	1	0.1	0.0192883
345	1	MP_UniprotAB	A6DPM0_9BACT	50	43574	4	1	3	1	0.1	0.0192883
355	1	MP_UniprotAB	A0A0F0CPM4_9BACT	49	43686	11	1	1	1	0.1	0.0192883
356	1	MP_UniprotAB	A1UN15_MYCSK	49	44387	1	1	1	1	0.1	0.0192883
362	1	MP_UniprotAB	Q4A6W7_MYCS5	48	43154	1	1	1	1	0.1	0.0192883
369	1	MP_UniprotAB	A0A0Q4Y338_9BURK	48	45791	1	1	1	1	0.1	0.0192883
370	1	MP_UniprotAB	A0A098YSI5_9BACT	48	44716	2	1	2	1	0.1	0.0192883
378	1	MP_UniprotAB	A0A0D6KCM7_9CYAN	47	44733	1	1	1	1	0.1	0.0192883
389	1	MP_UniprotAB	A2V8B1_9CHRO	46	46026	1	1	1	1	0.1	0.0192883
474	1	MP_UniprotAB	G8T801_NIAKG	40	42429	1	1	1	1	0.1	0.0192883
482	1	MP_UniprotAB	A0A090IBN0_9GAMM	40	42606	1	1	1	1	0.1	0.0192883
483	1	MP_UniprotAB	A0A069F8M1_STACR	39	43768	2	1	2	1	0.1	0.0192883
496	1	MP_UniprotAB	A0A0R2H5J8_PEDPE	39	42781	1	1	1	1	0.1	0.0192883
588	1	MP_UniprotAB	A0A0B3VX09_9FIRM	33	44541	1	1	1	1	0.1	0.0192883
597	1	MP_UniprotAB	G5JX52_9STRE	32	42349	2	1	2	1	0.1	0.0192883
607	1	MP_UniprotAB	W3V8V9_PHOTE	31	43217	1	1	1	1	0.1	0.0192883
618	1	MP_UniprotAB	A0A060HM32_9ARCH	30	43187	1	1	1	1	0.1	0.0192883
639	1	MP_UniprotAB	A0A021WZS8_9RHIZ	25	43479	1	1	1	1	0.1	0.0192883
77	1	MP_UniprotAB	H1Q2Q8_9BACT	95	47669	8	1	7	1	0.09	0.0173594
112	1	MP_UniprotAB	A0A148N7R7_9GAMM	82	51449	1	1	1	1	0.09	0.0173594
123	1	MP_UniprotAB	A0A085ZCQ7_9FLAO	79	49541	2	1	1	1	0.09	0.0173594
145	1	MP_UniprotAB	A0A0D6KW56_9CYAN	75	50440	2	1	2	1	0.09	0.0173594
187	1	MP_UniprotAB	A0A134CNU5_9FIRM	66	50033	2	1	2	1	0.09	0.0173594
209	1	MP_UniprotAB	A0A0D8JIB0_9BACT	64	46558	1	1	1	1	0.09	0.0173594
244	1	MP_UniprotAB	G6Y923_9RHIZ	61	47850	1	1	1	1	0.09	0.0173594
247	1	MP_UniprotAB	A0A076GR41_ENTFC	60	47954	3	1	3	1	0.09	0.0173594
248	1	MP_UniprotAB	A0A096C7S7_9BACT	60	49572	1	1	1	1	0.09	0.0173594
269	1	MP_UniprotAB	R5FM05_9BACT	57	49855	2	1	2	1	0.09	0.0173594
297	1	MP_UniprotAB	E4LI73_9FIRM	55	48247	5	1	2	1	0.09	0.0173594
315	1	MP_UniprotAB	F9D1B9_PREDD	53	49486	1	1	1	1	0.09	0.0173594
327	1	MP_UniprotAB	A0A0B5QMW0_CLOBE	52	46869	5	1	5	1	0.09	0.0173594
363	1	MP_UniprotAB	R7ARS2_9FIRM	48	49976	1	1	1	1	0.09	0.0173594
403	1	MP_UniprotAB	B8CX08_HALOH	45	49584	1	1	1	1	0.09	0.0173594
404	1	MP_UniprotAB	M5T8L7_9PLAN	45	51220	2	1	1	1	0.09	0.0173594
444	1	MP_UniprotAB	F7YWX5_9THEM	42	49360	1	1	1	1	0.09	0.0173594
447	1	MP_UniprotAB	A0A0H3K247_SYNP6	42	50139	1	1	1	1	0.09	0.0173594
464	1	MP_UniprotAB	R6GEK8_9FIRM	41	47839	1	1	1	1	0.09	0.0173594
479	1	MP_UniprotAB	A0A158M572_9BORD	40	48940	1	1	1	1	0.09	0.0173594
481	1	MP_UniprotAB	A0A0F9ADN1_9ZZZZ	40	47152	1	1	1	1	0.09	0.0173594
530	1	MP_UniprotAB	G3J0J5_9GAMM	36	51010	2	1	2	1	0.09	0.0173594
547	1	MP_UniprotAB	A8M7J3_SALAI	35	47161	1	1	1	1	0.09	0.0173594
570	1	MP_UniprotAB	A0A0F0C7Z4_9CLOT	34	48160	1	1	1	1	0.09	0.0173594
615	1	MP_UniprotAB	A0A076GR52_ENTFC	30	50383	2	1	2	1	0.09	0.0173594
616	1	MP_UniprotAB	A0A064CBX3_9MYCO	30	46399	1	1	1	1	0.09	0.0173594
634	1	MP_UniprotAB	F9ZJV3_9PROT	27	46671	1	1	1	1	0.09	0.0173594
156	1	MP_UniprotAB	A0A0M4DLJ0_9DELT	72	54769	3	1	2	1	0.08	0.0154306
220	1	MP_UniprotAB	A0A0Q0VK70_9BACT	63	55261	4	1	3	1	0.08	0.0154306
230	1	MP_UniprotAB	A0A081ND80_9GAMM	62	52999	1	1	1	1	0.08	0.0154306
280	1	MP_UniprotAB	A0A0J1EJ37_9PLAN	56	53562	1	1	1	1	0.08	0.0154306
335	1	MP_UniprotAB	A0A017H2J3_9FUSO	51	55822	2	1	2	1	0.08	0.0154306
337	1	MP_UniprotAB	A0A072YDU3_9CLOT	51	52011	2	1	1	1	0.08	0.0154306
391	1	MP_UniprotAB	A0A0M1JRB8_9CYAN	46	56419	2	2	1	1	0.08	0.0154306
423	1	MP_UniprotAB	A0A0B4XVE5_9PROT	44	52840	1	1	1	1	0.08	0.0154306
452	1	MP_UniprotAB	B1BU34_CLOPF	41	54464	1	1	1	1	0.08	0.0154306
459	1	MP_UniprotAB	A0A0C1VY41_9CYAN	41	53918	1	1	1	1	0.08	0.0154306
495	1	MP_UniprotAB	U2QGN5_9BACT	39	58312	4	1	4	1	0.08	0.0154306
515	1	MP_UniprotAB	V5WHS6_9SPIO	38	58188	1	1	1	1	0.08	0.0154306
523	1	MP_UniprotAB	A0A155NNA1_ENTCL	37	56679	1	1	1	1	0.08	0.0154306
529	1	MP_UniprotAB	A0A0G1KAT2_9BACT	37	56998	1	1	1	1	0.08	0.0154306
543	1	MP_UniprotAB	A0A0E2HYV3_ENTHA	35	56570	6	1	4	1	0.08	0.0154306
544	1	MP_UniprotAB	A0A0U5MN87_9PROT	35	54448	1	1	1	1	0.08	0.0154306
549	1	MP_UniprotAB	A0A0B6AHD6_BACMB	35	53202	1	1	1	1	0.08	0.0154306
562	1	MP_UniprotAB	A0A0W1ANM8_9GAMM	34	53297	2	1	1	1	0.08	0.0154306
584	1	MP_UniprotAB	D1CDI2_THET1	33	55261	5	1	4	1	0.08	0.0154306
587	1	MP_UniprotAB	E1QNK3_VULDI	33	51910	1	1	1	1	0.08	0.0154306
596	1	MP_UniprotAB	A2W2T1_9BURK	32	56441	1	1	1	1	0.08	0.0154306
606	1	MP_UniprotAB	A0A063XLN6_9ENTR	31	56661	1	1	1	1	0.08	0.0154306
608	1	MP_UniprotAB	A0A0M0EUB9_9BACI	31	55398	1	1	1	1	0.08	0.0154306
637	1	MP_UniprotAB	A0A024KA85_9RHIZ	26	52519	1	1	1	1	0.08	0.0154306
192	1	MP_UniprotAB	D3A9U4_9CLOT	65	62148	1	1	1	1	0.07	0.0135018
222	1	MP_UniprotAB	A0A143PIP9_9BACT	63	59706	3	1	1	1	0.07	0.0135018
239	1	MP_UniprotAB	A0A0E3JS36_CLOSL	61	60097	4	1	4	1	0.07	0.0135018
268	1	MP_UniprotAB	A0A0L6TVS8_9FIRM	57	59628	2	1	1	1	0.07	0.0135018
282	1	MP_UniprotAB	A0A132HFG0_9BURK	56	59591	25	1	1	1	0.07	0.0135018
398	1	MP_UniprotAB	A0A0B5QI54_CLOBE	45	61341	4	1	4	1	0.07	0.0135018
418	1	MP_UniprotAB	A6SWK3_JANMA	44	59388	1	1	1	1	0.07	0.0135018
422	1	MP_UniprotAB	F9D2N1_PREDD	44	61504	1	1	1	1	0.07	0.0135018
455	1	MP_UniprotAB	A0A0Q5CI36_9BURK	41	65888	1	1	1	1	0.07	0.0135018
494	1	MP_UniprotAB	A0A0C1JLH7_9CHLA	39	60786	2	1	1	1	0.07	0.0135018
545	1	MP_UniprotAB	A0A0X3S9V5_9ACTN	35	62750	1	1	1	1	0.07	0.0135018
571	1	MP_UniprotAB	A0A0T6LS06_9ACTN	34	63233	1	1	1	1	0.07	0.0135018
598	1	MP_UniprotAB	E3HXC5_ACHXA	32	63319	1	1	1	1	0.07	0.0135018
600	1	MP_UniprotAB	A0A0U2Z7X4_9BACL	32	62603	1	1	1	1	0.07	0.0135018
605	1	MP_UniprotAB	A0A0H5M1E3_YERIN	31	60354	1	1	1	1	0.07	0.0135018
617	1	MP_UniprotAB	HSCA_JANMA	30	66203	1	1	1	1	0.07	0.0135018
621	1	MP_UniprotAB	A0A0Q9L0T9_9BACL	30	63330	1	1	1	1	0.07	0.0135018
71	1	MP_UniprotAB	W6J4T8_9ENTR	97	69114	9	1	8	1	0.06	0.011573
96	1	MP_UniprotAB	A0A143D0C5_ARTPT	85	72979	1	1	1	1	0.06	0.011573
229	1	MP_UniprotAB	A0A095ZJW4_9BACT	62	68892	3	1	3	1	0.06	0.011573
264	1	MP_UniprotAB	A0A0E2HJF9_9FIRM	58	71426	12	1	12	1	0.06	0.011573
287	1	MP_UniprotAB	E2ZIW1_9FIRM	55	67754	1	1	1	1	0.06	0.011573
295	1	MP_UniprotAB	A0A0M1XB67_ENTFC	55	76777	9	1	9	1	0.06	0.011573
331	1	MP_UniprotAB	A6M3I2_CLOB8	52	69341	3	1	3	1	0.06	0.011573
338	1	MP_UniprotAB	A0A0M2AIJ0_ENTFC	51	67649	6	1	4	1	0.06	0.011573
394	1	MP_UniprotAB	W0HSL1_9ENTR	46	69159	1	1	1	1	0.06	0.011573
429	1	MP_UniprotAB	D1PVH8_9BACT	44	69489	4	1	4	1	0.06	0.011573
460	1	MP_UniprotAB	A0A0Q9SPJ4_9MICO	41	67966	1	1	1	1	0.06	0.011573
468	1	MP_UniprotAB	K2P1E1_9FLAO	40	73997	2	1	2	1	0.06	0.011573
499	1	MP_UniprotAB	V8FV70_9BURK	38	73379	1	1	1	1	0.06	0.011573
507	1	MP_UniprotAB	A0A124C4X8_STRSC	38	76920	1	1	1	1	0.06	0.011573
510	1	MP_UniprotAB	D2ESY0_9BACE	38	78680	2	1	1	1	0.06	0.011573
542	1	MP_UniprotAB	D2JNW7_9NOSO	35	73609	1	1	1	1	0.06	0.011573
551	1	MP_UniprotAB	A0A0D6KAT8_9CYAN	35	75407	1	1	1	1	0.06	0.011573
565	1	MP_UniprotAB	I0SRV6_STROR	34	76141	1	1	1	1	0.06	0.011573
574	1	MP_UniprotAB	R9PQU9_AGAAL	34	69959	1	1	1	1	0.06	0.011573
576	1	MP_UniprotAB	A0A0K2MIY5_CLOPA	33	71923	2	1	2	1	0.06	0.011573
602	1	MP_UniprotAB	A0A0A6VGD4_9BACI	31	71781	1	1	1	1	0.06	0.011573
614	1	MP_UniprotAB	A0A0B7GTZ7_TREPH	30	77296	1	1	1	1	0.06	0.011573
620	1	MP_UniprotAB	N6XRX3_9RHOO	30	67079	1	1	1	1	0.06	0.011573
296	1	MP_UniprotAB	A0A0R2H7R5_PEDPE	55	89696	10	1	8	1	0.05	0.00964413
306	1	MP_UniprotAB	R6N732_9CLOT	54	81980	53	1	1	1	0.05	0.00964413
380	1	MP_UniprotAB	A0A0G3A2G8_9DELT	46	85693	1	1	1	1	0.05	0.00964413
399	1	MP_UniprotAB	J0A782_HELPX	45	90409	1	1	1	1	0.05	0.00964413
415	1	MP_UniprotAB	K8ZWW6_9GAMM	44	86660	1	1	1	1	0.05	0.00964413
475	1	MP_UniprotAB	D8DSW0_PREBR	40	79654	1	1	1	1	0.05	0.00964413
508	1	MP_UniprotAB	A0A076GN18_ENTFC	38	95223	2	1	2	1	0.05	0.00964413
541	1	MP_UniprotAB	A0A0B8YFV4_9SPHI	36	91599	1	1	1	1	0.05	0.00964413
579	1	MP_UniprotAB	J1JYR7_9RHIZ	33	92835	1	1	1	1	0.05	0.00964413
586	1	MP_UniprotAB	L0FYQ9_ECHVK	33	80482	1	1	1	1	0.05	0.00964413
594	1	MP_UniprotAB	A0A150IUS0_9EURY	32	90961	1	1	1	1	0.05	0.00964413
609	1	MP_UniprotAB	A0A085BFL7_9FLAO	31	80566	1	1	1	1	0.05	0.00964413
294	1	MP_UniprotAB	A0A0R1UXT9_9LACO	55	98778	2	1	1	1	0.04	0.00771531
537	1	MP_UniprotAB	A0A084CA17_9PSED	36	99654	1	1	1	1	0.04	0.00771531
538	1	MP_UniprotAB	A0A0B5FG78_9DELT	36	98469	3	1	3	1	0.04	0.00771531
568	1	MP_UniprotAB	A0A0E2E5X4_TREDN	34	121329	1	1	1	1	0.04	0.00771531
627	1	MP_UniprotAB	Q113C4_TRIEI	29	118022	2	1	2	1	0.04	0.00771531
631	1	MP_UniprotAB	E7G4V6_9HELI	27	115695	1	1	1	1	0.04	0.00771531
642	1	MP_UniprotAB	A0A0F4T5E6_PSEFL	24	98312	1	1	1	1	0.04	0.00771531
382	1	MP_UniprotAB	D0ICW2_9VIBR	46	142949	6	1	1	1	0.03	0.00578648
408	1	MP_UniprotAB	C4GHF8_9NEIS	45	158744	1	1	1	1	0.03	0.00578648
477	1	MP_UniprotAB	G8NXU0_GRAMM	40	126997	1	1	1	1	0.03	0.00578648
640	1	MP_UniprotAB	A0A124JTB4_9SPHN	25	158878	1	1	1	1	0.03	0.00578648
619	1	MP_UniprotAB	K9TLF6_9CYAN	30	281342	1	1	1	1	0.02	0.00385765
492	1	MP_UniprotAB	U7QTZ1_PHOTE	39	374832	1	1	1	1	0.01	0.00192883
554	1	MP_UniprotAB	A0A059MPX8_9NOCA	35	372427	1	1	1	1	0.01	0.00192883
243	1	MP_UniprotAB	A0A0A1W1C6_MICAE	61	0	4	1	3	1	0	0
299	1	MP_UniprotAB	A0A086ANJ5_FLAHY	54	0	1	1	1	1	0	0
438	1	MP_UniprotAB	A0A076GQF3_ENTFC	43	0	1	1	1	1	0	0
489	1	MP_UniprotAB	A0A031HK52_9SPHN	39	0	1	1	1	1	0	0
526	1	MP_UniprotAB	A0A0N0KEY4_9SPHN	37	0	1	1	1	1	0	0
592	1	MP_UniprotAB	K9AWQ4_9STAP	32	0	1	1	1	1	0	0
611	1	MP_UniprotAB	A0A0F5Q6V3_9RHIZ	31	0	1	1	1	1	0	0
										518.45	100

## Sheet: 37_D8_1
Family	Member	Database	Accession	Score	Mass	Num. of matches	Num. of significant matches	Num. of sequences	Num. of significant sequences	emPAI	% emPAI
2	1	MP_UniprotAB	A0A0Q0Y4T0_PEDPE	1142	18901	77	41	8	6	20.87	4.66369
5	1	MP_UniprotAB	A0A076GUA7_ENTFC	754	17868	103	47	10	8	19.52	4.36201
15	1	MP_UniprotAB	A0A0D8J0N5_9FIRM	261	9571	30	16	9	7	18.87	4.21676
1	1	MP_UniprotAB	A0A076GQ11_ENTFC	2802	46482	374	172	28	20	14.11	3.15307
4	1	MP_UniprotAB	A0A076GNQ2_ENTFC	773	35912	147	48	21	15	10.61	2.37095
34	1	MP_UniprotAB	A0A0R2H8X5_PEDPE	141	14779	20	10	8	5	8.4	1.87709
3	1	MP_UniprotAB	A0A0M1XXT9_ENTFC	894	22862	83	42	13	7	7.94	1.7743
3	2	MP_UniprotAB	C9BGW5_ENTFC	700	22776	73	33	13	7	6.52	1.45698
29	1	MP_UniprotAB	A0A0F3GKM3_PSEPS	155	8168	15	9	4	3	6.19	1.38324
57	1	MP_UniprotAB	A0A017IGD6_ECOLX	108	8375	11	6	3	2	6.01	1.34302
12	1	MP_UniprotAB	A0A0B5Q4V2_CLOBE	312	24455	30	16	13	5	5.57	1.24469
11	1	MP_UniprotAB	A0A0E2XS20_OENOE	328	18734	40	21	5	5	4.89	1.09274
61	1	MP_UniprotAB	A0A022NA66_ENTMU	106	6851	12	6	5	3	4.75	1.06145
7	1	MP_UniprotAB	A0A0K2MJD5_CLOPA	490	41343	62	26	22	16	4.65	1.03911
6	1	MP_UniprotAB	A0A0M1Y1C2_ENTFC	521	42259	61	26	22	13	4.42	0.987709
59	1	MP_UniprotAB	A0A022NB77_ENTMU	107	9676	29	9	8	3	4.41	0.985475
44	1	MP_UniprotAB	U2NVH6_ENTFC	125	14775	21	6	9	4	4.37	0.976536
48	1	MP_UniprotAB	D1PZF6_9BACT	114	9838	19	6	7	4	4.22	0.943017
9	2	MP_UniprotAB	S4DCA8_ENTFL	272	27344	30	15	7	5	3.63	0.811173
28	1	MP_UniprotAB	A0A0D8J431_9FIRM	155	10831	10	5	6	3	3.51	0.784358
10	1	MP_UniprotAB	A0A0Q1A5I6_PEDPE	370	43285	52	23	21	14	3.3	0.73743
1	3	MP_UniprotAB	A0A0R2H6C0_PEDPE	867	47637	151	46	21	15	3.12	0.697207
1	4	MP_UniprotAB	A0A0R2ISE2_9LACO	789	47699	145	44	18	14	3.1	0.692737
9	1	MP_UniprotAB	A0A076GQE9_ENTFC	395	27245	32	18	10	7	2.99	0.668156
4	2	MP_UniprotAB	A0A0N8VYV7_PEDPE	591	36833	67	30	16	9	2.93	0.654749
195	1	MP_UniprotAB	A0A078SD00_BACUN	64	9196	7	3	5	2	2.76	0.61676
45	1	MP_UniprotAB	A0A133QFB4_9BACT	123	9330	4	4	3	3	2.71	0.605587
17	1	MP_UniprotAB	A0A095Y5M2_9BACT	246	9554	20	10	6	3	2.6	0.581006
18	1	MP_UniprotAB	A0A029PRW9_ECOLX	221	37542	38	12	18	11	2.43	0.543017
1	2	MP_UniprotAB	S0KXZ5_9ENTE	1057	46708	201	82	11	9	2.23	0.498324
161	1	MP_UniprotAB	A0A0B2F0V8_9BACL	70	10505	5	3	4	3	2.2	0.49162
166	1	MP_UniprotAB	E6U4K8_ETHHY	69	11183	4	3	3	2	2	0.446927
14	1	MP_UniprotAB	A0A076GUD4_ENTFC	266	34652	36	14	13	8	1.98	0.442458
6	2	MP_UniprotAB	A0A0R2H5W9_PEDPE	379	42521	38	16	23	10	1.97	0.440223
10	2	MP_UniprotAB	A0A0M1XBN5_ENTFC	343	46670	61	20	21	12	1.96	0.437989
145	1	MP_UniprotAB	A0A095Y4M3_9BACT	73	7577	6	2	1	1	1.91	0.426816
118	1	MP_UniprotAB	S5ZJT3_9BACI	79	7777	2	2	2	2	1.83	0.408939
4	4	MP_UniprotAB	A0A076GQ30_ENTFC	251	36446	27	13	14	9	1.82	0.406704
41	1	MP_UniprotAB	A0A0D8IXM5_9FIRM	131	11925	7	4	4	3	1.82	0.406704
30	1	MP_UniprotAB	A0A076GNZ6_ENTFC	151	20372	20	10	8	5	1.77	0.395531
100	1	MP_UniprotAB	A0A017I5J1_ECOLX	81	12064	7	3	4	3	1.77	0.395531
18	2	MP_UniprotAB	A0A066P1H8_LELAM	152	37532	22	9	13	8	1.74	0.388827
254	2	MP_UniprotAB	A0A015PW89_BACFG	47	8246	3	2	3	2	1.68	0.375419
16	1	MP_UniprotAB	F9D145_PREDD	261	12750	31	10	6	3	1.63	0.364246
16	2	MP_UniprotAB	A0A096BQI0_9BACT	221	12808	28	11	5	3	1.63	0.364246
16	3	MP_UniprotAB	R5FCL8_9BACT	198	12849	23	9	5	3	1.61	0.359777
16	4	MP_UniprotAB	A0A127B288_9BACT	57	12898	6	3	3	2	1.61	0.359777
40	1	MP_UniprotAB	A0A0B5QJY9_CLOBE	134	30618	18	9	9	6	1.61	0.359777
74	1	MP_UniprotAB	A0A0L8F3K4_9CLOT	96	13497	4	3	3	2	1.49	0.332961
20	1	MP_UniprotAB	F9D2T0_PREDD	195	18505	15	5	6	4	1.45	0.324022
98	1	MP_UniprotAB	A0A0D8J0D6_9FIRM	86	9156	6	3	3	2	1.44	0.321788
202	1	MP_UniprotAB	A0A0B5QMD6_CLOBE	64	9077	4	2	3	2	1.44	0.321788
384	1	MP_UniprotAB	A0A022NAP0_ENTMU	48	9185	2	2	2	2	1.42	0.317318
60	1	MP_UniprotAB	A0A094J9L7_9GAMM	98	18903	18	5	6	2	1.41	0.315084
4	5	MP_UniprotAB	H2A0I0_PEDAC	207	24025	21	8	5	4	1.39	0.310615
17	2	MP_UniprotAB	R6BXR7_9BACT	78	9447	2	2	2	2	1.37	0.306145
22	1	MP_UniprotAB	F9D2U5_PREDD	175	9460	13	8	1	1	1.37	0.306145
113	1	MP_UniprotAB	D5ESQ5_PRER2	81	9449	4	2	4	2	1.37	0.306145
292	1	MP_UniprotAB	A0A014MF79_9ENTR	50	9501	3	2	2	2	1.35	0.301676
48	2	MP_UniprotAB	A0A095ZQQ1_9BACT	64	9620	6	2	5	2	1.33	0.297207
80	1	MP_UniprotAB	A0A078S285_BACUN	88	9631	4	2	4	2	1.33	0.297207
38	1	MP_UniprotAB	A0A0K2MJ25_CLOPA	135	29814	12	7	9	6	1.32	0.294972
124	1	MP_UniprotAB	D1PFZ3_9BACT	77	9748	5	3	4	2	1.31	0.292737
8	7	MP_UniprotAB	R6FYS5_9CLOT	131	20230	14	5	5	4	1.28	0.286034
36	1	MP_UniprotAB	A0A0R2HCU9_PEDPE	140	20170	22	6	7	3	1.28	0.286034
136	1	MP_UniprotAB	A0A0Q3W9Y6_BRECH	74	15090	18	3	8	3	1.28	0.286034
10	11	MP_UniprotAB	Q9EZY4_9ENTE	117	30582	30	7	12	6	1.27	0.283799
8	4	MP_UniprotAB	V7I6U7_9CLOT	145	20391	23	9	5	4	1.26	0.281564
30	2	MP_UniprotAB	A0A0M1X7W6_ENTFC	69	20437	14	5	8	4	1.26	0.281564
19	1	MP_UniprotAB	A0A0M1X882_ENTFC	200	31023	12	7	7	6	1.25	0.27933
124	2	MP_UniprotAB	A0A0D8J252_9FIRM	43	10084	4	2	3	2	1.25	0.27933
104	1	MP_UniprotAB	A0A0M1Y0F8_ENTFC	84	31590	8	6	7	6	1.22	0.272626
70	1	MP_UniprotAB	A0A133YPI2_9BACT	98	21019	11	4	7	4	1.21	0.270391
167	1	MP_UniprotAB	A0A084JH14_9FIRM	68	10290	8	2	6	2	1.21	0.270391
18	3	MP_UniprotAB	A0A0F5BE73_SALCE	95	37622	13	7	10	7	1.19	0.265922
10	4	MP_UniprotAB	A0A0B5Q7A9_CLOBE	156	43653	28	11	15	8	1.16	0.259218
191	1	MP_UniprotAB	A0A133MPV8_ENTFC	64	32583	15	6	13	6	1.16	0.259218
203	1	MP_UniprotAB	A0A0R2HI30_PEDPE	63	16222	8	5	4	3	1.15	0.256983
58	1	MP_UniprotAB	A0A0D8J4L0_9FIRM	108	16862	6	3	4	3	1.09	0.243575
107	1	MP_UniprotAB	A0A076GNJ8_ENTFC	83	23194	7	5	4	4	1.05	0.234637
254	1	MP_UniprotAB	D1PZL8_9BACT	59	11383	5	2	4	2	1.05	0.234637
279	1	MP_UniprotAB	A0A133YHJ4_9BACT	56	11579	7	2	3	2	1.04	0.232402
153	1	MP_UniprotAB	A0A0S2KIC1_9BACT	71	11691	11	2	4	2	1.02	0.227933
4	3	MP_UniprotAB	A0A0E4HEA0_9BACL	276	36333	35	12	6	4	1	0.223464
5	2	MP_UniprotAB	R2RKJ6_9ENTE	238	17995	37	11	5	3	1	0.223464
49	1	MP_UniprotAB	A0A023YUF2_ECOLX	113	18648	9	4	6	3	0.95	0.212291
49	2	MP_UniprotAB	A0A017IJ69_ECOLX	92	18644	10	4	4	3	0.95	0.212291
65	1	MP_UniprotAB	A0A0B5QK56_CLOBE	104	24923	21	5	6	4	0.95	0.212291
68	1	MP_UniprotAB	A0A017IJC7_ECOLX	101	18684	7	5	5	3	0.95	0.212291
103	1	MP_UniprotAB	A0A0D8J487_9FIRM	84	12494	2	2	2	2	0.93	0.207821
23	1	MP_UniprotAB	U5D6M2_9CHRO	154	52138	38	14	6	4	0.91	0.203352
120	1	MP_UniprotAB	A0A0D8J1M5_9FIRM	78	12920	12	2	8	2	0.9	0.201117
21	1	MP_UniprotAB	F9D1E6_PREDD	180	39741	27	10	7	4	0.89	0.198883
94	1	MP_UniprotAB	A0A0D8J3K9_9FIRM	86	19629	9	3	8	3	0.89	0.198883
440	1	MP_UniprotAB	A0A078PNF4_BACOV	44	6382	2	1	2	1	0.88	0.196648
8	1	MP_UniprotAB	A0A0B5QIV2_CLOBE	400	20007	32	14	6	3	0.87	0.194413
8	3	MP_UniprotAB	B2TP67_CLOBB	150	20205	10	5	5	3	0.86	0.192179
8	5	MP_UniprotAB	A0A0D8J6L8_9FIRM	145	20084	9	6	5	3	0.86	0.192179
95	1	MP_UniprotAB	R7LJR3_9BACT	86	13340	2	2	1	1	0.86	0.192179
117	1	MP_UniprotAB	A0A076GSE5_ENTFC	80	20478	7	3	6	3	0.84	0.187709
8	2	MP_UniprotAB	A0A098B5C2_DESHA	342	20715	28	12	5	3	0.83	0.185475
8	8	MP_UniprotAB	A0A0E3K2H6_CLOSL	89	20722	8	4	5	3	0.83	0.185475
346	1	MP_UniprotAB	A0A0E3MBT0_CLOSL	47	13697	7	2	4	2	0.83	0.185475
108	1	MP_UniprotAB	A0A076GT94_ENTFC	82	35120	15	5	12	4	0.82	0.18324
13	1	MP_UniprotAB	A0A076GQE5_ENTFC	273	49669	30	13	15	7	0.81	0.181006
148	1	MP_UniprotAB	A0A0F2NAA4_9FIRM	72	13930	6	3	3	2	0.81	0.181006
4	10	MP_UniprotAB	G9X2W7_9FIRM	89	35641	19	6	5	3	0.8	0.178771
26	2	MP_UniprotAB	A0A0B5QGD4_CLOBE	118	57575	27	8	15	8	0.8	0.178771
114	1	MP_UniprotAB	A0A096CGJ9_9BACT	74	14147	8	2	4	2	0.8	0.178771
116	1	MP_UniprotAB	A0A076GVG4_ENTFC	80	14061	12	2	4	2	0.8	0.178771
125	1	MP_UniprotAB	A0A096D023_9BACT	76	14104	5	3	3	2	0.8	0.178771
4	6	MP_UniprotAB	A0A084AB62_LACLC	150	35911	39	8	5	4	0.79	0.176536
10	10	MP_UniprotAB	R2RUG5_9ENTE	127	43362	23	10	9	6	0.79	0.176536
10	14	MP_UniprotAB	G4L3D7_TETHN	107	43470	21	8	9	6	0.79	0.176536
150	1	MP_UniprotAB	A0A0Q0YD94_PEDPE	71	21674	5	3	3	3	0.78	0.174302
4	8	MP_UniprotAB	D8DZJ1_PREBR	140	36606	23	6	10	4	0.77	0.172067
67	1	MP_UniprotAB	A0A0B2F122_9BACL	102	14437	6	4	2	2	0.77	0.172067
138	1	MP_UniprotAB	L2LFW3_ENTFC	74	14413	5	2	5	2	0.77	0.172067
53	1	MP_UniprotAB	F3AC14_9FIRM	110	7171	2	1	2	1	0.75	0.167598
306	1	MP_UniprotAB	C5EH68_9FIRM	54	7168	7	1	2	1	0.75	0.167598
523	1	MP_UniprotAB	A0A137SX92_9BACT	38	7180	1	1	1	1	0.75	0.167598
4	7	MP_UniprotAB	A0A099BX26_9BACT	143	38024	22	7	9	5	0.74	0.165363
250	1	MP_UniprotAB	D1PV59_9BACT	59	15003	4	2	2	2	0.74	0.165363
264	1	MP_UniprotAB	A0A059N1V5_ENTFL	57	7295	3	1	3	1	0.73	0.163128
618	1	MP_UniprotAB	U5WYV0_MYCKA	32	7291	1	1	1	1	0.73	0.163128
81	1	MP_UniprotAB	A0A017I8S9_ECOLX	93	15177	5	2	5	2	0.72	0.160894
407	1	MP_UniprotAB	C6BBV7_RALP1	46	7502	1	1	1	1	0.71	0.158659
211	1	MP_UniprotAB	A0A023YVU6_ECOLX	60	15587	2	2	2	2	0.7	0.156425
158	1	MP_UniprotAB	A0A011WQB7_RUMAL	70	7659	1	1	1	1	0.69	0.15419
301	1	MP_UniprotAB	A0A133Y0U5_9BACT	54	7649	3	1	1	1	0.69	0.15419
410	1	MP_UniprotAB	A0A076GQL6_ENTFC	46	15740	5	2	3	2	0.69	0.15419
583	1	MP_UniprotAB	A0A0H0XS77_9SPHN	35	7811	1	1	1	1	0.68	0.151955
7	2	MP_UniprotAB	N9XMR6_9CLOT	85	41347	30	6	9	5	0.66	0.147486
152	1	MP_UniprotAB	A0A010YXS9_9CLOT	71	7969	1	1	1	1	0.66	0.147486
602	1	MP_UniprotAB	N1ZRX5_9CLOT	34	8142	1	1	1	1	0.65	0.145251
42	2	MP_UniprotAB	A0A098EVG0_9BACI	118	25663	3	3	3	3	0.63	0.140782
54	1	MP_UniprotAB	A0A0M1XBY2_ENTFC	110	51831	17	7	11	5	0.63	0.140782
10	3	MP_UniprotAB	A0A099VX01_9LIST	256	43371	20	11	7	5	0.62	0.138547
110	1	MP_UniprotAB	A0A139JZ25_BACUN	76	17182	3	2	3	2	0.62	0.138547
156	1	MP_UniprotAB	A0A133YS86_9BACT	71	17280	3	2	2	2	0.62	0.138547
156	2	MP_UniprotAB	A0A095Y9R7_9BACT	50	17290	3	2	2	2	0.62	0.138547
71	1	MP_UniprotAB	A0A0R2H841_PEDPE	98	35307	11	4	6	3	0.61	0.136313
351	1	MP_UniprotAB	A0A079Z2N8_LACRE	51	8538	1	1	1	1	0.61	0.136313
78	1	MP_UniprotAB	A0A011WUN5_RUMAL	94	35917	4	4	4	4	0.6	0.134078
9	3	MP_UniprotAB	A0A0B5QGE2_CLOBE	78	27162	11	3	6	3	0.59	0.131844
78	2	MP_UniprotAB	D4C7T7_9CLOT	68	36177	4	4	4	4	0.59	0.131844
20	2	MP_UniprotAB	R6EIE1_9BACT	78	18466	6	2	2	2	0.57	0.127374
24	1	MP_UniprotAB	A0A0E2HCR1_9FIRM	171	46943	11	5	8	5	0.57	0.127374
56	1	MP_UniprotAB	A0A076GQK0_ENTFC	109	37216	11	5	8	3	0.57	0.127374
234	1	MP_UniprotAB	A0A0B5Q994_CLOBE	60	27846	4	3	4	3	0.57	0.127374
271	1	MP_UniprotAB	A0A0D8J3E5_9FIRM	57	8952	1	1	1	1	0.57	0.127374
193	1	MP_UniprotAB	A0A0D8IZT4_9FIRM	64	9095	3	1	2	1	0.56	0.12514
236	1	MP_UniprotAB	A0A017ICI9_ECOLX	60	9114	2	1	1	1	0.56	0.12514
391	1	MP_UniprotAB	A0A076GMQ3_ENTFC	47	9106	2	1	1	1	0.56	0.12514
26	1	MP_UniprotAB	A0A0B5CY70_9CLOT	135	57775	15	6	9	6	0.55	0.122905
37	1	MP_UniprotAB	A0A0D8J176_9FIRM	137	38483	10	4	9	4	0.55	0.122905
43	1	MP_UniprotAB	A0A0K2MK09_CLOPA	129	47863	15	5	11	5	0.55	0.122905
192	1	MP_UniprotAB	A0A068MS78_SYNY4	64	9335	1	1	1	1	0.55	0.122905
200	1	MP_UniprotAB	A0A022N8Q1_ENTMU	64	9307	3	1	1	1	0.55	0.122905
33	1	MP_UniprotAB	A0A0D8J143_9FIRM	145	9454	3	2	2	1	0.54	0.12067
64	1	MP_UniprotAB	A0A076GVW2_ENTFC	104	38864	13	5	9	4	0.54	0.12067
204	1	MP_UniprotAB	A0A0B5Q7S0_CLOBE	59	29029	4	3	4	3	0.54	0.12067
13	2	MP_UniprotAB	A0A0Q1DLL0_PEDPE	131	49622	8	5	5	5	0.53	0.118436
62	1	MP_UniprotAB	A0A0D8J058_9FIRM	106	19588	5	3	4	2	0.53	0.118436
147	1	MP_UniprotAB	A0A0D8J0W9_9FIRM	61	19667	13	2	9	2	0.53	0.118436
524	1	MP_UniprotAB	L0NMR1_9RHIZ	38	9661	1	1	1	1	0.53	0.118436
605	1	MP_UniprotAB	A0A069STT5_BACVU	33	9707	2	1	2	1	0.53	0.118436
27	1	MP_UniprotAB	D3I6F7_9BACT	155	40257	12	5	7	3	0.52	0.116201
8	6	MP_UniprotAB	R5IW94_9CLOT	142	20234	23	9	3	2	0.51	0.113966
23	7	MP_UniprotAB	A0A022NAH1_ENTMU	78	51170	11	5	9	4	0.51	0.113966
46	1	MP_UniprotAB	A6M062_CLOB8	118	61098	14	6	10	6	0.51	0.113966
239	1	MP_UniprotAB	A0A084IS05_9BACI	60	9913	4	1	1	1	0.51	0.113966
308	1	MP_UniprotAB	F3AF57_9FIRM	54	9852	1	1	1	1	0.51	0.113966
32	1	MP_UniprotAB	A0A0W7TPF9_9FIRM	147	51747	20	6	10	5	0.5	0.111732
51	1	MP_UniprotAB	A0A076GU15_ENTFC	113	30918	15	3	10	3	0.5	0.111732
128	1	MP_UniprotAB	A0A076GXK9_ENTFC	76	9945	3	1	3	1	0.5	0.111732
274	1	MP_UniprotAB	A0A0D8IZ93_9FIRM	54	20536	9	2	7	2	0.5	0.111732
447	1	MP_UniprotAB	G4KWD8_OSCVS	43	9941	1	1	1	1	0.5	0.111732
510	1	MP_UniprotAB	A0A0U2MHW8_9FIRM	39	9940	3	1	2	1	0.5	0.111732
55	1	MP_UniprotAB	F9CZU6_PREDD	109	10210	5	2	1	1	0.49	0.109497
70	2	MP_UniprotAB	A0A133PTP6_9BACT	74	20810	7	3	4	2	0.49	0.109497
157	1	MP_UniprotAB	A0A0E2HB27_9FIRM	70	20894	6	2	6	2	0.49	0.109497
273	1	MP_UniprotAB	A0A0M2B3T9_ENTFC	57	20964	5	2	4	2	0.49	0.109497
360	1	MP_UniprotAB	D1QP02_9BACT	50	10294	2	1	2	1	0.49	0.109497
414	1	MP_UniprotAB	F9D460_PREDD	45	10337	2	1	2	1	0.49	0.109497
452	1	MP_UniprotAB	A0A0G3LHT4_XANCT	43	21014	2	2	2	2	0.49	0.109497
10	5	MP_UniprotAB	A0A0Q7IEX9_9RHIZ	154	43100	15	6	7	4	0.48	0.107263
10	15	MP_UniprotAB	A0A0R2CBN9_9LACO	107	43344	12	7	6	4	0.48	0.107263
77	1	MP_UniprotAB	A0A022NFV9_ENTMU	84	21136	6	2	4	2	0.48	0.107263
121	2	MP_UniprotAB	A0A099BXK6_9BACT	71	21253	4	2	4	2	0.48	0.107263
241	1	MP_UniprotAB	A0A0B2EWQ0_9BACL	60	21291	5	2	2	2	0.48	0.107263
247	1	MP_UniprotAB	A0A133YXP2_9BACT	59	21082	6	3	3	2	0.48	0.107263
268	1	MP_UniprotAB	A0A0B2EVY1_9BACL	57	21178	7	3	3	2	0.48	0.107263
310	1	MP_UniprotAB	D3HYF2_9BACT	54	10475	2	1	2	1	0.48	0.107263
10	7	MP_UniprotAB	C8WTX5_ALIAD	139	43857	17	7	7	4	0.47	0.105028
121	1	MP_UniprotAB	U2MJK1_9BACT	77	21552	5	2	4	2	0.47	0.105028
181	1	MP_UniprotAB	A0A095Y968_9BACT	66	10542	1	1	1	1	0.47	0.105028
208	1	MP_UniprotAB	A0A0Q0YIS6_PEDPE	63	10686	1	1	1	1	0.47	0.105028
322	1	MP_UniprotAB	A0A151ARA9_9CLOT	53	10673	2	1	2	1	0.47	0.105028
23	2	MP_UniprotAB	A0A096ABQ3_9BACT	133	55634	24	7	6	3	0.46	0.102793
39	1	MP_UniprotAB	A0A076GU65_ENTFC	135	66601	17	8	11	6	0.46	0.102793
217	1	MP_UniprotAB	R5IF75_9FIRM	62	10889	4	1	2	1	0.46	0.102793
227	1	MP_UniprotAB	A0A0Q0TT21_PEDPE	61	34226	8	3	8	3	0.45	0.100559
594	1	MP_UniprotAB	I7JEJ4_9RICK	35	11149	1	1	1	1	0.45	0.100559
52	1	MP_UniprotAB	D5ES22_PRER2	112	11191	5	2	2	1	0.44	0.098324
222	1	MP_UniprotAB	A0A095YXT1_9BACT	61	11226	1	1	1	1	0.44	0.098324
260	1	MP_UniprotAB	A0A0S2W3X4_9FIRM	58	11230	5	1	3	1	0.44	0.098324
343	1	MP_UniprotAB	A0A0D8IVJ1_9FIRM	51	11334	2	1	2	1	0.44	0.098324
390	1	MP_UniprotAB	A0A0Q0UU35_9BACI	48	11356	1	1	1	1	0.44	0.098324
399	1	MP_UniprotAB	A0A133Y6N8_9BACT	47	11356	2	1	2	1	0.44	0.098324
10	17	MP_UniprotAB	H2A0H9_PEDAC	50	11551	6	2	2	2	0.43	0.0960894
91	1	MP_UniprotAB	A0A0W7TTV2_9FIRM	88	11597	4	2	3	1	0.43	0.0960894
106	1	MP_UniprotAB	A0A0D8J257_9FIRM	83	11555	5	1	3	1	0.43	0.0960894
209	1	MP_UniprotAB	A0A0D8J1J0_9FIRM	62	11384	2	1	2	1	0.43	0.0960894
661	1	MP_UniprotAB	A0A090PIN2_9FLAO	22	11456	1	1	1	1	0.43	0.0960894
96	1	MP_UniprotAB	A0A076GU07_ENTFC	86	11772	1	1	1	1	0.42	0.0938547
185	1	MP_UniprotAB	D1PUG2_9BACT	65	11804	1	1	1	1	0.42	0.0938547
284	1	MP_UniprotAB	A0A076GTY7_ENTFC	56	11604	2	1	2	1	0.42	0.0938547
336	1	MP_UniprotAB	A0A017I6F1_ECOLX	51	11728	2	1	2	1	0.42	0.0938547
345	1	MP_UniprotAB	D1PD57_9BACT	51	11695	3	1	2	1	0.42	0.0938547
423	1	MP_UniprotAB	A0A0Q8BWX6_9BURK	45	11807	1	1	1	1	0.42	0.0938547
425	1	MP_UniprotAB	A0A011RPU3_9LACT	45	11654	1	1	1	1	0.42	0.0938547
443	1	MP_UniprotAB	A0A096CX24_9BACT	43	11657	3	1	2	1	0.42	0.0938547
555	1	MP_UniprotAB	J2MFQ5_9PSED	36	11756	1	1	1	1	0.42	0.0938547
231	1	MP_UniprotAB	A0A063KPM5_9GAMM	61	12039	2	1	2	1	0.41	0.0916201
430	1	MP_UniprotAB	A0A0W0LDH5_PSEMA	44	36713	6	3	3	3	0.41	0.0916201
571	1	MP_UniprotAB	A0A017I6C3_ECOLX	36	11937	1	1	1	1	0.41	0.0916201
92	1	MP_UniprotAB	A0A0Q0U1A5_PEDPE	87	25033	5	2	5	2	0.4	0.0893855
111	1	MP_UniprotAB	A0A0Q1A5C5_PEDPE	82	62862	11	5	9	5	0.4	0.0893855
141	1	MP_UniprotAB	A0A0D8J094_9FIRM	73	12351	1	1	1	1	0.4	0.0893855
364	1	MP_UniprotAB	A0A096AV13_9BACT	50	12180	2	1	1	1	0.4	0.0893855
23	6	MP_UniprotAB	D5ELJ3_CORAD	87	50834	24	6	3	2	0.39	0.0871508
47	1	MP_UniprotAB	A0A0B5QGB7_CLOBE	118	51777	13	5	10	4	0.39	0.0871508
65	2	MP_UniprotAB	E2NQI2_9FIRM	65	25281	14	2	2	2	0.39	0.0871508
79	1	MP_UniprotAB	A0A0E2H677_9FIRM	93	64288	14	5	10	4	0.39	0.0871508
146	1	MP_UniprotAB	A0A155GJG3_ENTCL	72	25446	3	2	3	2	0.39	0.0871508
184	1	MP_UniprotAB	R6WHP9_9FIRM	65	12480	2	1	2	1	0.39	0.0871508
246	1	MP_UniprotAB	M1MUR1_9CLOT	59	38228	5	3	3	2	0.39	0.0871508
246	2	MP_UniprotAB	A0A0B5QWZ2_CLOBE	58	38256	5	3	3	2	0.39	0.0871508
482	1	MP_UniprotAB	A0A0D8J2B8_9FIRM	41	12537	2	1	1	1	0.39	0.0871508
560	1	MP_UniprotAB	A0A0D8J654_9FIRM	36	12401	3	1	1	1	0.39	0.0871508
590	1	MP_UniprotAB	A0A089I3D1_9BACL	35	12512	1	1	1	1	0.39	0.0871508
176	1	MP_UniprotAB	A0A0D8J129_9FIRM	67	39254	9	3	7	3	0.38	0.0849162
337	1	MP_UniprotAB	J0NC47_9CLOT	51	12840	3	1	3	1	0.38	0.0849162
340	1	MP_UniprotAB	A0A0E2H531_9FIRM	51	12892	2	1	2	1	0.38	0.0849162
436	1	MP_UniprotAB	W5YM12_9ALTE	44	12634	4	1	1	1	0.38	0.0849162
609	1	MP_UniprotAB	C0C6N8_9FIRM	33	12860	5	1	4	1	0.38	0.0849162
86	1	MP_UniprotAB	C9MTA9_9BACT	89	26428	3	2	2	2	0.37	0.0826816
123	1	MP_UniprotAB	A0A0E2HP33_9FIRM	77	12953	4	1	3	1	0.37	0.0826816
358	1	MP_UniprotAB	R7MDY8_9CLOT	50	13019	2	1	2	1	0.37	0.0826816
469	1	MP_UniprotAB	A0A0D5WVH2_9ENTR	41	13245	1	1	1	1	0.37	0.0826816
650	1	MP_UniprotAB	F9D5I9_PREDD	28	12933	3	1	2	1	0.37	0.0826816
242	1	MP_UniprotAB	A0A0B2F0X3_9BACL	60	13293	1	1	1	1	0.36	0.0804469
175	1	MP_UniprotAB	A6YCZ8_9FIRM	67	13708	2	1	1	1	0.35	0.0782123
197	1	MP_UniprotAB	A0A0D8J1G7_9FIRM	64	13682	10	2	4	1	0.35	0.0782123
299	1	MP_UniprotAB	A0A0B5QB58_CLOBE	55	13760	3	1	2	1	0.35	0.0782123
449	1	MP_UniprotAB	A0A084JI53_9CLOT	43	13715	4	1	3	1	0.35	0.0782123
10	6	MP_UniprotAB	A0A0M1JCA7_9GAMM	147	43421	14	8	4	3	0.34	0.0759777
42	8	MP_UniprotAB	A0A0A5G2P0_9BACI	77	28717	4	2	3	2	0.34	0.0759777
69	1	MP_UniprotAB	A0A095Y669_9BACT	100	14078	11	4	1	1	0.34	0.0759777
278	1	MP_UniprotAB	A0A0D8J233_9FIRM	56	13940	2	1	2	1	0.34	0.0759777
344	1	MP_UniprotAB	E3GIB0_EUBLK	51	14121	2	1	2	1	0.34	0.0759777
363	1	MP_UniprotAB	A0A0D8J241_9FIRM	50	14181	4	1	4	1	0.34	0.0759777
419	1	MP_UniprotAB	G9RPN2_9FIRM	45	14082	2	1	2	1	0.34	0.0759777
426	1	MP_UniprotAB	E5V7D7_9BACE	45	14012	2	1	2	1	0.34	0.0759777
445	1	MP_UniprotAB	D9QPT1_ACEAZ	43	14186	1	1	1	1	0.34	0.0759777
485	1	MP_UniprotAB	A0A0R2H7S6_PEDPE	40	14140	2	1	2	1	0.34	0.0759777
551	1	MP_UniprotAB	A0A0Q8QMM7_9BURK	37	14064	1	1	1	1	0.34	0.0759777
10	8	MP_UniprotAB	F9D151_PREDD	135	44309	12	5	7	3	0.33	0.073743
10	12	MP_UniprotAB	EFTU_ALKOO	116	44098	10	4	5	3	0.33	0.073743
10	13	MP_UniprotAB	F1TDW2_9FIRM	115	43892	6	4	4	3	0.33	0.073743
25	2	MP_UniprotAB	L1N4Z9_9BACT	93	59727	7	5	6	4	0.33	0.073743
25	3	MP_UniprotAB	A0A069QH79_PRELO	64	59884	6	4	6	4	0.33	0.073743
42	3	MP_UniprotAB	A0A072X2Q7_CLOBO	108	29246	4	2	2	2	0.33	0.073743
42	5	MP_UniprotAB	A0A0D1BVY7_CLOBO	105	29662	3	2	3	2	0.33	0.073743
42	7	MP_UniprotAB	A0A0A0I424_CLOBO	100	44387	3	3	3	3	0.33	0.073743
63	1	MP_UniprotAB	A0A096AD48_9BACT	106	14483	4	1	3	1	0.33	0.073743
112	1	MP_UniprotAB	A0A0D8IZC3_9FIRM	81	14495	4	1	4	1	0.33	0.073743
178	1	MP_UniprotAB	A0A0D8IYY5_9FIRM	67	14503	2	1	2	1	0.33	0.073743
402	1	MP_UniprotAB	A0A0A6SFN1_CLOBU	47	14273	2	1	2	1	0.33	0.073743
501	1	MP_UniprotAB	A0A095Y6L1_9BACT	39	14453	4	1	4	1	0.33	0.073743
42	9	MP_UniprotAB	A9KSQ8_CLOPH	59	30070	2	2	2	2	0.32	0.0715084
60	2	MP_UniprotAB	E2I6X4_9BACT	67	29816	15	4	4	2	0.32	0.0715084
142	1	MP_UniprotAB	A0A0D8J0W1_9FIRM	73	14797	2	1	2	1	0.32	0.0715084
149	1	MP_UniprotAB	A0A076GXT8_ENTFC	72	60707	11	4	11	4	0.32	0.0715084
199	1	MP_UniprotAB	A0A133YY94_9BACT	64	14830	2	1	2	1	0.32	0.0715084
206	1	MP_UniprotAB	A0A075KFL2_9FIRM	63	14807	5	1	3	1	0.32	0.0715084
221	1	MP_UniprotAB	A0A0S2EVP0_9RHIZ	61	14958	1	1	1	1	0.32	0.0715084
282	1	MP_UniprotAB	U2CLX5_9BACE	56	14808	1	1	1	1	0.32	0.0715084
302	1	MP_UniprotAB	A0A0D8J184_9FIRM	54	15003	2	1	2	1	0.32	0.0715084
429	1	MP_UniprotAB	A0A069D6V5_9BACE	41	29821	5	2	3	2	0.32	0.0715084
431	1	MP_UniprotAB	N2Q6M9_ECOLX	44	15012	1	1	1	1	0.32	0.0715084
442	1	MP_UniprotAB	A0A133YSC2_9FIRM	43	15025	2	1	1	1	0.32	0.0715084
475	1	MP_UniprotAB	A0A016BD79_BACFG	41	14716	1	1	1	1	0.32	0.0715084
624	1	MP_UniprotAB	A0A0N1LZZ5_9ENTE	32	14832	1	1	1	1	0.32	0.0715084
1	5	MP_UniprotAB	A0A139NT49_9STRE	281	46934	104	23	7	3	0.31	0.0692737
23	9	MP_UniprotAB	B7TWB5_9RICK	35	15200	2	1	2	1	0.31	0.0692737
97	1	MP_UniprotAB	A0A098TGV6_9CHRO	86	15246	1	1	1	1	0.31	0.0692737
164	1	MP_UniprotAB	A0A0M0N1I0_9BACT	69	30978	2	2	2	2	0.31	0.0692737
272	1	MP_UniprotAB	E4LBX7_9FIRM	57	15383	5	1	4	1	0.31	0.0692737
355	1	MP_UniprotAB	G2LHU4_CHLTF	50	15243	1	1	1	1	0.31	0.0692737
495	1	MP_UniprotAB	W0A7C6_9SPHN	40	15476	1	1	1	1	0.31	0.0692737
520	1	MP_UniprotAB	A0A0G0PFX7_9BACT	38	15342	1	1	1	1	0.31	0.0692737
542	1	MP_UniprotAB	A0A158BP41_9BURK	37	15169	1	1	1	1	0.31	0.0692737
1	6	MP_UniprotAB	R5KZC0_9CLOT	103	47467	62	8	3	3	0.3	0.0670391
1	9	MP_UniprotAB	A0A099BX00_9BACT	75	47733	9	3	6	3	0.3	0.0670391
83	1	MP_UniprotAB	A0A0Q0U0P9_PEDPE	92	32212	7	3	4	2	0.3	0.0670391
183	1	MP_UniprotAB	A0A011A2A8_9CLOT	65	15772	1	1	1	1	0.3	0.0670391
216	1	MP_UniprotAB	A0A0R3LNC3_9BRAD	62	15800	1	1	1	1	0.3	0.0670391
243	1	MP_UniprotAB	A0A0D8J3X0_9FIRM	60	15777	2	1	2	1	0.3	0.0670391
281	1	MP_UniprotAB	A0A0D8J3P3_9FIRM	56	15606	1	1	1	1	0.3	0.0670391
293	1	MP_UniprotAB	A0A0D8J6Y2_9FIRM	55	15670	5	2	3	1	0.3	0.0670391
303	1	MP_UniprotAB	A0A076GWF2_ENTFC	54	31872	5	2	4	2	0.3	0.0670391
342	1	MP_UniprotAB	A0A017I967_ECOLX	51	15759	2	1	2	1	0.3	0.0670391
572	1	MP_UniprotAB	A0A091BV10_9ENTE	36	15860	1	1	1	1	0.3	0.0670391
76	1	MP_UniprotAB	A0A069QMN7_PRELO	95	16055	6	1	4	1	0.29	0.0648045
132	1	MP_UniprotAB	A0A095ZGB2_9BACT	75	16299	2	1	1	1	0.29	0.0648045
190	1	MP_UniprotAB	C3RS36_9ENTE	65	16162	1	1	1	1	0.29	0.0648045
294	1	MP_UniprotAB	A0A017IMK3_ECOLX	55	16147	1	1	1	1	0.29	0.0648045
381	1	MP_UniprotAB	A0A017I3J8_ECOLX	48	16334	1	1	1	1	0.29	0.0648045
499	1	MP_UniprotAB	A0A0X1U8F3_CLOPR	39	16365	1	1	1	1	0.29	0.0648045
23	4	MP_UniprotAB	A0A0D6ACH2_9CHRO	105	51968	39	6	4	3	0.28	0.0625698
31	1	MP_UniprotAB	A0A0Q1DJF0_PEDPE	147	34320	15	2	9	2	0.28	0.0625698
84	1	MP_UniprotAB	K9T127_9CYAN	91	16725	3	2	2	1	0.28	0.0625698
169	1	MP_UniprotAB	A0A0D8IXZ0_9FIRM	68	16613	1	1	1	1	0.28	0.0625698
214	1	MP_UniprotAB	A0A0Q1DRI0_PEDPE	62	51330	7	3	6	3	0.28	0.0625698
255	1	MP_UniprotAB	A0A0R2H9G1_PEDPE	59	34031	3	2	3	2	0.28	0.0625698
388	1	MP_UniprotAB	A0A0E2HFX2_9FIRM	48	16491	1	1	1	1	0.28	0.0625698
23	5	MP_UniprotAB	L8M6F5_9CYAN	91	52061	27	5	4	3	0.27	0.0603352
60	3	MP_UniprotAB	A0A098TJJ3_9CHRO	63	53519	24	5	10	3	0.27	0.0603352
109	1	MP_UniprotAB	D1PU28_9BACT	82	17176	1	1	1	1	0.27	0.0603352
134	1	MP_UniprotAB	S0JM59_9ENTE	75	17686	3	1	3	1	0.27	0.0603352
154	1	MP_UniprotAB	W7CUK8_9LIST	71	17062	2	1	1	1	0.27	0.0603352
323	1	MP_UniprotAB	A0A076GRA1_ENTFC	52	17608	3	1	3	1	0.27	0.0603352
329	1	MP_UniprotAB	A0A0R2HJR1_PEDPE	52	17629	4	1	3	1	0.27	0.0603352
365	1	MP_UniprotAB	A0A0M1X895_ENTFC	49	35112	2	2	2	2	0.27	0.0603352
455	1	MP_UniprotAB	A0A0G9H0I4_LACPN	42	17634	1	1	1	1	0.27	0.0603352
540	1	MP_UniprotAB	E6UYP0_VARPE	37	17205	1	1	1	1	0.27	0.0603352
599	1	MP_UniprotAB	A0A0Q0V0Y0_9BACI	34	17544	1	1	1	1	0.27	0.0603352
641	1	MP_UniprotAB	X8B574_MYCAV	29	17595	1	1	1	1	0.27	0.0603352
4	9	MP_UniprotAB	A0A0X1TKS7_9FIRM	96	35948	19	3	6	2	0.26	0.0581006
212	1	MP_UniprotAB	A0A0B5QCY5_CLOBE	62	36062	5	2	5	2	0.26	0.0581006
226	1	MP_UniprotAB	A0A076GS57_ENTFC	61	18042	1	1	1	1	0.26	0.0581006
252	1	MP_UniprotAB	E0XYU1_9BACT	59	18043	1	1	1	1	0.26	0.0581006
349	1	MP_UniprotAB	W0EUG6_9PORP	51	18175	1	1	1	1	0.26	0.0581006
383	1	MP_UniprotAB	A0A0R2HA21_PEDPE	48	17733	3	1	3	1	0.26	0.0581006
511	1	MP_UniprotAB	R6WUE7_9BACT	38	18254	3	1	3	1	0.26	0.0581006
538	1	MP_UniprotAB	A0A074LE03_PAEPO	37	17825	2	2	1	1	0.26	0.0581006
50	1	MP_UniprotAB	A0A076GST5_ENTFC	113	57121	16	3	13	3	0.25	0.0558659
64	2	MP_UniprotAB	A0A0N8VY29_PEDPE	51	37195	4	2	3	2	0.25	0.0558659
127	1	MP_UniprotAB	A0A096A4X3_9BACT	76	18791	2	1	2	1	0.25	0.0558659
163	1	MP_UniprotAB	Q9ZER7_CLOAT	69	18888	6	2	2	1	0.25	0.0558659
198	1	MP_UniprotAB	A0A096CDV3_9BACT	64	18750	1	1	1	1	0.25	0.0558659
315	1	MP_UniprotAB	U2NJY9_9BACT	53	18422	3	1	2	1	0.25	0.0558659
362	1	MP_UniprotAB	A0A0D8HMK6_9ACTN	50	18606	1	1	1	1	0.25	0.0558659
497	1	MP_UniprotAB	A0A011A7I0_9CLOT	39	18370	1	1	1	1	0.25	0.0558659
135	1	MP_UniprotAB	A0A076GMT0_ENTFC	74	39248	2	2	2	2	0.24	0.0536313
305	1	MP_UniprotAB	C2WA53_BACCE	54	18978	1	1	1	1	0.24	0.0536313
361	1	MP_UniprotAB	A0A078SDU4_BACUN	50	19170	4	1	2	1	0.24	0.0536313
424	1	MP_UniprotAB	A0A076GMS5_ENTFC	45	39633	6	2	4	2	0.24	0.0536313
476	1	MP_UniprotAB	A0Y0Q6_9GAMM	41	19575	1	1	1	1	0.24	0.0536313
564	1	MP_UniprotAB	K9SL61_9CYAN	36	19344	1	1	1	1	0.24	0.0536313
25	1	MP_UniprotAB	A0A134BG65_9BACT	167	60191	7	6	4	3	0.23	0.0513966
171	1	MP_UniprotAB	A0A0X8PPN7_ENTGA	68	20183	2	1	2	1	0.23	0.0513966
245	1	MP_UniprotAB	A0A0S7XDD8_9BACT	59	20313	1	1	1	1	0.23	0.0513966
297	1	MP_UniprotAB	D2WP07_ENTHR	55	19807	5	2	4	1	0.23	0.0513966
331	1	MP_UniprotAB	F0F7V4_9BACT	52	39858	3	2	2	2	0.23	0.0513966
354	1	MP_UniprotAB	A0A022N717_ENTMU	50	20191	7	1	5	1	0.23	0.0513966
378	1	MP_UniprotAB	A0A087LGH9_GEOSE	48	20208	1	1	1	1	0.23	0.0513966
395	1	MP_UniprotAB	A0A0D8J480_9FIRM	47	20206	2	1	2	1	0.23	0.0513966
492	1	MP_UniprotAB	A0A0W7TMV4_9FIRM	40	20325	1	1	1	1	0.23	0.0513966
6	3	MP_UniprotAB	A0A0R1ZX78_9LACO	75	41960	11	3	3	2	0.22	0.049162
66	1	MP_UniprotAB	M2VVG0_GALSU	104	42834	5	3	1	1	0.22	0.049162
85	1	MP_UniprotAB	E7RQF7_9BACT	90	20713	2	1	2	1	0.22	0.049162
89	1	MP_UniprotAB	A0A0X8GNE3_9BURK	88	43044	12	5	3	2	0.22	0.049162
111	2	MP_UniprotAB	A0A076GWD8_ENTFC	65	63537	9	4	5	3	0.22	0.049162
115	1	MP_UniprotAB	E2ZAN0_9FIRM	80	20615	1	1	1	1	0.22	0.049162
143	1	MP_UniprotAB	A0A028V4E3_PSEPS	73	20638	1	1	1	1	0.22	0.049162
174	1	MP_UniprotAB	A0A076GPN6_ENTFC	67	20773	2	1	2	1	0.22	0.049162
225	1	MP_UniprotAB	A0A076GVI6_ENTFC	61	20877	1	1	1	1	0.22	0.049162
240	1	MP_UniprotAB	A0A095Y430_9BACT	60	21136	3	1	2	1	0.22	0.049162
287	1	MP_UniprotAB	U2QH37_9BACT	56	21245	3	1	3	1	0.22	0.049162
326	1	MP_UniprotAB	A0A069SBE3_BACVU	52	21211	2	1	2	1	0.22	0.049162
333	1	MP_UniprotAB	A0A076GMK7_ENTFC	52	20988	2	1	2	1	0.22	0.049162
348	1	MP_UniprotAB	A0A133PSX7_9BACT	51	20740	1	1	1	1	0.22	0.049162
370	1	MP_UniprotAB	RRF_CLOPH	49	20896	2	1	2	1	0.22	0.049162
413	1	MP_UniprotAB	R5CTT3_9FIRM	46	20784	2	1	2	1	0.22	0.049162
460	1	MP_UniprotAB	K7RW25_9CYAN	42	20612	11	1	6	1	0.22	0.049162
468	1	MP_UniprotAB	A0A0E2HFR7_9FIRM	42	20689	6	1	6	1	0.22	0.049162
535	1	MP_UniprotAB	A0A0B5QBU9_CLOBE	37	20821	1	1	1	1	0.22	0.049162
545	1	MP_UniprotAB	A0A133Y5F0_9BACT	37	21164	1	1	1	1	0.22	0.049162
642	1	MP_UniprotAB	R6BGS0_9CLOT	29	20491	1	1	1	1	0.22	0.049162
10	9	MP_UniprotAB	R7L4D7_9BACT	133	43376	6	2	3	2	0.21	0.0469274
10	16	MP_UniprotAB	C7PUF6_CHIPD	88	43238	4	3	2	2	0.21	0.0469274
75	1	MP_UniprotAB	A0A022N790_ENTMU	96	44517	7	2	6	1	0.21	0.0469274
177	1	MP_UniprotAB	D5EUT3_PRER2	67	21882	2	2	1	1	0.21	0.0469274
317	1	MP_UniprotAB	A0A022ND66_ENTMU	53	21621	1	1	1	1	0.21	0.0469274
437	1	MP_UniprotAB	A0A133VEB3_9EURY	44	21994	1	1	1	1	0.21	0.0469274
478	1	MP_UniprotAB	G9ESH4_9GAMM	41	21948	1	1	1	1	0.21	0.0469274
516	1	MP_UniprotAB	A0A0S7ZH82_9BACT	38	22148	1	1	1	1	0.21	0.0469274
525	1	MP_UniprotAB	A0A0S4QG26_9ACTN	38	21465	1	1	1	1	0.21	0.0469274
578	1	MP_UniprotAB	D1PD84_9BACT	35	21813	6	1	4	1	0.21	0.0469274
579	1	MP_UniprotAB	A0A133MVR2_ENTFC	35	22130	2	1	2	1	0.21	0.0469274
593	1	MP_UniprotAB	A0A0B2F189_9BACL	35	21623	2	1	1	1	0.21	0.0469274
638	1	MP_UniprotAB	A0A0R3EMG1_9MYCO	30	21960	1	1	1	1	0.21	0.0469274
651	1	MP_UniprotAB	A0A076GS78_ENTFC	28	21453	6	1	5	1	0.21	0.0469274
1	10	MP_UniprotAB	J0R6L7_BARTA	58	45882	2	2	2	2	0.2	0.0446927
72	1	MP_UniprotAB	A0A0Q9YSS4_SALET	98	22726	5	4	1	1	0.2	0.0446927
129	1	MP_UniprotAB	T0T750_9FIRM	76	45982	5	2	5	2	0.2	0.0446927
165	1	MP_UniprotAB	F9CZP8_PREDD	69	22517	3	1	2	1	0.2	0.0446927
179	1	MP_UniprotAB	A0A061N4F7_9BACL	66	23328	2	1	1	1	0.2	0.0446927
298	1	MP_UniprotAB	A0A076GV00_ENTFC	55	23169	2	1	1	1	0.2	0.0446927
330	1	MP_UniprotAB	A0A101JVM7_9BRAD	52	22889	1	1	1	1	0.2	0.0446927
377	1	MP_UniprotAB	A0A096A7Z6_9BACT	48	22906	2	1	2	1	0.2	0.0446927
394	1	MP_UniprotAB	L1MTW2_9BACT	47	22952	5	1	2	1	0.2	0.0446927
401	1	MP_UniprotAB	A0A0D8J1F9_9FIRM	47	23046	1	1	1	1	0.2	0.0446927
484	1	MP_UniprotAB	S5S5L9_RHIET	41	22914	1	1	1	1	0.2	0.0446927
498	1	MP_UniprotAB	S0F491_9BACE	39	22590	2	1	2	1	0.2	0.0446927
595	1	MP_UniprotAB	K9Z212_CYAAP	34	22492	1	1	1	1	0.2	0.0446927
631	1	MP_UniprotAB	R5NPX8_9CLOT	31	23119	1	1	1	1	0.2	0.0446927
653	1	MP_UniprotAB	A0A0Q6R8B4_9MICO	28	22616	1	1	1	1	0.2	0.0446927
1	7	MP_UniprotAB	A0A0R1ZWK1_9LACO	97	47260	3	2	2	2	0.19	0.0424581
73	1	MP_UniprotAB	L2NYK8_ENTFC	98	72556	11	3	10	3	0.19	0.0424581
90	1	MP_UniprotAB	A0A0D8IY38_9FIRM	88	49015	5	2	5	2	0.19	0.0424581
93	1	MP_UniprotAB	A0A069ZJQ7_9PORP	87	23859	1	1	1	1	0.19	0.0424581
131	1	MP_UniprotAB	D1PZ28_9BACT	75	23783	1	1	1	1	0.19	0.0424581
253	1	MP_UniprotAB	A0A0Q1DRC3_PEDPE	59	49104	6	2	6	2	0.19	0.0424581
256	1	MP_UniprotAB	I0TBQ2_9BACT	58	23771	1	1	1	1	0.19	0.0424581
275	1	MP_UniprotAB	A0A133YA44_9BACT	57	23499	3	1	3	1	0.19	0.0424581
276	1	MP_UniprotAB	A0A022N6Q2_ENTMU	56	24402	3	1	3	1	0.19	0.0424581
291	1	MP_UniprotAB	R6VKU5_9BACT	55	49166	6	2	4	2	0.19	0.0424581
291	2	MP_UniprotAB	R5C888_9BACT	53	49510	5	2	4	2	0.19	0.0424581
291	3	MP_UniprotAB	D3I1K1_9BACT	44	48998	6	2	4	2	0.19	0.0424581
314	1	MP_UniprotAB	A0A0F0KYJ9_9MICO	54	24160	1	1	1	1	0.19	0.0424581
339	1	MP_UniprotAB	L2LC94_ENTFC	51	49562	5	2	4	2	0.19	0.0424581
451	1	MP_UniprotAB	A0A0R2HAT3_PEDPE	43	24536	2	1	2	1	0.19	0.0424581
502	1	MP_UniprotAB	V5C0B8_9BURK	39	23789	1	1	1	1	0.19	0.0424581
133	1	MP_UniprotAB	A0A0C7N7C1_9THEO	75	24654	2	1	2	1	0.18	0.0402235
251	1	MP_UniprotAB	A0A109CZY6_AGRVI	59	24835	1	1	1	1	0.18	0.0402235
269	1	MP_UniprotAB	A0A076GS82_ENTFC	57	24887	6	1	5	1	0.18	0.0402235
321	1	MP_UniprotAB	A0A0Q0U151_PEDPE	53	24976	2	1	2	1	0.18	0.0402235
353	1	MP_UniprotAB	K9SD42_9CYAN	50	50415	6	2	2	1	0.18	0.0402235
379	1	MP_UniprotAB	A0A0B5Q7S5_CLOBE	48	24679	1	1	1	1	0.18	0.0402235
486	1	MP_UniprotAB	A0A151AKY9_9CLOT	40	25819	2	1	2	1	0.18	0.0402235
601	1	MP_UniprotAB	A0A0P7NDZ2_9BACI	34	24753	1	1	1	1	0.18	0.0402235
23	3	MP_UniprotAB	A0A072MUV8_9BIFI	111	53811	27	5	3	2	0.17	0.0379888
23	8	MP_UniprotAB	A0A014NPG4_MYCMC	60	52335	4	2	3	2	0.17	0.0379888
42	1	MP_UniprotAB	A0A097APE8_THEKI	130	53492	3	2	2	2	0.17	0.0379888
105	1	MP_UniprotAB	F9D539_PREDD	78	52729	4	2	4	2	0.17	0.0379888
170	1	MP_UniprotAB	A0A0A3B7L6_9PAST	68	26840	1	1	1	1	0.17	0.0379888
224	1	MP_UniprotAB	A0A0B2F285_9BACL	61	26954	7	2	2	1	0.17	0.0379888
232	1	MP_UniprotAB	A0A0B5QS91_CLOBE	60	54459	8	2	5	2	0.17	0.0379888
244	1	MP_UniprotAB	A0A0R2H5H2_PEDPE	60	27085	1	1	1	1	0.17	0.0379888
249	1	MP_UniprotAB	E3GGP8_EUBLK	59	27265	5	1	3	1	0.17	0.0379888
286	1	MP_UniprotAB	A0A017IJ06_ECOLX	56	27203	1	1	1	1	0.17	0.0379888
400	1	MP_UniprotAB	A0A076GS39_ENTFC	47	27242	7	1	6	1	0.17	0.0379888
444	1	MP_UniprotAB	A0A0F5LRZ2_9RHIZ	43	26337	1	1	1	1	0.17	0.0379888
529	1	MP_UniprotAB	Z4WYN7_9ACTN	38	26216	1	1	1	1	0.17	0.0379888
563	1	MP_UniprotAB	D1BJ25_SANKS	36	27323	1	1	1	1	0.17	0.0379888
565	1	MP_UniprotAB	W5TK41_9NOCA	36	27105	1	1	1	1	0.17	0.0379888
568	1	MP_UniprotAB	A0A094N0H8_9GAMM	36	26820	1	1	1	1	0.17	0.0379888
26	3	MP_UniprotAB	A0A017I9Q1_ECOLX	86	57494	6	2	6	2	0.16	0.0357542
26	4	MP_UniprotAB	A0A0R2H619_PEDPE	69	57188	7	2	6	2	0.16	0.0357542
26	5	MP_UniprotAB	A0A0D8J6K9_9FIRM	67	57551	4	2	4	2	0.16	0.0357542
26	6	MP_UniprotAB	A0A023P0T7_9BACI	62	57370	4	2	3	2	0.16	0.0357542
26	7	MP_UniprotAB	F5L6P4_9BACI	57	57367	2	2	2	2	0.16	0.0357542
122	1	MP_UniprotAB	R7NE59_9FIRM	77	28839	1	1	1	1	0.16	0.0357542
130	1	MP_UniprotAB	A0A014LEE1_9ACTN	76	28324	1	1	1	1	0.16	0.0357542
137	1	MP_UniprotAB	A0A0K2MCH3_CLOPA	74	56285	9	2	6	2	0.16	0.0357542
162	1	MP_UniprotAB	A0A0A7HIU5_CLOTY	69	27918	2	1	2	1	0.16	0.0357542
173	1	MP_UniprotAB	A0A076GP56_ENTFC	67	28079	1	1	1	1	0.16	0.0357542
194	1	MP_UniprotAB	A0A0R2HA29_PEDPE	64	27657	6	1	5	1	0.16	0.0357542
218	1	MP_UniprotAB	A0A076GP39_ENTFC	52	56461	3	2	3	2	0.16	0.0357542
235	1	MP_UniprotAB	A0A0B5QQG9_CLOBE	60	28636	5	1	2	1	0.16	0.0357542
270	1	MP_UniprotAB	H1Q4P2_9BACT	57	28251	3	1	2	1	0.16	0.0357542
280	1	MP_UniprotAB	A0A085G3G2_9ENTR	56	28404	2	1	1	1	0.16	0.0357542
316	1	MP_UniprotAB	A0A071L8N8_9PROT	53	27399	1	1	1	1	0.16	0.0357542
332	1	MP_UniprotAB	R7KG58_9BURK	52	27379	1	1	1	1	0.16	0.0357542
357	1	MP_UniprotAB	R6AYN5_9FIRM	50	28734	1	1	1	1	0.16	0.0357542
462	1	MP_UniprotAB	A0A0Q5TAV0_9SPHI	42	28030	1	1	1	1	0.16	0.0357542
557	1	MP_UniprotAB	B2IGV9_BEII9	36	27613	1	1	1	1	0.16	0.0357542
570	1	MP_UniprotAB	A0A087IPJ7_VIBVL	36	28381	1	1	1	1	0.16	0.0357542
620	1	MP_UniprotAB	A0A0U5JB58_9CLOT	32	28355	1	1	1	1	0.16	0.0357542
88	1	MP_UniprotAB	A0A0A7RFY9_9LACO	89	30178	1	1	1	1	0.15	0.0335196
188	1	MP_UniprotAB	M1LN99_9CLOT	65	30491	3	1	3	1	0.15	0.0335196
248	1	MP_UniprotAB	A0A073CSX5_CLOBO	59	29905	1	1	1	1	0.15	0.0335196
289	1	MP_UniprotAB	T0UA98_9ENTE	55	30646	2	1	2	1	0.15	0.0335196
325	1	MP_UniprotAB	A0A022NBG7_ENTMU	52	29180	2	1	2	1	0.15	0.0335196
350	1	MP_UniprotAB	Q6ST45_ACIFR	51	30239	8	1	3	1	0.15	0.0335196
376	1	MP_UniprotAB	A0A0S8A6S2_9BACT	49	29125	2	1	1	1	0.15	0.0335196
406	1	MP_UniprotAB	A0A0Q0YFK3_PEDPE	46	30767	5	1	4	1	0.15	0.0335196
411	1	MP_UniprotAB	A0A015S852_BACFG	46	30047	2	1	1	1	0.15	0.0335196
422	1	MP_UniprotAB	G7LXN7_9CLOT	45	30473	3	1	3	1	0.15	0.0335196
454	1	MP_UniprotAB	A0A096AA45_9BACT	42	29464	2	1	2	1	0.15	0.0335196
480	1	MP_UniprotAB	A0A097IJ55_9CORY	41	29192	2	1	1	1	0.15	0.0335196
515	1	MP_UniprotAB	A0A066XV98_9ACTN	38	30510	1	1	1	1	0.15	0.0335196
519	1	MP_UniprotAB	D5EVI2_PRER2	38	29356	1	1	1	1	0.15	0.0335196
589	1	MP_UniprotAB	Q9EZW1_9LACT	35	30216	2	1	2	1	0.15	0.0335196
592	1	MP_UniprotAB	A0A063Y5I6_9GAMM	35	30700	5	1	1	1	0.15	0.0335196
655	1	MP_UniprotAB	X8AQS1_MYCXE	27	30135	1	1	1	1	0.15	0.0335196
42	4	MP_UniprotAB	A0A0L6U2A7_9FIRM	105	63027	2	2	1	1	0.14	0.0312849
210	1	MP_UniprotAB	A0A0F4RBX4_9GAMM	62	31697	1	1	1	1	0.14	0.0312849
300	1	MP_UniprotAB	B2TBI7_PARPJ	55	32006	1	1	1	1	0.14	0.0312849
327	1	MP_UniprotAB	A0A151ANF6_9CLOT	52	32431	1	1	1	1	0.14	0.0312849
366	1	MP_UniprotAB	A0A0Q8D5G4_9GAMM	49	32502	1	1	1	1	0.14	0.0312849
367	1	MP_UniprotAB	F9D610_PREDD	49	31208	3	1	2	1	0.14	0.0312849
371	1	MP_UniprotAB	A0A022N8D1_ENTMU	49	31882	1	1	1	1	0.14	0.0312849
420	1	MP_UniprotAB	R5U662_9FIRM	45	32281	1	1	1	1	0.14	0.0312849
434	1	MP_UniprotAB	A0A095Y600_9BACT	44	31492	1	1	1	1	0.14	0.0312849
448	1	MP_UniprotAB	A0A0M1XWQ6_ENTFC	43	31018	4	1	2	1	0.14	0.0312849
456	1	MP_UniprotAB	A0A017RVU1_9CLOT	42	31794	1	1	1	1	0.14	0.0312849
490	1	MP_UniprotAB	A7IMD4_XANP2	40	30992	1	1	1	1	0.14	0.0312849
496	1	MP_UniprotAB	A0A076GX43_ENTFC	39	31866	6	1	4	1	0.14	0.0312849
504	1	MP_UniprotAB	J4TS34_9PAST	39	31054	1	1	1	1	0.14	0.0312849
508	1	MP_UniprotAB	A0A017I3E9_ECOLX	39	30919	3	1	3	1	0.14	0.0312849
547	1	MP_UniprotAB	E6U9Y8_ETHHY	37	32351	2	1	2	1	0.14	0.0312849
574	1	MP_UniprotAB	A0A0E1EHM8_9PSED	36	32104	1	1	1	1	0.14	0.0312849
625	1	MP_UniprotAB	A0A076GPG0_ENTFC	31	31665	2	1	2	1	0.14	0.0312849
627	1	MP_UniprotAB	A0A0F4QP53_9GAMM	31	31295	2	1	2	1	0.14	0.0312849
630	1	MP_UniprotAB	A0A0N9N816_9ACTN	31	32124	1	1	1	1	0.14	0.0312849
644	1	MP_UniprotAB	A0A0C1IKW2_9SPHI	29	31866	1	1	1	1	0.14	0.0312849
659	1	MP_UniprotAB	A0A0J8ABZ6_9ACTN	25	31876	1	1	1	1	0.14	0.0312849
87	1	MP_UniprotAB	A0A096ADT6_9BACT	89	35683	2	2	1	1	0.13	0.0290503
99	1	MP_UniprotAB	A0A096CA95_9BACT	86	33732	3	2	2	1	0.13	0.0290503
151	1	MP_UniprotAB	A0A076GRY1_ENTFC	71	35480	4	1	4	1	0.13	0.0290503
196	1	MP_UniprotAB	A0A0A7MCS2_ACTEU	64	33622	3	2	2	1	0.13	0.0290503
207	1	MP_UniprotAB	W2C3Y9_9PORP	63	33180	3	1	3	1	0.13	0.0290503
219	1	MP_UniprotAB	A0A0P9DZJ3_9ARCH	61	35344	3	1	1	1	0.13	0.0290503
335	1	MP_UniprotAB	R5CGS1_9BACT	52	33361	2	1	2	1	0.13	0.0290503
356	1	MP_UniprotAB	A0A076GRW4_ENTFC	50	34506	4	1	4	1	0.13	0.0290503
374	1	MP_UniprotAB	A0A0R2H972_PEDPE	49	34733	2	1	2	1	0.13	0.0290503
386	1	MP_UniprotAB	A0A078L9S2_9CHLA	48	33851	1	1	1	1	0.13	0.0290503
397	1	MP_UniprotAB	E6MMW2_9BACT	47	34158	1	1	1	1	0.13	0.0290503
415	1	MP_UniprotAB	A0A024QAA4_9BACI	45	35456	1	1	1	1	0.13	0.0290503
427	1	MP_UniprotAB	A0A0J5SHY6_9BACI	45	35312	1	1	1	1	0.13	0.0290503
438	1	MP_UniprotAB	A0A076GR43_ENTFC	44	34680	8	1	7	1	0.13	0.0290503
446	1	MP_UniprotAB	A0A0M2Q6I3_BURGA	43	33860	1	1	1	1	0.13	0.0290503
488	1	MP_UniprotAB	A0A069QM96_PRELO	40	34203	1	1	1	1	0.13	0.0290503
512	1	MP_UniprotAB	A0A098TLB6_9CHRO	38	35477	2	1	1	1	0.13	0.0290503
536	1	MP_UniprotAB	A0A017III1_ECOLX	37	35681	10	1	5	1	0.13	0.0290503
539	1	MP_UniprotAB	E7G5M5_9FIRM	37	34131	1	1	1	1	0.13	0.0290503
556	1	MP_UniprotAB	A0A0R2H6W2_PEDPE	36	33239	2	1	2	1	0.13	0.0290503
576	1	MP_UniprotAB	HLYC_RICCK	35	33766	1	1	1	1	0.13	0.0290503
623	1	MP_UniprotAB	D3HVP0_9BACT	32	35653	2	1	2	1	0.13	0.0290503
629	1	MP_UniprotAB	G8X7J2_FLACA	31	34456	1	1	1	1	0.13	0.0290503
649	1	MP_UniprotAB	A0A058YCX9_BORBO	28	35612	1	1	1	1	0.13	0.0290503
42	6	MP_UniprotAB	A0A0F2SDV5_9FIRM	103	116441	5	3	5	3	0.12	0.0268156
172	1	MP_UniprotAB	U2IPB0_9BACT	67	35932	6	1	4	1	0.12	0.0268156
182	1	MP_UniprotAB	A0A095Y9V1_9BACT	66	36561	1	1	1	1	0.12	0.0268156
228	1	MP_UniprotAB	A6M1H0_CLOB8	61	35701	3	1	3	1	0.12	0.0268156
262	1	MP_UniprotAB	B7WVZ8_COMTE	58	37143	4	1	1	1	0.12	0.0268156
277	1	MP_UniprotAB	A8UDB6_9LACT	56	36697	3	1	2	1	0.12	0.0268156
311	1	MP_UniprotAB	A0A088EXW8_9SPHI	54	37751	2	1	2	1	0.12	0.0268156
396	1	MP_UniprotAB	A0A0M1XB67_ENTFC	47	76777	10	2	10	2	0.12	0.0268156
404	1	MP_UniprotAB	A0A0G4K9T2_9SPIR	46	37164	1	1	1	1	0.12	0.0268156
408	1	MP_UniprotAB	A0A058YTK8_BORBO	46	37343	1	1	1	1	0.12	0.0268156
418	1	MP_UniprotAB	A0A0N9Y5D0_MYCFO	45	36399	1	1	1	1	0.12	0.0268156
439	1	MP_UniprotAB	A0A0Q1A2G2_PEDPE	44	36667	3	1	3	1	0.12	0.0268156
463	1	MP_UniprotAB	K9XBM7_9CHRO	42	37694	1	1	1	1	0.12	0.0268156
489	1	MP_UniprotAB	F9W010_9ACTN	40	38148	2	1	1	1	0.12	0.0268156
509	1	MP_UniprotAB	V2Q4D0_9BACT	39	36348	6	1	2	1	0.12	0.0268156
514	1	MP_UniprotAB	A0A0J7JDN6_9ALTE	38	37594	1	1	1	1	0.12	0.0268156
528	1	MP_UniprotAB	J0CF83_RHILT	38	37554	1	1	1	1	0.12	0.0268156
537	1	MP_UniprotAB	A0A143BC01_9DELT	37	36335	1	1	1	1	0.12	0.0268156
544	1	MP_UniprotAB	N0AZF5_9BACI	37	37962	1	1	1	1	0.12	0.0268156
554	1	MP_UniprotAB	A0A0Q9PYV6_9ACTN	36	37164	1	1	1	1	0.12	0.0268156
588	1	MP_UniprotAB	A0A095Y3I6_9BACT	35	37094	1	1	1	1	0.12	0.0268156
604	1	MP_UniprotAB	H2IUT6_RAHAC	34	35959	1	1	1	1	0.12	0.0268156
606	1	MP_UniprotAB	Z9JHU1_XYLFS	33	38055	1	1	1	1	0.12	0.0268156
633	1	MP_UniprotAB	A0A087C052_9BIFI	30	36193	1	1	1	1	0.12	0.0268156
634	1	MP_UniprotAB	ILVC_CAMJD	30	37163	1	1	1	1	0.12	0.0268156
102	1	MP_UniprotAB	A0A0G3LI81_XANCT	85	39432	2	1	2	1	0.11	0.024581
140	1	MP_UniprotAB	C7M1R0_ACIFD	74	39578	2	1	1	1	0.11	0.024581
159	1	MP_UniprotAB	A0A076GQY9_ENTFC	70	39667	6	1	6	1	0.11	0.024581
213	1	MP_UniprotAB	R2SYA5_9ENTE	62	39472	4	2	3	1	0.11	0.024581
215	1	MP_UniprotAB	A0A095Y720_9BACT	62	41801	1	1	1	1	0.11	0.024581
259	1	MP_UniprotAB	H1Q2N6_9BACT	58	41367	3	1	2	1	0.11	0.024581
296	1	MP_UniprotAB	A0A0U5JTM5_9CLOT	55	39370	2	1	2	1	0.11	0.024581
319	1	MP_UniprotAB	A0A151AP50_9CLOT	53	41083	10	1	6	1	0.11	0.024581
334	1	MP_UniprotAB	A0A0E2HLN9_9FIRM	52	39529	5	1	4	1	0.11	0.024581
341	1	MP_UniprotAB	A0A090I5R8_9GAMM	51	38660	1	1	1	1	0.11	0.024581
359	1	MP_UniprotAB	V8CM03_9BACT	50	41750	5	2	2	1	0.11	0.024581
392	1	MP_UniprotAB	R5ATG8_9FIRM	47	39081	2	1	2	1	0.11	0.024581
393	1	MP_UniprotAB	A0A0E2H3T1_9FIRM	47	39367	3	1	2	1	0.11	0.024581
412	1	MP_UniprotAB	R5WRW3_9DELT	46	41205	1	1	1	1	0.11	0.024581
483	1	MP_UniprotAB	A0A106BKU0_THIDE	41	38860	1	1	1	1	0.11	0.024581
505	1	MP_UniprotAB	A0A0C2NYD5_9VIBR	39	38648	1	1	1	1	0.11	0.024581
541	1	MP_UniprotAB	A0A0D8J3C2_9FIRM	37	40883	4	1	4	1	0.11	0.024581
558	1	MP_UniprotAB	A0A0B1KU00_ECOLX	36	40502	11	1	11	1	0.11	0.024581
573	1	MP_UniprotAB	R0G1B9_9BURK	36	39272	1	1	1	1	0.11	0.024581
581	1	MP_UniprotAB	A0A0B5QMA1_CLOBE	35	41984	3	1	3	1	0.11	0.024581
591	1	MP_UniprotAB	A0A074MFA3_ERYLO	35	39271	1	1	1	1	0.11	0.024581
596	1	MP_UniprotAB	A0A0D8J214_9FIRM	34	39206	1	1	1	1	0.11	0.024581
600	1	MP_UniprotAB	A0A0E2H505_9FIRM	34	41054	1	1	1	1	0.11	0.024581
603	1	MP_UniprotAB	A0A0C2C994_9BURK	34	39537	1	1	1	1	0.11	0.024581
616	1	MP_UniprotAB	A0A095X4N7_9FIRM	32	41401	1	1	1	1	0.11	0.024581
632	1	MP_UniprotAB	A0A0E9LFR5_9BURK	31	39991	2	1	2	1	0.11	0.024581
645	1	MP_UniprotAB	A0A0F5F6W9_9ENTR	29	41161	1	1	1	1	0.11	0.024581
1	8	MP_UniprotAB	A0A0A6ULF3_ACTUT	79	44445	53	6	1	1	0.1	0.0223464
82	1	MP_UniprotAB	V5T8A6_9LACO	92	43118	4	2	1	1	0.1	0.0223464
139	1	MP_UniprotAB	A0A0E2H7F1_9FIRM	74	44439	1	1	1	1	0.1	0.0223464
189	1	MP_UniprotAB	F9D5B5_PREDD	65	46183	1	1	1	1	0.1	0.0223464
201	1	MP_UniprotAB	V9ZVD2_AERHY	64	45671	1	1	1	1	0.1	0.0223464
237	1	MP_UniprotAB	A0A0L1LQZ3_9BACI	60	44825	1	1	1	1	0.1	0.0223464
257	1	MP_UniprotAB	A0A077ENT6_9FLAO	58	42709	25	2	1	1	0.1	0.0223464
375	1	MP_UniprotAB	B0G462_9FIRM	49	43644	1	1	1	1	0.1	0.0223464
461	1	MP_UniprotAB	A0A151ZMX7_SERPL	42	43918	1	1	1	1	0.1	0.0223464
464	1	MP_UniprotAB	F3PN37_9BACE	42	45810	1	1	1	1	0.1	0.0223464
466	1	MP_UniprotAB	A0A076GM84_ENTFC	42	46328	2	1	2	1	0.1	0.0223464
527	1	MP_UniprotAB	R6EV69_9BACT	38	44871	2	1	2	1	0.1	0.0223464
530	1	MP_UniprotAB	A0A0D8J1V0_9FIRM	38	43025	1	1	1	1	0.1	0.0223464
550	1	MP_UniprotAB	A0A0F7N4G9_9ACTN	37	46212	1	1	1	1	0.1	0.0223464
567	1	MP_UniprotAB	F3QID5_9BURK	36	42969	1	1	1	1	0.1	0.0223464
597	1	MP_UniprotAB	A0A0D1A6F5_9LACO	34	45700	1	1	1	1	0.1	0.0223464
598	1	MP_UniprotAB	A6C9T6_9PLAN	34	46170	1	1	1	1	0.1	0.0223464
613	1	MP_UniprotAB	A0A0B5QFH8_CLOBE	33	43806	6	1	4	1	0.1	0.0223464
639	1	MP_UniprotAB	A0A031FXB2_9PSED	29	45309	1	1	1	1	0.1	0.0223464
660	1	MP_UniprotAB	A0A078MR11_9MICC	25	45923	1	1	1	1	0.1	0.0223464
101	1	MP_UniprotAB	A0A0X8WVJ2_9CYAN	85	50211	2	1	2	1	0.09	0.0201117
223	1	MP_UniprotAB	A0A0D8J547_9FIRM	61	48140	5	1	5	1	0.09	0.0201117
265	1	MP_UniprotAB	A0A0B5QFU0_CLOBE	57	50424	7	1	3	1	0.09	0.0201117
283	1	MP_UniprotAB	A0A0J6WLB9_9MYCO	56	46664	2	1	1	1	0.09	0.0201117
288	1	MP_UniprotAB	A0A0K2MH66_CLOPA	55	47464	5	1	5	1	0.09	0.0201117
295	1	MP_UniprotAB	A0A0R2H8B3_PEDPE	55	51182	3	1	3	1	0.09	0.0201117
320	1	MP_UniprotAB	A0A0B5QMW0_CLOBE	53	46869	5	1	5	1	0.09	0.0201117
368	1	MP_UniprotAB	A0A076GR52_ENTFC	49	50383	2	1	2	1	0.09	0.0201117
369	1	MP_UniprotAB	A0A0C5BHI6_ENTFC	49	49458	5	1	5	1	0.09	0.0201117
403	1	MP_UniprotAB	A0A023XUX4_BRAJP	46	50029	4	1	3	1	0.09	0.0201117
416	1	MP_UniprotAB	F9D1B9_PREDD	45	49486	1	1	1	1	0.09	0.0201117
453	1	MP_UniprotAB	Q1D145_MYXXD	43	48799	1	1	1	1	0.09	0.0201117
458	1	MP_UniprotAB	A0A0U2M3C7_9BACL	42	48304	3	1	1	1	0.09	0.0201117
465	1	MP_UniprotAB	B4RBR4_PHEZH	42	50215	1	1	1	1	0.09	0.0201117
473	1	MP_UniprotAB	A0A0R1K0U2_9LACO	41	50818	1	1	1	1	0.09	0.0201117
477	1	MP_UniprotAB	A0A095BKP8_9SPHN	41	47941	1	1	1	1	0.09	0.0201117
479	1	MP_UniprotAB	A0A096D0K3_9BACT	41	47238	4	1	4	1	0.09	0.0201117
481	1	MP_UniprotAB	B7DPS5_9BACL	41	49888	2	1	2	1	0.09	0.0201117
493	1	MP_UniprotAB	U7QDG6_9CYAN	40	51148	2	1	1	1	0.09	0.0201117
507	1	MP_UniprotAB	E3FE85_STIAD	39	48299	1	1	1	1	0.09	0.0201117
513	1	MP_UniprotAB	A0A094XZM6_LACSK	38	46926	3	1	1	1	0.09	0.0201117
526	1	MP_UniprotAB	R6C9Y5_9FIRM	38	50965	1	1	1	1	0.09	0.0201117
534	1	MP_UniprotAB	J0W1H4_RHILT	37	46372	1	1	1	1	0.09	0.0201117
543	1	MP_UniprotAB	A0A0A3HV52_9BACI	37	50270	1	1	1	1	0.09	0.0201117
546	1	MP_UniprotAB	A0A096C7S7_9BACT	37	49572	1	1	1	1	0.09	0.0201117
584	1	MP_UniprotAB	A0A072ZC22_CORGT	35	50545	1	1	1	1	0.09	0.0201117
586	1	MP_UniprotAB	A0A009ET55_ACIBA	35	48700	1	1	1	1	0.09	0.0201117
587	1	MP_UniprotAB	A0A132H8E0_9BURK	35	50345	1	1	1	1	0.09	0.0201117
608	1	MP_UniprotAB	A0A0R2J3R4_9LACO	33	50815	1	1	1	1	0.09	0.0201117
617	1	MP_UniprotAB	A0A0E3VWJ0_9BRAD	32	51501	1	1	1	1	0.09	0.0201117
635	1	MP_UniprotAB	Q28QU8_JANSC	30	47546	1	1	1	1	0.09	0.0201117
640	1	MP_UniprotAB	E6VDZ1_RHOPX	29	50790	1	1	1	1	0.09	0.0201117
643	1	MP_UniprotAB	X5X2Y8_9RHIZ	29	50212	1	1	1	1	0.09	0.0201117
646	1	MP_UniprotAB	E5AKQ0_PARRH	29	46463	1	1	1	1	0.09	0.0201117
662	1	MP_UniprotAB	A0A078MQ55_9MICC	22	49618	1	1	1	1	0.09	0.0201117
119	1	MP_UniprotAB	A0A0R2HFC7_PEDPE	79	54239	3	2	2	1	0.08	0.0178771
126	1	MP_UniprotAB	K6D8S9_9BACI	76	55356	1	1	1	1	0.08	0.0178771
155	1	MP_UniprotAB	A0A098YQ67_9BACT	71	53806	1	1	1	1	0.08	0.0178771
168	1	MP_UniprotAB	A0A0M4DLJ0_9DELT	68	54769	4	1	2	1	0.08	0.0178771
238	1	MP_UniprotAB	Q6KHJ1_MYCMO	60	56586	1	1	1	1	0.08	0.0178771
258	1	MP_UniprotAB	A0A0U5JK72_9CHLA	58	51868	3	1	1	1	0.08	0.0178771
261	1	MP_UniprotAB	A0A0R2RPG3_9BACT	58	57020	1	1	1	1	0.08	0.0178771
263	1	MP_UniprotAB	A0A0M1JRB8_9CYAN	58	56419	2	2	1	1	0.08	0.0178771
267	1	MP_UniprotAB	Q987L9_RHILO	57	56696	1	1	1	1	0.08	0.0178771
372	1	MP_UniprotAB	A0A076GNZ0_ENTFC	49	54066	2	1	2	1	0.08	0.0178771
417	1	MP_UniprotAB	A0A0N0D5R1_9DELT	45	52943	1	1	1	1	0.08	0.0178771
533	1	MP_UniprotAB	Q17ZI9_HELAH	38	53262	1	1	1	1	0.08	0.0178771
548	1	MP_UniprotAB	W4ME03_9BACT	37	57750	1	1	1	1	0.08	0.0178771
552	1	MP_UniprotAB	B4SFE0_PELPB	37	55788	2	1	1	1	0.08	0.0178771
562	1	MP_UniprotAB	H8H153_DEIGI	36	58324	1	1	1	1	0.08	0.0178771
569	1	MP_UniprotAB	F7QMM6_9BRAD	36	53036	1	1	1	1	0.08	0.0178771
619	1	MP_UniprotAB	F9D674_PREDD	32	57908	8	1	7	1	0.08	0.0178771
636	1	MP_UniprotAB	A0A0U0YIV9_9MYCO	30	55279	1	1	1	1	0.08	0.0178771
652	1	MP_UniprotAB	A0A0W0XVS8_9GAMM	28	52969	1	1	1	1	0.08	0.0178771
35	1	MP_UniprotAB	A0A076GRH6_ENTFC	140	63367	15	5	9	1	0.07	0.0156425
187	1	MP_UniprotAB	A0A0M1JWG6_9CYAN	65	59183	1	1	1	1	0.07	0.0156425
233	1	MP_UniprotAB	D1PU08_9BACT	60	59210	2	1	2	1	0.07	0.0156425
290	1	MP_UniprotAB	A0A133XFQ2_9RHOO	55	60957	3	1	1	1	0.07	0.0156425
309	1	MP_UniprotAB	D3A9U4_9CLOT	54	62148	2	1	2	1	0.07	0.0156425
328	1	MP_UniprotAB	F6G6X8_RALS8	52	62128	2	1	2	1	0.07	0.0156425
373	1	MP_UniprotAB	E5YAL6_BILWA	49	64818	1	1	1	1	0.07	0.0156425
380	1	MP_UniprotAB	A0A061CUC4_PSEPS	48	65262	2	1	1	1	0.07	0.0156425
405	1	MP_UniprotAB	A0A0W7TR54_9FIRM	46	63933	4	1	4	1	0.07	0.0156425
472	1	MP_UniprotAB	A0A0F9JGZ8_9ZZZZ	41	59307	1	1	1	1	0.07	0.0156425
532	1	MP_UniprotAB	K0K1J7_SACES	38	61418	1	1	1	1	0.07	0.0156425
553	1	MP_UniprotAB	E4KQB8_9LACT	36	65901	4	1	4	1	0.07	0.0156425
577	1	MP_UniprotAB	A0A0A1GBN9_9PSED	35	62966	1	1	1	1	0.07	0.0156425
582	1	MP_UniprotAB	G4R747_PELHB	35	60065	2	1	1	1	0.07	0.0156425
612	1	MP_UniprotAB	A0A078RUE1_BACUN	33	62096	3	1	3	1	0.07	0.0156425
637	1	MP_UniprotAB	K0YJB4_9ACTN	30	62647	1	1	1	1	0.07	0.0156425
648	1	MP_UniprotAB	D6GR87_FILAD	29	66683	4	1	2	1	0.07	0.0156425
144	1	MP_UniprotAB	A0A0Q1DP88_PEDPE	73	77961	2	1	2	1	0.06	0.0134078
180	1	MP_UniprotAB	A0A143D0C5_ARTPT	66	72979	2	1	2	1	0.06	0.0134078
186	1	MP_UniprotAB	C6PXS7_9CLOT	65	146416	4	2	4	2	0.06	0.0134078
205	1	MP_UniprotAB	W6J4T8_9ENTR	63	69114	6	1	5	1	0.06	0.0134078
347	1	MP_UniprotAB	H0E8N7_9ACTN	51	74643	6	2	2	1	0.06	0.0134078
387	1	MP_UniprotAB	N8QSS3_9GAMM	48	72922	1	1	1	1	0.06	0.0134078
409	1	MP_UniprotAB	A0A142XM83_9PLAN	46	67224	1	1	1	1	0.06	0.0134078
433	1	MP_UniprotAB	A0A009GI65_ACIBA	44	67802	1	1	1	1	0.06	0.0134078
459	1	MP_UniprotAB	R5B2N3_9FIRM	42	67822	2	1	2	1	0.06	0.0134078
470	1	MP_UniprotAB	A0A095Z8F2_9BACT	41	73873	2	1	2	1	0.06	0.0134078
494	1	MP_UniprotAB	A0A0P1HDX8_9RHOB	40	67263	2	1	2	1	0.06	0.0134078
517	1	MP_UniprotAB	M5E3D8_9FIRM	38	73841	1	1	1	1	0.06	0.0134078
518	1	MP_UniprotAB	A0A0S4UA22_RALSL	38	73967	1	1	1	1	0.06	0.0134078
580	1	MP_UniprotAB	A0A143HN71_9GAMM	35	73409	1	1	1	1	0.06	0.0134078
615	1	MP_UniprotAB	A0A0E2HJF9_9FIRM	32	71426	9	1	7	1	0.06	0.0134078
160	1	MP_UniprotAB	W1JAT6_9ENTR	70	87836	1	1	1	1	0.05	0.0111732
266	1	MP_UniprotAB	A0A135YN78_9FIRM	57	81382	3	2	1	1	0.05	0.0111732
304	1	MP_UniprotAB	A0A081RBW1_SPHCR	54	83145	1	1	1	1	0.05	0.0111732
312	1	MP_UniprotAB	A0A0R2H7R5_PEDPE	54	89696	8	1	8	1	0.05	0.0111732
313	1	MP_UniprotAB	H0RS31_9BRAD	54	91593	7	1	1	1	0.05	0.0111732
324	1	MP_UniprotAB	A0A0C2Q5B9_9CYAN	52	92363	1	1	1	1	0.05	0.0111732
382	1	MP_UniprotAB	B8FEG2_DESAA	48	91804	5	1	1	1	0.05	0.0111732
389	1	MP_UniprotAB	I4MUI0_9BURK	48	85223	30	2	1	1	0.05	0.0111732
428	1	MP_UniprotAB	A0A0R1P5X5_9LACO	44	89544	1	1	1	1	0.05	0.0111732
503	1	MP_UniprotAB	E8JFG1_9ACTO	39	90934	1	1	1	1	0.05	0.0111732
506	1	MP_UniprotAB	A0A0A2T6Y1_9GAMM	39	87365	1	1	1	1	0.05	0.0111732
522	1	MP_UniprotAB	A0A147KKZ1_9ACTN	38	84083	1	1	1	1	0.05	0.0111732
531	1	MP_UniprotAB	B1YN70_BURA4	38	90500	1	1	1	1	0.05	0.0111732
566	1	MP_UniprotAB	A0A0H3K0C0_SYNP6	36	91325	1	1	1	1	0.05	0.0111732
622	1	MP_UniprotAB	A0A0H3FWC5_ZYMMA	32	85424	1	1	1	1	0.05	0.0111732
628	1	MP_UniprotAB	A0A0F9SB34_9ZZZZ	31	82098	1	1	1	1	0.05	0.0111732
229	1	MP_UniprotAB	A0A086B664_9FLAO	61	113695	1	1	1	1	0.04	0.00893855
230	1	MP_UniprotAB	A8H2Y8_SHEPA	61	118174	1	1	1	1	0.04	0.00893855
285	1	MP_UniprotAB	A0A0Q4JJI5_9SPHN	56	103672	1	1	1	1	0.04	0.00893855
338	1	MP_UniprotAB	B0TEX6_HELMI	51	103497	2	1	1	1	0.04	0.00893855
421	1	MP_UniprotAB	I3DFX2_9PAST	45	118027	1	1	1	1	0.04	0.00893855
435	1	MP_UniprotAB	L7TZW5_MYXSD	44	114979	1	1	1	1	0.04	0.00893855
450	1	MP_UniprotAB	A0A0Q5ILY3_9MICC	43	104406	1	1	1	1	0.04	0.00893855
467	1	MP_UniprotAB	K9ZH33_ANACC	42	116279	1	1	1	1	0.04	0.00893855
521	1	MP_UniprotAB	A0A0B8NTP9_9VIBR	38	117706	1	1	1	1	0.04	0.00893855
575	1	MP_UniprotAB	A0A0S8JSM3_9BACE	36	98184	1	1	1	1	0.04	0.00893855
654	1	MP_UniprotAB	A0A0Q5QNS0_9FLAO	28	101727	1	1	1	1	0.04	0.00893855
220	1	MP_UniprotAB	M1N4I3_9CLOT	61	128234	6	1	6	1	0.03	0.00670391
352	1	MP_UniprotAB	K9T917_9CYAN	50	171049	3	1	3	1	0.03	0.00670391
432	1	MP_UniprotAB	A0A0A6SKR9_CLOBU	44	142266	1	1	1	1	0.03	0.00670391
491	1	MP_UniprotAB	R5AF35_9CLOT	40	124551	2	1	1	1	0.03	0.00670391
585	1	MP_UniprotAB	X8HFJ1_9FUSO	35	141002	1	1	1	1	0.03	0.00670391
610	1	MP_UniprotAB	A4SFA2_CHLPM	33	124067	1	1	1	1	0.03	0.00670391
656	1	MP_UniprotAB	I8UD74_9ALTE	27	140612	1	1	1	1	0.03	0.00670391
441	1	MP_UniprotAB	A0A0Q5X734_9RHIZ	44	194072	2	1	2	1	0.02	0.00446927
457	1	MP_UniprotAB	C9LS91_SELS3	42	261976	1	1	1	1	0.02	0.00446927
487	1	MP_UniprotAB	A0A0Q3TMT2_9BACI	40	205614	1	1	1	1	0.02	0.00446927
500	1	MP_UniprotAB	M0JMP9_9EURY	39	188938	1	1	1	1	0.02	0.00446927
561	1	MP_UniprotAB	A0A081SH55_9CHLB	36	270330	1	1	1	1	0.02	0.00446927
611	1	MP_UniprotAB	A0A0H4BA53_SYNPY	33	200238	1	1	1	1	0.02	0.00446927
614	1	MP_UniprotAB	R5MVR2_9MOLU	32	201921	1	1	1	1	0.02	0.00446927
307	1	MP_UniprotAB	A0A031GPX9_9BURK	54	0	1	1	1	1	0	0
318	1	MP_UniprotAB	A0A0G0SAL8_9BACT	53	0	3	1	2	1	0	0
385	1	MP_UniprotAB	A0A024FGY5_9FLAO	48	0	1	1	1	1	0	0
398	1	MP_UniprotAB	A0A095UKE9_9RHIZ	47	0	1	1	1	1	0	0
471	1	MP_UniprotAB	A0A084D7S6_9BURK	41	0	1	1	1	1	0	0
474	1	MP_UniprotAB	A0A075S5N6_FLAPS	41	0	1	1	1	1	0	0
549	1	MP_UniprotAB	J3HHS1_9ENTR	37	0	1	1	1	1	0	0
559	1	MP_UniprotAB	A0A0G2BLF7_9BACT	36	0	1	1	1	1	0	0
607	1	MP_UniprotAB	A0A0C7G7Q4_CLOSO	33	0	2	1	2	1	0	0
621	1	MP_UniprotAB	A0A151BBK3_9ARCH	32	0	2	1	1	1	0	0
626	1	MP_UniprotAB	A0A0A7Q7L9_PSEPU	31	0	1	1	1	1	0	0
647	1	MP_UniprotAB	A0A0D6SUP9_BACMY	29	0	2	1	2	1	0	0
657	1	MP_UniprotAB	A0A0B6FJ60_YERFR	26	0	1	1	1	1	0	0
658	1	MP_UniprotAB	A0A0M8Z1F4_9ACTN	26	0	1	1	1	1	0	0
										447.5	100

## Sheet: 37_D8_2
Family	Member	Database	Accession	Score	Mass	Num. of matches	Num. of significant matches	Num. of sequences	Num. of significant sequences	emPAI	% emPAI
1	1	MP_UniprotAB	A0A076GQ11_ENTFC	2929	46482	377	166	28	23	27.48	6.96207
3	1	MP_UniprotAB	A0A0Q0Y4T0_PEDPE	844	18901	55	37	8	6	26.26	6.65299
8	1	MP_UniprotAB	A0A076GUA7_ENTFC	454	17868	90	33	10	8	19.52	4.9454
2	2	MP_UniprotAB	A0A076GNQ2_ENTFC	966	35912	187	53	24	16	13.67	3.4633
4	1	MP_UniprotAB	A0A0M1XXT9_ENTFC	762	22862	65	35	11	8	9.73	2.4651
5	1	MP_UniprotAB	A0A0K2MJD5_CLOPA	757	41343	93	38	28	17	8.4	2.12814
4	2	MP_UniprotAB	C9BGW5_ENTFC	587	22776	50	28	10	8	8.03	2.03441
2	3	MP_UniprotAB	A0A022NAK5_ENTMU	518	35827	132	36	21	13	7.23	1.83172
25	1	MP_UniprotAB	A0A017IGD6_ECOLX	170	8375	9	4	3	3	6.01	1.52264
2	1	MP_UniprotAB	A0A0N8VYV7_PEDPE	1062	36833	105	56	19	12	5.2	1.31742
22	1	MP_UniprotAB	A0A0D8J0N5_9FIRM	183	9571	23	10	7	4	4.52	1.14514
1	3	MP_UniprotAB	A0A0R2H6C0_PEDPE	509	47637	158	35	21	16	4.37	1.10714
12	1	MP_UniprotAB	F9D145_PREDD	257	12750	25	14	5	4	4.02	1.01847
7	1	MP_UniprotAB	A0A0M1Y1C2_ENTFC	531	42259	62	24	26	12	3.91	0.990601
6	2	MP_UniprotAB	S4DCA8_ENTFL	278	27344	46	23	9	5	3.63	0.919663
1	2	MP_UniprotAB	A0A0R2ISE2_9LACO	626	47699	152	42	17	14	3.48	0.88166
13	1	MP_UniprotAB	A0A0F3GKM3_PSEPS	236	8168	19	12	4	2	3.39	0.858858
133	1	MP_UniprotAB	L2LFW3_ENTFC	72	14413	7	5	5	4	3.19	0.808188
12	2	MP_UniprotAB	A0A096BQI0_9BACT	214	12808	20	13	4	3	2.63	0.666312
17	1	MP_UniprotAB	A0A095Y5M2_9BACT	208	9554	25	9	5	2	2.6	0.658711
178	1	MP_UniprotAB	A0A022NB77_ENTMU	61	9676	9	3	7	3	2.55	0.646044
6	1	MP_UniprotAB	A0A076GQE9_ENTFC	597	27245	51	24	12	6	2.42	0.613108
211	1	MP_UniprotAB	F9D100_PREDD	61	6499	3	2	3	2	2.4	0.608041
2	5	MP_UniprotAB	H2A0I0_PEDAC	214	24025	23	10	5	5	2.39	0.605508
10	1	MP_UniprotAB	A0A076GUD4_ENTFC	280	34652	29	15	11	7	2.36	0.597907
2	7	MP_UniprotAB	S0KWK9_ENTAV	173	36436	39	14	13	9	2.17	0.549771
28	1	MP_UniprotAB	A0A0R2H8X5_PEDPE	157	14779	12	5	7	3	2.07	0.524436
26	1	MP_UniprotAB	A0A069X214_ECOLX	167	37528	29	10	18	9	2.06	0.521902
83	2	MP_UniprotAB	A0A066PBN9_LELAM	73	18699	8	5	6	5	2.05	0.519369
32	1	MP_UniprotAB	A0A0E2XS20_OENOE	138	18734	21	8	6	4	2.03	0.514302
9	1	MP_UniprotAB	A0A076GQE5_ENTFC	343	49669	33	17	17	11	2.02	0.511768
91	1	MP_UniprotAB	A0A0D8J3K9_9FIRM	84	19629	13	5	11	4	1.88	0.476299
113	1	MP_UniprotAB	A0A076GNZ6_ENTFC	77	20372	17	7	7	4	1.77	0.44843
7	2	MP_UniprotAB	A0A0R2H5W9_PEDPE	296	42521	35	16	19	10	1.69	0.428162
12	5	MP_UniprotAB	A0A015QK84_BACFG	60	12687	6	3	4	2	1.65	0.418028
11	2	MP_UniprotAB	A0A0Q1A5I6_PEDPE	270	43285	41	12	19	10	1.64	0.415495
39	1	MP_UniprotAB	A0A0L8F3K4_9CLOT	120	13497	4	4	2	2	1.49	0.377492
70	1	MP_UniprotAB	F9D2T0_PREDD	92	18505	7	4	5	3	1.45	0.367358
83	1	MP_UniprotAB	A0A023YUF2_ECOLX	86	18648	7	4	6	4	1.44	0.364825
153	1	MP_UniprotAB	A0A078SD00_BACUN	69	9196	5	2	4	2	1.42	0.359758
35	1	MP_UniprotAB	F9D2U5_PREDD	135	9460	11	6	1	1	1.37	0.34709
108	1	MP_UniprotAB	A0A0M1PF65_ENTFC	78	14779	16	3	6	3	1.32	0.334423
98	1	MP_UniprotAB	D1PZF6_9BACT	81	9838	11	3	6	2	1.28	0.324289
16	1	MP_UniprotAB	A0A0B5QJY9_CLOBE	214	30618	30	8	10	4	1.27	0.321755
2	4	MP_UniprotAB	A0A0E4HEA0_9BACL	271	36333	49	14	6	4	1.25	0.316688
11	1	MP_UniprotAB	A0A0M1XBN5_ENTFC	274	46670	45	15	19	9	1.25	0.316688
26	2	MP_UniprotAB	A0A066P1H8_LELAM	158	37532	24	7	16	7	1.19	0.301487
97	1	MP_UniprotAB	A0A076GS78_ENTFC	82	21453	7	4	6	4	1.18	0.298954
2	9	MP_UniprotAB	A0A099BX26_9BACT	146	38024	25	9	10	6	1.17	0.29642
26	3	MP_UniprotAB	A0A023V9K1_CITFR	141	37919	18	7	12	7	1.17	0.29642
61	1	MP_UniprotAB	A0A0B2EWL4_9BACL	99	10704	9	4	2	1	1.16	0.293887
358	1	MP_UniprotAB	A0A0R2HI30_PEDPE	48	16222	5	3	3	3	1.15	0.291353
63	1	MP_UniprotAB	A0A0D8J431_9FIRM	99	10831	8	2	6	2	1.12	0.283753
279	1	MP_UniprotAB	A0A0R2HI77_PEDPE	54	16833	6	3	5	3	1.09	0.276152
15	2	MP_UniprotAB	A0A143D2B0_ARTPT	175	52404	31	14	8	6	1.06	0.268552
135	1	MP_UniprotAB	D1PZM9_9BACT	72	11463	5	2	3	2	1.05	0.266018
169	2	MP_UniprotAB	A0A0S2KIC1_9BACT	65	11691	5	2	3	2	1.02	0.258418
169	1	MP_UniprotAB	A0A095XYW9_9BACT	66	11765	6	2	4	2	1.01	0.255884
27	1	MP_UniprotAB	A0A0B5Q4V2_CLOBE	157	24455	25	8	11	2	0.98	0.248284
12	4	MP_UniprotAB	A0A017I5R7_ECOLX	64	12288	3	2	2	2	0.95	0.240683
117	2	MP_UniprotAB	A0A022NF32_ENTMU	68	12447	6	2	4	2	0.94	0.23815
171	1	MP_UniprotAB	A0A0D8J487_9FIRM	66	12494	2	2	2	2	0.93	0.235616
12	3	MP_UniprotAB	A0A069ZHQ0_9PORP	149	12611	8	6	1	1	0.92	0.233083
29	1	MP_UniprotAB	A0A0D8J176_9FIRM	155	38483	13	6	12	6	0.92	0.233083
458	1	MP_UniprotAB	A0A0F3QFZ5_RICBE	40	6056	1	1	1	1	0.92	0.233083
30	1	MP_UniprotAB	A0A0D8J129_9FIRM	144	39254	18	8	9	5	0.9	0.228016
117	1	MP_UniprotAB	A0A011A1W5_9CLOT	76	12858	2	2	2	2	0.9	0.228016
1	5	MP_UniprotAB	G4L975_TETHN	225	46629	84	13	7	6	0.88	0.222948
172	1	MP_UniprotAB	A0A015X2U9_BACFG	66	6347	2	1	2	1	0.88	0.222948
18	4	MP_UniprotAB	A0A099I2T7_CLOIN	91	20231	8	4	4	3	0.86	0.217881
18	6	MP_UniprotAB	W1U5J0_CLOBU	69	27320	10	4	6	4	0.85	0.215348
5	2	MP_UniprotAB	N9XMR6_9CLOT	133	41347	35	8	10	6	0.84	0.212814
18	2	MP_UniprotAB	RRBR1_CLOAB	181	20479	17	8	4	3	0.84	0.212814
260	1	MP_UniprotAB	A0A0C1DRM5_9MICC	56	13671	2	2	2	2	0.83	0.210281
293	1	MP_UniprotAB	A0A0E3MBT0_CLOSL	48	13697	3	2	3	2	0.83	0.210281
149	1	MP_UniprotAB	A0A0E2HB27_9FIRM	69	20894	3	3	3	3	0.82	0.207747
56	1	MP_UniprotAB	L2LC94_ENTFC	104	49562	18	7	15	7	0.81	0.205214
23	1	MP_UniprotAB	A0A0B5QGD4_CLOBE	174	57575	32	10	22	7	0.8	0.20268
51	1	MP_UniprotAB	A0A096CGJ9_9BACT	106	14147	9	4	4	2	0.8	0.20268
81	1	MP_UniprotAB	A0A076GVG4_ENTFC	87	14061	8	3	4	2	0.8	0.20268
84	1	MP_UniprotAB	A0A096D023_9BACT	86	14104	5	2	3	2	0.8	0.20268
155	1	MP_UniprotAB	A0A0B2EVY1_9BACL	64	21178	5	3	3	3	0.8	0.20268
176	1	MP_UniprotAB	G9RPN2_9FIRM	65	14082	3	2	3	2	0.8	0.20268
2	8	MP_UniprotAB	D4CGM2_9CLOT	154	36225	25	8	9	5	0.79	0.200147
40	1	MP_UniprotAB	A0A022NA66_ENTMU	119	6851	13	7	2	1	0.79	0.200147
11	3	MP_UniprotAB	K6TX06_9CLOT	131	43594	26	9	13	6	0.78	0.197613
141	1	MP_UniprotAB	A0A0A6SFN1_CLOBU	71	14273	3	2	3	2	0.78	0.197613
295	1	MP_UniprotAB	A0A022N7Z2_ENTMU	53	14336	2	2	2	2	0.78	0.197613
26	5	MP_UniprotAB	A0A0A7CU83_SALTM	106	37634	14	5	10	5	0.75	0.190013
11	6	MP_UniprotAB	Q9EZY8_9ENTE	104	30375	19	6	8	4	0.74	0.187479
26	4	MP_UniprotAB	A0A145XRW4_9ENTR	136	37732	19	5	12	5	0.74	0.187479
16	2	MP_UniprotAB	A0A089FXU3_9CLOT	138	30603	18	5	6	3	0.73	0.184946
120	1	MP_UniprotAB	A0A022NCD0_ENTMU	76	7339	2	1	2	1	0.73	0.184946
185	1	MP_UniprotAB	A0A0Q3W9Y6_BRECH	64	15090	8	2	6	2	0.73	0.184946
34	1	MP_UniprotAB	A0A076GU15_ENTFC	136	30918	16	5	10	4	0.72	0.182412
72	1	MP_UniprotAB	A0A076GNJ8_ENTFC	90	23194	9	3	6	3	0.72	0.182412
115	1	MP_UniprotAB	A0A069QIA7_PRELO	77	7568	1	1	1	1	0.71	0.179879
239	1	MP_UniprotAB	PSAD_SYNEL	58	15418	3	2	1	1	0.71	0.179879
466	1	MP_UniprotAB	A0A095Y4M3_9BACT	39	7577	2	1	1	1	0.71	0.179879
1	6	MP_UniprotAB	H1HP49_9BACT	182	47561	16	6	10	6	0.7	0.177345
55	1	MP_UniprotAB	A0A0M1XBY0_ENTFC	104	39619	8	6	5	5	0.7	0.177345
90	1	MP_UniprotAB	A0A076GQY9_ENTFC	84	39667	10	6	7	5	0.7	0.177345
100	1	MP_UniprotAB	A0A0M1Y0F8_ENTFC	81	31590	8	4	8	4	0.7	0.177345
36	2	MP_UniprotAB	A0A0B4UBT5_9CYAN	102	23847	11	3	4	3	0.69	0.174812
174	1	MP_UniprotAB	D3HYC2_9BACT	66	7665	1	1	1	1	0.69	0.174812
218	1	MP_UniprotAB	A0A096A0V5_9BACT	61	7683	2	1	2	1	0.69	0.174812
257	1	MP_UniprotAB	A0A133Y0U5_9BACT	56	7649	3	1	1	1	0.69	0.174812
6	3	MP_UniprotAB	D3I6F7_9BACT	185	40257	24	8	9	5	0.68	0.172278
121	1	MP_UniprotAB	A0A0D8J0Q9_9FIRM	76	16374	8	2	5	2	0.66	0.167211
11	9	MP_UniprotAB	M1ZXZ6_CLOBO	88	42003	15	6	7	5	0.65	0.164678
42	1	MP_UniprotAB	A0A0B5QK56_CLOBE	115	24923	18	6	7	3	0.65	0.164678
417	1	MP_UniprotAB	A0A0U0U6T8_MYCTX	43	8147	1	1	1	1	0.65	0.164678
24	2	MP_UniprotAB	A4KAR5_CLOBO	151	25419	7	4	6	3	0.64	0.162144
15	1	MP_UniprotAB	ATPB_SYNJA	207	51557	31	10	6	4	0.63	0.159611
19	1	MP_UniprotAB	A0A0W7TPF9_9FIRM	196	51747	21	9	11	6	0.63	0.159611
54	1	MP_UniprotAB	A0A076GT94_ENTFC	105	35120	12	5	7	4	0.61	0.154544
194	1	MP_UniprotAB	G9RPB4_9FIRM	63	17560	4	2	4	2	0.61	0.154544
2	6	MP_UniprotAB	A0A084AB62_LACLC	193	35911	53	9	5	4	0.6	0.15201
36	3	MP_UniprotAB	C7T1K6_9NOST	91	26562	13	3	5	3	0.6	0.15201
285	1	MP_UniprotAB	A0A096C1Y9_9BACT	54	8640	1	1	1	1	0.6	0.15201
6	5	MP_UniprotAB	A0A0B5QGE2_CLOBE	93	27162	11	3	6	3	0.59	0.149477
2	11	MP_UniprotAB	A0A0A6NVD6_9LACO	79	36617	17	5	4	3	0.58	0.146943
2	13	MP_UniprotAB	R3WF97_9ENTE	75	36484	23	4	9	4	0.58	0.146943
6	4	MP_UniprotAB	D8DVS6_PREBR	96	27452	14	4	4	2	0.58	0.146943
36	4	MP_UniprotAB	A0A060IMQ9_9BACT	76	18573	4	2	2	2	0.57	0.14441
70	2	MP_UniprotAB	R6EIE1_9BACT	38	18466	4	2	2	2	0.57	0.14441
247	1	MP_UniprotAB	A0A0D8IZ83_9FIRM	57	8993	2	1	2	1	0.57	0.14441
180	1	MP_UniprotAB	A0A0D8J0D6_9FIRM	64	9156	4	1	2	1	0.56	0.141876
246	1	MP_UniprotAB	A0A0B5QMD6_CLOBE	57	9077	2	1	2	1	0.56	0.141876
66	1	MP_UniprotAB	M1MUR1_9CLOT	96	38228	5	4	4	4	0.55	0.139343
66	2	MP_UniprotAB	A0A0B5QWZ2_CLOBE	83	38256	5	4	4	4	0.55	0.139343
75	1	MP_UniprotAB	A0A133QFB4_9BACT	89	9330	3	1	2	1	0.55	0.139343
104	1	MP_UniprotAB	A0A0D8J143_9FIRM	80	9454	4	1	2	1	0.54	0.136809
80	1	MP_UniprotAB	F9D1E6_PREDD	88	39741	23	4	8	4	0.53	0.134276
203	1	MP_UniprotAB	A0A078S285_BACUN	62	9631	5	1	4	1	0.53	0.134276
241	1	MP_UniprotAB	A0A0D8J0W9_9FIRM	57	19667	6	2	6	2	0.53	0.134276
302	1	MP_UniprotAB	A0A0U1DIA4_9MYCO	53	9534	1	1	1	1	0.53	0.134276
378	1	MP_UniprotAB	A0A0J8JMB5_9GAMM	46	9510	2	1	2	1	0.53	0.134276
418	1	MP_UniprotAB	A0A0D8J058_9FIRM	43	19588	5	2	3	2	0.53	0.134276
18	1	MP_UniprotAB	A0A0B5QIV2_CLOBE	200	20007	18	7	6	2	0.52	0.131742
175	1	MP_UniprotAB	A0A0D8J1J9_9FIRM	65	9797	3	1	2	1	0.52	0.131742
227	1	MP_UniprotAB	D1PFZ3_9BACT	60	9748	3	1	3	1	0.52	0.131742
1	8	MP_UniprotAB	F9CZM4_PREDD	135	51164	16	6	10	5	0.51	0.129209
18	3	MP_UniprotAB	R5IW94_9CLOT	93	20234	11	4	4	2	0.51	0.129209
18	5	MP_UniprotAB	B2TP67_CLOBB	79	20205	6	2	5	2	0.51	0.129209
20	1	MP_UniprotAB	A0A0M1XBY2_ENTFC	193	51831	30	8	15	4	0.5	0.126675
52	1	MP_UniprotAB	A0A076GSE5_ENTFC	97	20478	4	2	4	2	0.5	0.126675
242	1	MP_UniprotAB	A0A0D8IZ93_9FIRM	58	20536	11	3	8	2	0.5	0.126675
249	1	MP_UniprotAB	A0A076GXZ1_ENTFC	57	9997	2	1	2	1	0.5	0.126675
36	1	MP_UniprotAB	M9R678_9SYNE	125	53316	27	5	7	4	0.49	0.124142
94	1	MP_UniprotAB	F9CZU6_PREDD	82	10210	3	2	1	1	0.49	0.124142
112	2	MP_UniprotAB	U2KQ82_9BACT	77	21006	3	2	3	2	0.49	0.124142
255	1	MP_UniprotAB	A0A084JH14_9FIRM	56	10290	3	1	3	1	0.49	0.124142
278	1	MP_UniprotAB	A0A0Q0TTA3_PEDPE	54	10167	1	1	1	1	0.49	0.124142
320	1	MP_UniprotAB	U2NK63_9BACT	51	10208	2	1	2	1	0.49	0.124142
393	1	MP_UniprotAB	A0A037Z3W0_CLOTT	45	10290	11	1	1	1	0.49	0.124142
112	3	MP_UniprotAB	H1HQC8_9BACT	50	21042	3	2	2	2	0.48	0.121608
114	1	MP_UniprotAB	R6W288_9BACT	77	10415	1	1	1	1	0.48	0.121608
150	1	MP_UniprotAB	A0A099BXK6_9BACT	69	21253	4	2	2	2	0.48	0.121608
359	1	MP_UniprotAB	A0A095Y738_9BACT	48	21337	2	2	2	2	0.48	0.121608
150	2	MP_UniprotAB	E6MS32_9BACT	55	21552	4	2	3	2	0.47	0.119075
182	1	MP_UniprotAB	A0A133MPV8_ENTFC	64	32583	18	3	11	3	0.47	0.119075
11	7	MP_UniprotAB	F9D151_PREDD	95	44309	15	6	10	4	0.46	0.116541
48	1	MP_UniprotAB	A0A133N7M7_ENTFC	107	66481	10	7	6	6	0.46	0.116541
455	1	MP_UniprotAB	A0A0D8IZS8_9FIRM	40	10933	5	1	3	1	0.46	0.116541
44	1	MP_UniprotAB	A0A0K2MCH3_CLOPA	114	56285	18	7	11	5	0.45	0.114008
142	1	MP_UniprotAB	A0A059MZI4_ENTFL	71	11139	3	1	1	1	0.45	0.114008
152	1	MP_UniprotAB	A0A0B5Q7N3_CLOBE	69	22515	4	2	4	2	0.45	0.114008
186	1	MP_UniprotAB	A0A0Q0TT21_PEDPE	64	34226	10	3	8	3	0.45	0.114008
444	1	MP_UniprotAB	E5VF84_9BACE	41	11057	1	1	1	1	0.45	0.114008
479	1	MP_UniprotAB	A0A0S7ZGB2_9BACT	38	10998	2	1	1	1	0.45	0.114008
264	1	MP_UniprotAB	D5ES22_PRER2	55	11191	1	1	1	1	0.44	0.111474
443	1	MP_UniprotAB	A0A0S2W3X4_9FIRM	41	11230	5	1	3	1	0.44	0.111474
1	4	MP_UniprotAB	A0A139NT49_9STRE	284	46934	106	25	7	4	0.43	0.108941
107	1	MP_UniprotAB	A0A0W7TTV2_9FIRM	79	11597	2	1	2	1	0.43	0.108941
134	1	MP_UniprotAB	A0A133N1E5_ENTFC	72	11577	3	1	3	1	0.43	0.108941
145	1	MP_UniprotAB	A0A0D8J257_9FIRM	70	11555	2	1	2	1	0.43	0.108941
262	1	MP_UniprotAB	A0A069QK81_PRELO	56	11420	2	1	1	1	0.43	0.108941
486	1	MP_UniprotAB	A0A069QTS8_PRELO	37	11419	4	1	4	1	0.43	0.108941
2	14	MP_UniprotAB	A0A0D8J2P3_9FIRM	63	36111	21	4	8	3	0.42	0.106407
31	3	MP_UniprotAB	L1N4Z9_9BACT	90	59727	11	6	7	5	0.42	0.106407
92	1	MP_UniprotAB	D4C7T7_9CLOT	82	36177	6	3	5	3	0.42	0.106407
92	2	MP_UniprotAB	A0A011WUN5_RUMAL	82	35917	7	3	5	3	0.42	0.106407
101	1	MP_UniprotAB	A0A076GU07_ENTFC	80	11772	1	1	1	1	0.42	0.106407
192	1	MP_UniprotAB	A0A096CX24_9BACT	63	11657	3	1	2	1	0.42	0.106407
233	1	MP_UniprotAB	I0TBQ2_9BACT	59	23771	3	2	1	1	0.42	0.106407
248	1	MP_UniprotAB	U2BKI9_9CLOT	57	11660	1	1	1	1	0.42	0.106407
337	1	MP_UniprotAB	A0A076GTY7_ENTFC	50	11604	3	1	3	1	0.42	0.106407
2	15	MP_UniprotAB	A0A0E2HRY6_9FIRM	61	36574	20	4	7	3	0.41	0.103874
148	2	MP_UniprotAB	R5UI18_9BACE	48	37013	5	3	4	2	0.41	0.103874
155	2	MP_UniprotAB	A0A0F3GHA9_PSEPS	63	24149	8	2	4	2	0.41	0.103874
168	1	MP_UniprotAB	A0A0D8IXM5_9FIRM	66	11925	4	1	3	1	0.41	0.103874
275	1	MP_UniprotAB	A0A017I2P6_ECOLX	55	11913	1	1	1	1	0.41	0.103874
148	1	MP_UniprotAB	V8CPG1_9BACT	69	37448	7	3	4	2	0.4	0.10134
165	1	MP_UniprotAB	A0A0D8J094_9FIRM	67	12351	1	1	1	1	0.4	0.10134
296	1	MP_UniprotAB	A0A0Q0U1A5_PEDPE	51	25033	4	2	4	2	0.4	0.10134
325	1	MP_UniprotAB	A0A133V1X7_9EURY	51	12155	1	1	1	1	0.4	0.10134
340	1	MP_UniprotAB	A0A017I5J1_ECOLX	49	12064	2	1	2	1	0.4	0.10134
26	6	MP_UniprotAB	A0A090VV27_ESCVU	98	37935	12	3	8	3	0.39	0.0988067
42	2	MP_UniprotAB	A0A099I340_CLOIN	71	25253	8	4	2	2	0.39	0.0988067
47	1	MP_UniprotAB	A0A076GWD8_ENTFC	109	63537	16	7	11	5	0.39	0.0988067
77	1	MP_UniprotAB	I6SGF7_ENTHA	89	63390	14	6	10	4	0.39	0.0988067
85	1	MP_UniprotAB	A0A0D8J654_9FIRM	86	12401	2	1	2	1	0.39	0.0988067
513	1	MP_UniprotAB	T0T485_9FIRM	35	12511	1	1	1	1	0.39	0.0988067
36	5	MP_UniprotAB	K4PNB8_9BACT	61	26116	5	2	3	2	0.38	0.0962732
43	1	MP_UniprotAB	A0A0E2HLN9_9FIRM	115	39529	7	3	5	3	0.38	0.0962732
116	1	MP_UniprotAB	B5CT80_9FIRM	77	12803	2	1	2	1	0.38	0.0962732
288	1	MP_UniprotAB	A0A0D8J1M5_9FIRM	54	12920	6	1	6	1	0.38	0.0962732
309	1	MP_UniprotAB	A0A0U3FMM8_9BACT	52	12826	6	1	2	1	0.38	0.0962732
374	1	MP_UniprotAB	W5YM12_9ALTE	47	12634	3	2	1	1	0.38	0.0962732
474	1	MP_UniprotAB	A0A085FMV4_9BRAD	38	12610	1	1	1	1	0.38	0.0962732
504	1	MP_UniprotAB	A0A0T7MPM4_BORPT	36	12766	1	1	1	1	0.38	0.0962732
583	1	MP_UniprotAB	A0A069J922_9NOCA	26	12743	1	1	1	1	0.38	0.0962732
112	1	MP_UniprotAB	C9MTA9_9BACT	78	26428	3	3	2	2	0.37	0.0937397
136	1	MP_UniprotAB	A0A0E2HP33_9FIRM	72	12953	3	1	3	1	0.37	0.0937397
473	1	MP_UniprotAB	F9D5I9_PREDD	39	12933	2	1	2	1	0.37	0.0937397
66	3	MP_UniprotAB	B0P6F9_9FIRM	58	40844	6	3	3	2	0.36	0.0912062
300	1	MP_UniprotAB	A0A0D8J2J8_9FIRM	53	13454	2	1	1	1	0.36	0.0912062
304	1	MP_UniprotAB	A0A076GSG8_ENTFC	52	27525	2	2	2	2	0.36	0.0912062
390	1	MP_UniprotAB	U2CW63_9FIRM	45	13571	1	1	1	1	0.36	0.0912062
395	1	MP_UniprotAB	A0A0B2F0X3_9BACL	45	13293	1	1	1	1	0.36	0.0912062
14	1	MP_UniprotAB	A0A0E1QID1_CLOBO	233	41913	16	9	3	2	0.35	0.0886727
312	1	MP_UniprotAB	A0A0B5QB58_CLOBE	52	13760	2	1	2	1	0.35	0.0886727
331	1	MP_UniprotAB	J0BLC8_RHILV	50	13745	1	1	1	1	0.35	0.0886727
514	1	MP_UniprotAB	A0A0D8J1G7_9FIRM	35	13682	9	1	4	1	0.35	0.0886727
574	1	MP_UniprotAB	A0A0K6HQV9_9BURK	29	13842	1	1	1	1	0.35	0.0886727
11	5	MP_UniprotAB	A0A0S8DPT7_9GAMM	106	42862	9	6	4	3	0.34	0.0861392
11	8	MP_UniprotAB	A0A076GQE3_ENTFC	94	43160	18	4	8	3	0.34	0.0861392
11	10	MP_UniprotAB	A3V369_9RHOB	87	42841	8	4	5	3	0.34	0.0861392
11	11	MP_UniprotAB	U2ZFZ5_9CAUL	79	43457	13	4	6	3	0.34	0.0861392
11	12	MP_UniprotAB	A0A0C5JB17_9RHOO	78	43072	9	4	4	3	0.34	0.0861392
21	1	MP_UniprotAB	A0A076GST5_ENTFC	192	57121	21	4	17	4	0.34	0.0861392
23	2	MP_UniprotAB	A0A037ZBW7_CLOTT	138	58059	19	6	11	4	0.34	0.0861392
23	4	MP_UniprotAB	D8DZI6_PREBR	75	58033	11	4	9	4	0.34	0.0861392
23	6	MP_UniprotAB	A0A133Y1E0_9BACT	69	58103	13	4	10	4	0.34	0.0861392
49	1	MP_UniprotAB	H1Q4P2_9BACT	106	28251	3	2	3	2	0.34	0.0861392
53	1	MP_UniprotAB	M2VVG0_GALSU	106	42834	6	4	1	1	0.34	0.0861392
65	1	MP_UniprotAB	A0A095Y669_9BACT	96	14078	8	4	1	1	0.34	0.0861392
99	1	MP_UniprotAB	A0A0D8J241_9FIRM	81	14181	4	1	4	1	0.34	0.0861392
327	1	MP_UniprotAB	A0A0D8J233_9FIRM	50	13940	1	1	1	1	0.34	0.0861392
500	1	MP_UniprotAB	A0A0U3FAS4_9FIRM	36	14136	1	1	1	1	0.34	0.0861392
24	8	MP_UniprotAB	A0A0M1IXW3_9CLOT	87	29682	4	2	2	2	0.33	0.0836057
31	1	MP_UniprotAB	A0A096CTC7_9BACT	142	59756	13	5	7	4	0.33	0.0836057
38	1	MP_UniprotAB	F9D2I5_PREDD	121	14477	3	1	3	1	0.33	0.0836057
46	1	MP_UniprotAB	A0A0B2F122_9BACL	111	14437	8	4	2	1	0.33	0.0836057
131	1	MP_UniprotAB	A0A0B5Q7S0_CLOBE	73	29029	7	2	5	2	0.33	0.0836057
338	1	MP_UniprotAB	A0A0D8IZC3_9FIRM	50	14495	4	1	3	1	0.33	0.0836057
452	1	MP_UniprotAB	A0A011VX85_RUMAL	41	14489	1	1	1	1	0.33	0.0836057
16	3	MP_UniprotAB	G7LXN7_9CLOT	77	30473	4	2	4	2	0.32	0.0810722
16	4	MP_UniprotAB	M1LN99_9CLOT	56	30491	3	2	3	2	0.32	0.0810722
24	9	MP_UniprotAB	A0A0M0GA30_SPOGL	79	30172	4	2	2	2	0.32	0.0810722
24	10	MP_UniprotAB	A9KSQ8_CLOPH	64	30070	4	2	3	2	0.32	0.0810722
57	1	MP_UniprotAB	A0A0K2MJ25_CLOPA	100	29814	4	2	4	2	0.32	0.0810722
59	1	MP_UniprotAB	T0T750_9FIRM	100	45982	7	3	7	3	0.32	0.0810722
96	1	MP_UniprotAB	A0A062XTP6_9BACT	82	14817	5	3	2	1	0.32	0.0810722
201	1	MP_UniprotAB	A0A075KEN9_9FIRM	62	14834	3	1	2	1	0.32	0.0810722
236	1	MP_UniprotAB	A0A0D8J184_9FIRM	59	15003	3	1	2	1	0.32	0.0810722
251	1	MP_UniprotAB	A0A096C9Y3_9BACT	57	29888	8	2	6	2	0.32	0.0810722
263	1	MP_UniprotAB	D1PV59_9BACT	56	15003	5	1	3	1	0.32	0.0810722
429	1	MP_UniprotAB	A0A0M0VPM5_9BACI	42	14721	2	1	2	1	0.32	0.0810722
572	1	MP_UniprotAB	K0PTW6_9RHIZ	29	15035	1	1	1	1	0.32	0.0810722
1	7	MP_UniprotAB	A0A0Q9XL84_9STAP	138	47340	75	9	2	2	0.31	0.0785387
1	11	MP_UniprotAB	ENO_PELCD	64	46346	6	3	3	3	0.31	0.0785387
24	3	MP_UniprotAB	V6TBQ4_9BACI	148	46651	4	4	3	3	0.31	0.0785387
37	1	MP_UniprotAB	A0A0E2H677_9FIRM	123	64288	25	7	14	4	0.3	0.0760052
67	1	MP_UniprotAB	A0A076GQL6_ENTFC	94	15740	5	2	3	1	0.3	0.0760052
106	1	MP_UniprotAB	A0A0E2HCF2_9FIRM	79	15861	2	1	1	1	0.3	0.0760052
125	1	MP_UniprotAB	A0A0M0MZD9_9BACT	75	15979	1	1	1	1	0.3	0.0760052
323	1	MP_UniprotAB	A0A0D8J6Y2_9FIRM	51	15670	4	1	3	1	0.3	0.0760052
50	1	MP_UniprotAB	A0A0Q1DLL0_PEDPE	106	49622	9	4	5	3	0.29	0.0734717
82	2	MP_UniprotAB	A0A099BW92_9BACT	72	49368	11	3	7	3	0.29	0.0734717
82	3	MP_UniprotAB	R5C888_9BACT	68	49510	10	3	7	3	0.29	0.0734717
109	1	MP_UniprotAB	A0A0R2H6W2_PEDPE	75	33239	4	2	4	2	0.29	0.0734717
110	1	MP_UniprotAB	A6TQZ0_ALKMQ	78	16399	1	1	1	1	0.29	0.0734717
188	1	MP_UniprotAB	A0A011RPL7_9LACT	63	16316	1	1	1	1	0.29	0.0734717
351	1	MP_UniprotAB	A0A069QMN7_PRELO	48	16055	2	1	2	1	0.29	0.0734717
385	1	MP_UniprotAB	A0A095ZGB2_9BACT	46	16299	1	1	1	1	0.29	0.0734717
404	1	MP_UniprotAB	A0A0B5QWQ4_CLOBE	44	32655	9	2	6	2	0.29	0.0734717
2	12	MP_UniprotAB	C0CSP2_9FIRM	78	33878	20	3	5	2	0.28	0.0709382
15	4	MP_UniprotAB	A0A0D6ACH2_9CHRO	83	51968	24	4	4	3	0.28	0.0709382
15	5	MP_UniprotAB	A0A076GQG6_ENTFC	79	51022	13	3	11	3	0.28	0.0709382
24	11	MP_UniprotAB	B0TH39_HELMI	61	34086	2	2	2	2	0.28	0.0709382
111	1	MP_UniprotAB	A0A0Q1DJF0_PEDPE	78	34320	10	2	7	2	0.28	0.0709382
259	1	MP_UniprotAB	A0A096CA95_9BACT	54	33732	3	2	2	2	0.28	0.0709382
265	1	MP_UniprotAB	A0A024JTM5_9MYCO	55	17028	1	1	1	1	0.28	0.0709382
392	1	MP_UniprotAB	A0A0F3FZI2_9LACO	45	16789	1	1	1	1	0.28	0.0709382
459	1	MP_UniprotAB	A0A034UM89_9NOCA	40	16611	1	1	1	1	0.28	0.0709382
24	1	MP_UniprotAB	A0A097APE8_THEKI	176	53492	4	4	2	2	0.27	0.0684047
87	2	MP_UniprotAB	A0A015SC41_BACFG	60	34641	4	2	3	2	0.27	0.0684047
193	1	MP_UniprotAB	A0A0R2HJR1_PEDPE	63	17629	3	1	3	1	0.27	0.0684047
200	1	MP_UniprotAB	A0A022NBW6_ENTMU	62	17461	1	1	1	1	0.27	0.0684047
221	1	MP_UniprotAB	A0A139JZ25_BACUN	60	17182	2	1	2	1	0.27	0.0684047
229	1	MP_UniprotAB	W7CUK8_9LIST	59	17062	1	1	1	1	0.27	0.0684047
363	1	MP_UniprotAB	Q2N6K6_ERYLH	47	17164	1	1	1	1	0.27	0.0684047
376	1	MP_UniprotAB	A0A133YS86_9BACT	47	17280	3	1	3	1	0.27	0.0684047
425	1	MP_UniprotAB	A0A022N713_ENTMU	42	17423	2	1	2	1	0.27	0.0684047
551	1	MP_UniprotAB	A0A0S3FX99_9FLAO	32	17635	1	1	1	1	0.27	0.0684047
2	10	MP_UniprotAB	A0A0X1TKS7_9FIRM	80	35948	16	3	3	2	0.26	0.0658711
2	17	MP_UniprotAB	A0A099SFC7_9CLOT	44	36684	8	2	4	2	0.26	0.0658711
33	1	MP_UniprotAB	A0A096A4Y5_9BACT	137	35911	7	5	4	2	0.26	0.0658711
105	1	MP_UniprotAB	A0A0B5QS91_CLOBE	80	54459	7	3	7	3	0.26	0.0658711
128	1	MP_UniprotAB	A0A0B5QCY5_CLOBE	74	36062	5	2	4	2	0.26	0.0658711
215	1	MP_UniprotAB	A0A0D0LIL0_PSEVI	61	36755	5	2	3	2	0.26	0.0658711
270	1	MP_UniprotAB	A0A017IDF1_ECOLX	55	18240	1	1	1	1	0.26	0.0658711
399	1	MP_UniprotAB	A0A0Q1HKT4_9FIRM	44	18066	1	1	1	1	0.26	0.0658711
469	1	MP_UniprotAB	A0A0R2HA21_PEDPE	39	17733	2	1	2	1	0.26	0.0658711
547	1	MP_UniprotAB	A0A0S2KHR0_9BACT	32	18243	5	1	5	1	0.26	0.0658711
2	16	MP_UniprotAB	A0A0H3K545_SYNP6	48	37179	8	2	3	2	0.25	0.0633376
119	1	MP_UniprotAB	A0A017I9Q1_ECOLX	76	57494	8	3	7	3	0.25	0.0633376
273	1	MP_UniprotAB	A0A0E2C5I5_LACCA	55	18313	3	1	3	1	0.25	0.0633376
280	1	MP_UniprotAB	A0A0W7TTJ1_9FIRM	54	18482	3	1	3	1	0.25	0.0633376
315	1	MP_UniprotAB	A0A0M1X8U1_ENTFC	52	37981	3	2	3	2	0.25	0.0633376
326	1	MP_UniprotAB	J7QI69_METSZ	50	18266	4	1	1	1	0.25	0.0633376
332	1	MP_UniprotAB	A0A017IJC7_ECOLX	50	18684	4	1	4	1	0.25	0.0633376
344	1	MP_UniprotAB	A0A0B5QRM8_CLOBE	49	18497	2	1	2	1	0.25	0.0633376
580	1	MP_UniprotAB	A0A066UMT7_9GAMM	27	18924	1	1	1	1	0.25	0.0633376
31	2	MP_UniprotAB	A0A099BYC1_9BACT	99	59894	14	5	6	3	0.24	0.0608041
31	4	MP_UniprotAB	D1PTY3_9BACT	85	59913	11	3	5	3	0.24	0.0608041
41	1	MP_UniprotAB	A0A0M1Y137_ENTFC	118	38472	17	3	9	2	0.24	0.0608041
68	1	MP_UniprotAB	A0A0G3LI81_XANCT	93	39432	3	2	3	2	0.24	0.0608041
87	1	MP_UniprotAB	A0A133Z6C4_9BACT	81	38545	5	3	3	2	0.24	0.0608041
303	1	MP_UniprotAB	M4WK59_9BACT	52	19626	2	1	2	1	0.24	0.0608041
364	1	MP_UniprotAB	A0A0D8J2G3_9FIRM	47	19006	1	1	1	1	0.24	0.0608041
491	1	MP_UniprotAB	A0A0D8IYX0_9FIRM	37	19075	1	1	1	1	0.24	0.0608041
510	1	MP_UniprotAB	A0A022N8P1_ENTMU	35	19611	1	1	1	1	0.24	0.0608041
582	1	MP_UniprotAB	A0A060BIP4_9LACO	26	19048	1	1	1	1	0.24	0.0608041
64	1	MP_UniprotAB	A6M062_CLOB8	99	61098	9	3	7	3	0.23	0.0582706
140	1	MP_UniprotAB	A0A0R2HCU9_PEDPE	71	20170	10	2	5	1	0.23	0.0582706
166	1	MP_UniprotAB	A0A0E2HG17_9FIRM	67	40054	3	2	3	2	0.23	0.0582706
197	1	MP_UniprotAB	K6TML3_9CLOT	62	19905	7	1	5	1	0.23	0.0582706
287	1	MP_UniprotAB	A0A022N717_ENTMU	54	20191	4	1	4	1	0.23	0.0582706
431	1	MP_UniprotAB	B6RFY9_9BACT	42	20288	1	1	1	1	0.23	0.0582706
448	1	MP_UniprotAB	A0A0X8PPN7_ENTGA	41	20183	1	1	1	1	0.23	0.0582706
454	1	MP_UniprotAB	A0A0D8J480_9FIRM	40	20206	3	1	2	1	0.23	0.0582706
5	3	MP_UniprotAB	A0A0S2W8S8_9FIRM	95	41693	11	3	3	2	0.22	0.0557371
11	14	MP_UniprotAB	EFTU_CHLCH	58	43132	7	2	3	2	0.22	0.0557371
24	6	MP_UniprotAB	C6PPI6_9CLOT	130	42570	3	3	2	2	0.22	0.0557371
102	1	MP_UniprotAB	A0A133YPI2_9BACT	80	21019	6	2	5	1	0.22	0.0557371
132	1	MP_UniprotAB	J0WRG9_9CLOT	72	41626	4	2	3	2	0.22	0.0557371
158	1	MP_UniprotAB	A0A069QIG9_PRELO	68	21069	1	1	1	1	0.22	0.0557371
161	1	MP_UniprotAB	E2ZAN0_9FIRM	67	20615	1	1	1	1	0.22	0.0557371
204	1	MP_UniprotAB	A0A014PS12_9ENTR	62	21094	1	1	1	1	0.22	0.0557371
213	1	MP_UniprotAB	A0A0B2EWQ0_9BACL	61	21291	2	2	1	1	0.22	0.0557371
223	1	MP_UniprotAB	A0A069SBE3_BACVU	60	21211	2	1	2	1	0.22	0.0557371
226	1	MP_UniprotAB	G4KQK1_OSCVS	60	21223	6	1	3	1	0.22	0.0557371
271	1	MP_UniprotAB	A0A143X4B4_9FIRM	55	20686	4	1	4	1	0.22	0.0557371
294	1	MP_UniprotAB	A0A133PSX7_9BACT	53	20740	1	1	1	1	0.22	0.0557371
307	1	MP_UniprotAB	A0A133YXP2_9BACT	52	21082	2	1	2	1	0.22	0.0557371
406	1	MP_UniprotAB	R5XC88_9FIRM	44	20513	2	1	2	1	0.22	0.0557371
438	1	MP_UniprotAB	A0A133PTP6_9BACT	42	20810	2	1	2	1	0.22	0.0557371
453	1	MP_UniprotAB	D1PZ37_9BACT	40	21228	5	1	5	1	0.22	0.0557371
471	1	MP_UniprotAB	A0A0E2HFR7_9FIRM	39	20689	3	1	3	1	0.22	0.0557371
478	1	MP_UniprotAB	A0A0B5QBU9_CLOBE	38	20821	1	1	1	1	0.22	0.0557371
499	1	MP_UniprotAB	A0A076GMK7_ENTFC	36	20988	1	1	1	1	0.22	0.0557371
526	1	MP_UniprotAB	A0A132P8U9_ENTFC	34	20933	2	1	2	1	0.22	0.0557371
569	1	MP_UniprotAB	A0A0D0GV18_LACBR	29	21268	1	1	1	1	0.22	0.0557371
11	4	MP_UniprotAB	A0A0G1YXV5_9BACT	119	43488	11	5	3	2	0.21	0.0532036
11	13	MP_UniprotAB	R7L4D7_9BACT	61	43376	6	2	4	2	0.21	0.0532036
24	5	MP_UniprotAB	A0A010ZXN6_9CLOT	132	43643	3	3	2	2	0.21	0.0532036
60	1	MP_UniprotAB	F8NA10_9BACT	99	21963	4	2	3	1	0.21	0.0532036
144	1	MP_UniprotAB	A0A0Q0YD94_PEDPE	71	21674	4	1	3	1	0.21	0.0532036
164	1	MP_UniprotAB	A0A0S8B390_9BACT	67	45037	2	2	2	2	0.21	0.0532036
170	1	MP_UniprotAB	A0A133Y8J5_9BACT	66	22156	4	1	3	1	0.21	0.0532036
244	1	MP_UniprotAB	A0A0B2F189_9BACL	58	21623	1	1	1	1	0.21	0.0532036
396	1	MP_UniprotAB	A0A076GR36_ENTFC	45	21664	3	1	3	1	0.21	0.0532036
1	9	MP_UniprotAB	A0A0X8FE36_9LACT	118	46640	3	2	2	2	0.2	0.0506701
1	10	MP_UniprotAB	A0A063XCK4_BACIU	69	46610	13	3	2	2	0.2	0.0506701
45	1	MP_UniprotAB	A0A0E2HCR1_9FIRM	112	46943	9	3	6	2	0.2	0.0506701
154	1	MP_UniprotAB	A0A0D8J1F9_9FIRM	68	23046	1	1	1	1	0.2	0.0506701
164	2	MP_UniprotAB	ENO_SOLUE	56	45654	2	2	1	1	0.2	0.0506701
173	1	MP_UniprotAB	A0A0Q0YH92_PEDPE	66	23162	1	1	1	1	0.2	0.0506701
191	1	MP_UniprotAB	M4YMY7_9EURY	63	23271	1	1	1	1	0.2	0.0506701
225	1	MP_UniprotAB	A0A011A9Q8_9CLOT	60	23166	1	1	1	1	0.2	0.0506701
310	1	MP_UniprotAB	F9D117_PREDD	52	22921	2	1	2	1	0.2	0.0506701
353	1	MP_UniprotAB	A0A0D8IYF1_9FIRM	48	23425	1	1	1	1	0.2	0.0506701
485	1	MP_UniprotAB	E3GDQ7_EUBLK	37	22911	2	1	2	1	0.2	0.0506701
73	1	MP_UniprotAB	L2NYK8_ENTFC	89	72556	12	3	12	3	0.19	0.0481366
82	1	MP_UniprotAB	R6VKU5_9BACT	87	49166	8	2	6	2	0.19	0.0481366
88	1	MP_UniprotAB	A0A0D8IY38_9FIRM	84	49015	7	2	7	2	0.19	0.0481366
93	1	MP_UniprotAB	A0A0X8VBY6_CLOPR	83	49217	4	2	4	2	0.19	0.0481366
122	1	MP_UniprotAB	D1PZ28_9BACT	75	23783	2	1	1	1	0.19	0.0481366
162	1	MP_UniprotAB	A0A0E2HJF9_9FIRM	67	71426	10	3	10	3	0.19	0.0481366
162	2	MP_UniprotAB	R0A9N8_9FIRM	50	71166	8	3	8	3	0.19	0.0481366
190	1	MP_UniprotAB	A0A076GR41_ENTFC	63	47954	4	2	3	2	0.19	0.0481366
224	1	MP_UniprotAB	A0A0B5QBY3_CLOBE	60	23583	1	1	1	1	0.19	0.0481366
238	1	MP_UniprotAB	A0A0K2MK09_CLOPA	58	47863	10	2	8	2	0.19	0.0481366
254	1	MP_UniprotAB	A0A0D8J547_9FIRM	56	48140	4	2	3	2	0.19	0.0481366
299	1	MP_UniprotAB	A0A0Q7Y5N9_9BURK	53	24111	2	1	1	1	0.19	0.0481366
311	1	MP_UniprotAB	C4FCA8_9ACTN	52	23621	4	1	4	1	0.19	0.0481366
495	1	MP_UniprotAB	F4LV89_TEPAE	36	23792	1	1	1	1	0.19	0.0481366
578	1	MP_UniprotAB	A0A0E2HE67_9FIRM	28	24030	1	1	1	1	0.19	0.0481366
15	6	MP_UniprotAB	A0A091BYI9_9ENTE	68	50807	6	2	6	2	0.18	0.0456031
69	1	MP_UniprotAB	A0A0B5QGB7_CLOBE	92	51777	8	2	6	2	0.18	0.0456031
93	2	MP_UniprotAB	A0A017RWT2_9CLOT	83	50223	6	2	6	2	0.18	0.0456031
156	1	MP_UniprotAB	A0A0G8AW32_9SYNE	68	50562	4	2	2	1	0.18	0.0456031
160	1	MP_UniprotAB	E7RR36_9BACT	67	25314	2	2	1	1	0.18	0.0456031
222	1	MP_UniprotAB	A0A076GS82_ENTFC	60	24887	4	2	3	1	0.18	0.0456031
230	1	MP_UniprotAB	A0A0A2DG92_9CORY	59	25145	1	1	1	1	0.18	0.0456031
240	1	MP_UniprotAB	A0A0W7ZGN7_9FLAO	58	25090	1	1	1	1	0.18	0.0456031
322	1	MP_UniprotAB	A0A133Y1H3_9BACT	51	25019	1	1	1	1	0.18	0.0456031
324	1	MP_UniprotAB	A0A072YL65_9CLOT	51	25670	1	1	1	1	0.18	0.0456031
415	1	MP_UniprotAB	A0A0Q4I5Q3_9SPHN	43	25506	1	1	1	1	0.18	0.0456031
439	1	MP_UniprotAB	D1PZN4_9BACT	42	24966	2	1	2	1	0.18	0.0456031
460	1	MP_UniprotAB	A0A0B7JC31_PHOPO	40	24695	1	1	1	1	0.18	0.0456031
520	1	MP_UniprotAB	S3VYK5_9LEPT	34	25590	1	1	1	1	0.18	0.0456031
549	1	MP_UniprotAB	B1KMJ7_SHEWM	32	25344	1	1	1	1	0.18	0.0456031
567	1	MP_UniprotAB	R4LJX0_9ACTN	30	25528	1	1	1	1	0.18	0.0456031
15	3	MP_UniprotAB	A0A072MUV8_9BIFI	97	53811	20	3	3	2	0.17	0.0430696
24	7	MP_UniprotAB	A0A133KU03_BACCO	92	54799	2	2	2	2	0.17	0.0430696
103	1	MP_UniprotAB	A0A089PIF0_9PROC	69	53966	2	2	2	2	0.17	0.0430696
328	1	MP_UniprotAB	R5CGN2_9BACT	50	26031	1	1	1	1	0.17	0.0430696
341	1	MP_UniprotAB	E3GGP8_EUBLK	49	27265	3	1	2	1	0.17	0.0430696
422	1	MP_UniprotAB	A0A134BHE3_9ACTO	42	26126	1	1	1	1	0.17	0.0430696
440	1	MP_UniprotAB	D7E702_METEZ	42	26538	1	1	1	1	0.17	0.0430696
447	1	MP_UniprotAB	K1KUV6_9BACL	41	25941	1	1	1	1	0.17	0.0430696
461	1	MP_UniprotAB	A0A081P9F1_9BACL	40	27016	1	1	1	1	0.17	0.0430696
522	1	MP_UniprotAB	A0A095YPT7_9BACT	34	26224	1	1	1	1	0.17	0.0430696
541	1	MP_UniprotAB	A0A076GS39_ENTFC	33	27242	6	1	6	1	0.17	0.0430696
566	1	MP_UniprotAB	A0A0J6KDI3_9NEIS	30	26365	1	1	1	1	0.17	0.0430696
571	1	MP_UniprotAB	F7RYW7_9GAMM	29	26959	1	1	1	1	0.17	0.0430696
23	3	MP_UniprotAB	A0A075QZ29_BRELA	78	57608	6	2	6	2	0.16	0.0405361
23	5	MP_UniprotAB	N2B476_9FIRM	69	57060	4	2	4	2	0.16	0.0405361
23	7	MP_UniprotAB	A0A081PB81_9BACL	60	57335	9	2	8	2	0.16	0.0405361
24	4	MP_UniprotAB	G4KTA2_OSCVS	143	55228	3	3	2	2	0.16	0.0405361
189	1	MP_UniprotAB	A0A0F7FDM6_PAEDU	63	28802	4	1	2	1	0.16	0.0405361
214	1	MP_UniprotAB	R7NE59_9FIRM	61	28839	2	1	2	1	0.16	0.0405361
228	1	MP_UniprotAB	A0A0B5QQG9_CLOBE	59	28636	2	1	2	1	0.16	0.0405361
318	1	MP_UniprotAB	A0A0A7HIU5_CLOTY	51	27918	2	1	2	1	0.16	0.0405361
354	1	MP_UniprotAB	A0A095Y714_9BACT	48	27429	2	1	2	1	0.16	0.0405361
365	1	MP_UniprotAB	A0A0B5Q4A4_CLOBE	47	28477	2	1	2	1	0.16	0.0405361
384	1	MP_UniprotAB	S2YML1_9ACTN	46	28816	1	1	1	1	0.16	0.0405361
511	1	MP_UniprotAB	A0A0F4KY26_9LACO	35	28274	1	1	1	1	0.16	0.0405361
31	5	MP_UniprotAB	A0A133ZZG3_9FIRM	80	59490	6	3	3	2	0.15	0.0380026
137	1	MP_UniprotAB	A0A076GXT8_ENTFC	72	60707	9	2	9	2	0.15	0.0380026
217	1	MP_UniprotAB	A0A0B4XTD8_9GAMM	61	30630	4	1	1	1	0.15	0.0380026
243	1	MP_UniprotAB	A0A0Q0YFK3_PEDPE	58	30767	3	1	3	1	0.15	0.0380026
349	1	MP_UniprotAB	A0A0B5QI54_CLOBE	48	61341	3	2	3	2	0.15	0.0380026
433	1	MP_UniprotAB	A0A0F4FX77_RHIRD	42	30622	1	1	1	1	0.15	0.0380026
482	1	MP_UniprotAB	A0A096AA45_9BACT	38	29464	2	1	2	1	0.15	0.0380026
518	1	MP_UniprotAB	Q1Q976_PSYCK	34	30211	1	1	1	1	0.15	0.0380026
47	2	MP_UniprotAB	A0A062X5B6_9LACO	74	62702	4	2	3	2	0.14	0.0354691
71	1	MP_UniprotAB	A0A095Y600_9BACT	92	31492	1	1	1	1	0.14	0.0354691
76	1	MP_UniprotAB	Q49SF0_ENTFC	89	33012	4	1	4	1	0.14	0.0354691
86	1	MP_UniprotAB	A0A0S2KKJ4_9BACT	84	33076	2	1	2	1	0.14	0.0354691
123	1	MP_UniprotAB	A0A0M0N1I0_9BACT	75	30978	2	1	2	1	0.14	0.0354691
127	1	MP_UniprotAB	A0A151ANF6_9CLOT	74	32431	3	1	3	1	0.14	0.0354691
147	1	MP_UniprotAB	A0A139NJB8_9STRE	70	32210	2	1	2	1	0.14	0.0354691
163	1	MP_UniprotAB	A0A076GV62_ENTFC	67	30931	3	1	3	1	0.14	0.0354691
202	1	MP_UniprotAB	A0A0D8J220_9FIRM	62	31774	2	1	2	1	0.14	0.0354691
216	1	MP_UniprotAB	E6U9Y8_ETHHY	61	32351	2	1	2	1	0.14	0.0354691
220	1	MP_UniprotAB	A0A0Q4UQM9_9RHIZ	60	32217	1	1	1	1	0.14	0.0354691
237	1	MP_UniprotAB	A0A0Q0U0P9_PEDPE	59	32212	4	1	4	1	0.14	0.0354691
277	1	MP_UniprotAB	V8CNY9_9BACT	54	32964	3	1	3	1	0.14	0.0354691
305	1	MP_UniprotAB	J1H8G9_9CLOT	52	32887	6	1	3	1	0.14	0.0354691
345	1	MP_UniprotAB	A0A015PIQ3_BACFG	49	32746	1	1	1	1	0.14	0.0354691
389	1	MP_UniprotAB	A0A059N106_ENTFL	45	31022	1	1	1	1	0.14	0.0354691
445	1	MP_UniprotAB	R5U662_9FIRM	41	32281	1	1	1	1	0.14	0.0354691
470	1	MP_UniprotAB	A0A0R2QV16_9FLAO	39	32671	2	1	1	1	0.14	0.0354691
496	1	MP_UniprotAB	A0A0M0LFI9_9BACL	36	31423	1	1	1	1	0.14	0.0354691
531	1	MP_UniprotAB	A0A076GPG0_ENTFC	34	31665	1	1	1	1	0.14	0.0354691
543	1	MP_UniprotAB	A0A0B5QMU1_CLOBE	33	31597	3	1	3	1	0.14	0.0354691
573	1	MP_UniprotAB	A0A0E9EFA7_CHLTH	29	31993	1	1	1	1	0.14	0.0354691
58	1	MP_UniprotAB	A0A095ZJW4_9BACT	100	68892	8	2	7	2	0.13	0.0329356
129	1	MP_UniprotAB	T0UC90_9ENTE	74	34415	7	1	5	1	0.13	0.0329356
157	1	MP_UniprotAB	A0A133Z8I2_9BACT	68	33835	4	1	4	1	0.13	0.0329356
209	1	MP_UniprotAB	A0A011RLM6_9LACT	61	33740	1	1	1	1	0.13	0.0329356
253	1	MP_UniprotAB	A0A133N5P8_ENTFC	57	33466	2	1	2	1	0.13	0.0329356
274	1	MP_UniprotAB	A0A076GQ48_ENTFC	55	34671	3	1	3	1	0.13	0.0329356
342	1	MP_UniprotAB	A0A031IYH6_9PSED	49	34475	2	1	2	1	0.13	0.0329356
362	1	MP_UniprotAB	A0A0R2H841_PEDPE	48	35307	12	2	5	1	0.13	0.0329356
367	1	MP_UniprotAB	A0A076GRY1_ENTFC	47	35480	6	1	6	1	0.13	0.0329356
377	1	MP_UniprotAB	R5B2N3_9FIRM	44	67822	5	2	4	2	0.13	0.0329356
387	1	MP_UniprotAB	A0A0W0SUE8_9GAMM	46	35008	1	1	1	1	0.13	0.0329356
391	1	MP_UniprotAB	A0A023WVW1_PSEST	45	35370	7	1	1	1	0.13	0.0329356
400	1	MP_UniprotAB	A0A059XP27_9BACT	44	35342	1	1	1	1	0.13	0.0329356
435	1	MP_UniprotAB	A0A078RVB0_BACUN	42	34917	1	1	1	1	0.13	0.0329356
488	1	MP_UniprotAB	A0A0K1XH03_9GAMM	37	33336	1	1	1	1	0.13	0.0329356
515	1	MP_UniprotAB	B7J8T9_ACIF2	35	34502	1	1	1	1	0.13	0.0329356
516	1	MP_UniprotAB	A0A0K8J336_9FIRM	35	34836	2	1	2	1	0.13	0.0329356
536	1	MP_UniprotAB	A0A0D8J0C7_9FIRM	33	33166	1	1	1	1	0.13	0.0329356
540	1	MP_UniprotAB	A0A086ERR7_PECCA	33	35637	8	1	5	1	0.13	0.0329356
546	1	MP_UniprotAB	A0A0F4HG35_LACFE	32	34044	1	1	1	1	0.13	0.0329356
552	1	MP_UniprotAB	V5WXT1_PAEPO	31	33526	1	1	1	1	0.13	0.0329356
556	1	MP_UniprotAB	A0A085U7E8_YERRU	31	35516	1	1	1	1	0.13	0.0329356
575	1	MP_UniprotAB	A0A0M3DZE5_9BRAD	29	34871	1	1	1	1	0.13	0.0329356
74	1	MP_UniprotAB	A0A0B5QJR3_CLOBE	89	36804	2	1	2	1	0.12	0.0304021
89	1	MP_UniprotAB	ILVC_CAMJD	84	37163	1	1	1	1	0.12	0.0304021
126	1	MP_UniprotAB	A8UDB6_9LACT	74	36697	3	1	2	1	0.12	0.0304021
167	1	MP_UniprotAB	E4RPI9_HALHG	66	35770	4	1	1	1	0.12	0.0304021
272	1	MP_UniprotAB	A0A0D1LXU6_9LACT	55	35756	7	1	4	1	0.12	0.0304021
290	1	MP_UniprotAB	U2MC86_9BACT	53	38215	7	1	3	1	0.12	0.0304021
321	1	MP_UniprotAB	A0A0H5CQC3_9PSEU	51	36372	1	1	1	1	0.12	0.0304021
330	1	MP_UniprotAB	A0A087K486_9ACTN	50	37956	2	1	1	1	0.12	0.0304021
333	1	MP_UniprotAB	A0A096A8F9_9BACT	50	36701	2	1	1	1	0.12	0.0304021
334	1	MP_UniprotAB	A0A0A2E663_9PORP	50	36187	3	1	3	1	0.12	0.0304021
336	1	MP_UniprotAB	S0EX32_CHTCT	50	36635	1	1	1	1	0.12	0.0304021
339	1	MP_UniprotAB	A0A076GRX3_ENTFC	49	36677	1	1	1	1	0.12	0.0304021
388	1	MP_UniprotAB	A0A076GQK0_ENTFC	46	37216	9	1	6	1	0.12	0.0304021
403	1	MP_UniprotAB	A0A0S8BQQ5_9CHLR	44	36953	1	1	1	1	0.12	0.0304021
410	1	MP_UniprotAB	T0F8C4_9LEPT	43	37967	3	1	1	1	0.12	0.0304021
414	1	MP_UniprotAB	A0A095YB77_9BACT	43	37254	6	1	5	1	0.12	0.0304021
424	1	MP_UniprotAB	A0A096AD96_9BACT	42	38160	2	1	2	1	0.12	0.0304021
426	1	MP_UniprotAB	A0A069ZMJ9_9PORP	42	35729	2	1	1	1	0.12	0.0304021
467	1	MP_UniprotAB	A0A0N8VY29_PEDPE	39	37195	5	1	4	1	0.12	0.0304021
483	1	MP_UniprotAB	A0A0B1PRE4_9GAMM	38	37174	3	1	1	1	0.12	0.0304021
494	1	MP_UniprotAB	Q54444_SERMA	36	36722	1	1	1	1	0.12	0.0304021
503	1	MP_UniprotAB	A0A0Q6SKP0_9RHIZ	36	36714	1	1	1	1	0.12	0.0304021
559	1	MP_UniprotAB	R6P294_9CLOT	30	37159	6	1	3	1	0.12	0.0304021
576	1	MP_UniprotAB	A0A0U2T5J6_STRGL	29	36841	1	1	1	1	0.12	0.0304021
577	1	MP_UniprotAB	A0A011AYN9_9CLOT	28	37409	1	1	1	1	0.12	0.0304021
79	1	MP_UniprotAB	A0A014LRK3_9ACTN	88	40873	1	1	1	1	0.11	0.0278686
179	1	MP_UniprotAB	A0A0D1KQ38_ENTAE	64	40405	3	1	3	1	0.11	0.0278686
199	1	MP_UniprotAB	A0A037Z5L6_CLOTT	62	39763	1	1	1	1	0.11	0.0278686
208	1	MP_UniprotAB	A0A0B5QMA1_CLOBE	61	41984	6	1	5	1	0.11	0.0278686
235	1	MP_UniprotAB	A0A0V8A096_9CYAN	59	41055	2	1	2	1	0.11	0.0278686
258	1	MP_UniprotAB	F3ADC1_9FIRM	56	40604	2	1	2	1	0.11	0.0278686
291	1	MP_UniprotAB	A0A151AP50_9CLOT	53	41083	12	1	8	1	0.11	0.0278686
297	1	MP_UniprotAB	A0A0D8J3C2_9FIRM	53	40883	4	1	3	1	0.11	0.0278686
313	1	MP_UniprotAB	A0A017HCH8_9RHOB	52	40998	2	1	2	1	0.11	0.0278686
314	1	MP_UniprotAB	A0A086Y6M2_9RHOB	52	41466	1	1	1	1	0.11	0.0278686
319	1	MP_UniprotAB	A0A0E2H3T1_9FIRM	51	39367	2	1	2	1	0.11	0.0278686
343	1	MP_UniprotAB	A0A0D8J214_9FIRM	49	39206	1	1	1	1	0.11	0.0278686
360	1	MP_UniprotAB	A0A089YRN6_9PSED	48	40086	1	1	1	1	0.11	0.0278686
383	1	MP_UniprotAB	F8NC31_9BACT	46	39769	7	1	5	1	0.11	0.0278686
421	1	MP_UniprotAB	A0A0R1K073_9LACO	42	38596	1	1	1	1	0.11	0.0278686
446	1	MP_UniprotAB	R6EEV8_9CLOT	41	39231	3	1	2	1	0.11	0.0278686
468	1	MP_UniprotAB	A0A0C1J793_9RHOB	39	39117	1	1	1	1	0.11	0.0278686
521	1	MP_UniprotAB	A0A0F2TAV2_9ACTN	34	39449	1	1	1	1	0.11	0.0278686
550	1	MP_UniprotAB	V8CM03_9BACT	32	41750	3	1	2	1	0.11	0.0278686
553	1	MP_UniprotAB	J0V487_RHILV	31	40436	1	1	1	1	0.11	0.0278686
130	1	MP_UniprotAB	A0A101I906_9BACT	73	42511	8	1	3	1	0.1	0.0253351
196	1	MP_UniprotAB	F9D5B5_PREDD	62	46183	2	1	2	1	0.1	0.0253351
219	1	MP_UniprotAB	A0A098R5W3_9LACO	60	45065	3	1	2	1	0.1	0.0253351
231	1	MP_UniprotAB	A0A0R2HDC2_PEDPE	59	45985	2	1	2	1	0.1	0.0253351
245	1	MP_UniprotAB	R6X0Z6_9BACT	58	44342	5	1	5	1	0.1	0.0253351
283	1	MP_UniprotAB	I7JIW3_9BURK	54	44746	1	1	1	1	0.1	0.0253351
306	1	MP_UniprotAB	A0A0R2H8P0_PEDPE	52	43699	1	1	1	1	0.1	0.0253351
316	1	MP_UniprotAB	A0A077ENT6_9FLAO	52	42709	29	1	1	1	0.1	0.0253351
368	1	MP_UniprotAB	A0A151ZMX7_SERPL	47	43918	2	1	1	1	0.1	0.0253351
375	1	MP_UniprotAB	R6VNA2_9FIRM	47	46238	2	1	2	1	0.1	0.0253351
382	1	MP_UniprotAB	A0A0D8J1V0_9FIRM	46	43025	1	1	1	1	0.1	0.0253351
394	1	MP_UniprotAB	R5YMH8_9BACE	45	45934	1	1	1	1	0.1	0.0253351
408	1	MP_UniprotAB	W7IDP0_9PSEU	44	43799	2	1	1	1	0.1	0.0253351
416	1	MP_UniprotAB	A0A0B5QNP1_CLOBE	43	43016	1	1	1	1	0.1	0.0253351
463	1	MP_UniprotAB	A0A0F0ES30_9MICO	39	45326	1	1	1	1	0.1	0.0253351
465	1	MP_UniprotAB	A0A064BXK2_STEMA	39	44840	1	1	1	1	0.1	0.0253351
480	1	MP_UniprotAB	A0A099S2G2_9CLOT	38	45937	1	1	1	1	0.1	0.0253351
502	1	MP_UniprotAB	A0A076GRA7_ENTFC	36	45750	6	1	5	1	0.1	0.0253351
512	1	MP_UniprotAB	A0A0A8H913_9PROT	35	42596	1	1	1	1	0.1	0.0253351
557	1	MP_UniprotAB	U7QE37_9CYAN	31	45169	1	1	1	1	0.1	0.0253351
62	1	MP_UniprotAB	A0A0B5QMW0_CLOBE	99	46869	11	2	9	1	0.09	0.0228016
146	1	MP_UniprotAB	F9D1B9_PREDD	70	49486	2	1	2	1	0.09	0.0228016
159	1	MP_UniprotAB	A0A0Q1DRI0_PEDPE	67	51330	6	1	6	1	0.09	0.0228016
181	1	MP_UniprotAB	A0A069QFP5_PRELO	64	47446	2	1	2	1	0.09	0.0228016
183	1	MP_UniprotAB	A0A0K2MH66_CLOPA	64	47464	5	1	5	1	0.09	0.0228016
198	1	MP_UniprotAB	I0WCW9_9NOCA	62	49023	1	1	1	1	0.09	0.0228016
207	1	MP_UniprotAB	A0A0J6WLB9_9MYCO	61	46664	3	1	1	1	0.09	0.0228016
282	1	MP_UniprotAB	K9RWY5_SYNP3	54	50355	3	1	3	1	0.09	0.0228016
292	1	MP_UniprotAB	A0A0J8DF31_CLOCY	53	50362	8	1	4	1	0.09	0.0228016
301	1	MP_UniprotAB	A0A085ZCQ7_9FLAO	53	49541	1	1	1	1	0.09	0.0228016
350	1	MP_UniprotAB	A0A077JFM4_9CYAN	48	50587	2	1	1	1	0.09	0.0228016
357	1	MP_UniprotAB	V6UFR0_9ACTN	48	46995	2	1	1	1	0.09	0.0228016
370	1	MP_UniprotAB	R5FM05_9BACT	47	49855	3	1	3	1	0.09	0.0228016
386	1	MP_UniprotAB	A0A023BXY7_9FLAO	46	50465	1	1	1	1	0.09	0.0228016
398	1	MP_UniprotAB	A0A0M0N0K7_9BACT	45	46785	3	1	1	1	0.09	0.0228016
412	1	MP_UniprotAB	A0A143SVK4_9PSED	43	50733	1	1	1	1	0.09	0.0228016
419	1	MP_UniprotAB	W3AN92_9FIRM	43	50958	2	1	2	1	0.09	0.0228016
420	1	MP_UniprotAB	A0A0Q1DRC3_PEDPE	43	49104	6	1	5	1	0.09	0.0228016
475	1	MP_UniprotAB	A0A0D7F979_9PSED	38	51515	1	1	1	1	0.09	0.0228016
501	1	MP_UniprotAB	A0A0Q7S098_9BURK	36	47824	1	1	1	1	0.09	0.0228016
508	1	MP_UniprotAB	S5YVY7_PARAH	35	48420	1	1	1	1	0.09	0.0228016
509	1	MP_UniprotAB	A1UDH3_MYCSK	35	47190	1	1	1	1	0.09	0.0228016
545	1	MP_UniprotAB	A0A0J6Z7K6_9MYCO	32	48694	1	1	1	1	0.09	0.0228016
548	1	MP_UniprotAB	A0A022N948_ENTMU	32	50526	1	1	1	1	0.09	0.0228016
565	1	MP_UniprotAB	A0A0U1PZM7_9BURK	30	49870	1	1	1	1	0.09	0.0228016
78	1	MP_UniprotAB	A0A0M4DLJ0_9DELT	88	54769	4	1	2	1	0.08	0.020268
95	1	MP_UniprotAB	A0A133MZB3_ENTFC	82	56403	7	1	6	1	0.08	0.020268
118	1	MP_UniprotAB	A0A0M1JRB8_9CYAN	76	56419	1	1	1	1	0.08	0.020268
138	1	MP_UniprotAB	F9D539_PREDD	71	52729	3	1	3	1	0.08	0.020268
177	1	MP_UniprotAB	A0A0R2H619_PEDPE	65	57188	10	1	9	1	0.08	0.020268
184	1	MP_UniprotAB	A0A0Q0VK70_9BACT	64	55261	6	1	2	1	0.08	0.020268
187	1	MP_UniprotAB	ATPB_MESFL	64	52121	5	1	4	1	0.08	0.020268
212	1	MP_UniprotAB	G6EKD9_9SPHN	61	53539	1	1	1	1	0.08	0.020268
232	1	MP_UniprotAB	A0A033UPJ3_STAAU	59	57507	6	1	5	1	0.08	0.020268
268	1	MP_UniprotAB	H3KAM5_9FIRM	55	55994	1	1	1	1	0.08	0.020268
284	1	MP_UniprotAB	A0A0R2HFC7_PEDPE	54	54239	1	1	1	1	0.08	0.020268
289	1	MP_UniprotAB	A0A022N7N1_ENTMU	54	53447	1	1	1	1	0.08	0.020268
298	1	MP_UniprotAB	A0A076GTA1_ENTFC	53	54802	2	1	2	1	0.08	0.020268
335	1	MP_UniprotAB	A0A135IHD6_9RHOB	50	52716	1	1	1	1	0.08	0.020268
397	1	MP_UniprotAB	VATB1_ARATH	45	54188	2	1	2	1	0.08	0.020268
413	1	MP_UniprotAB	A0A0X8CPM4_9BRAD	43	56279	1	1	1	1	0.08	0.020268
423	1	MP_UniprotAB	A0A0P7WBS4_9RHOB	42	53815	1	1	1	1	0.08	0.020268
476	1	MP_UniprotAB	A0JVE6_ARTS2	38	57566	1	1	1	1	0.08	0.020268
484	1	MP_UniprotAB	A0A0K8QUY1_9BACT	37	53383	1	1	1	1	0.08	0.020268
489	1	MP_UniprotAB	A0A0R2H523_PEDPE	37	54022	1	1	1	1	0.08	0.020268
498	1	MP_UniprotAB	S3JNL3_TRESO	36	54971	1	1	1	1	0.08	0.020268
523	1	MP_UniprotAB	G8P0H4_GRAMM	34	56081	1	1	1	1	0.08	0.020268
529	1	MP_UniprotAB	A0A098F3Y2_9BACI	34	53444	1	1	1	1	0.08	0.020268
532	1	MP_UniprotAB	A0A0K6I753_9RHOB	34	57694	1	1	1	1	0.08	0.020268
533	1	MP_UniprotAB	A0A151ANG4_9CLOT	34	51919	4	1	4	1	0.08	0.020268
538	1	MP_UniprotAB	A5Z636_9FIRM	33	54123	1	1	1	1	0.08	0.020268
544	1	MP_UniprotAB	A0A0M6XM83_9RHOB	32	52879	1	1	1	1	0.08	0.020268
585	1	MP_UniprotAB	H8KUJ7_SOLCM	26	57010	1	1	1	1	0.08	0.020268
143	1	MP_UniprotAB	A0A0G0N2D9_9BACT	71	59336	4	1	3	1	0.07	0.0177345
234	1	MP_UniprotAB	A0A0W7TR54_9FIRM	59	63933	3	1	2	1	0.07	0.0177345
269	1	MP_UniprotAB	D1PU08_9BACT	55	59210	3	1	3	1	0.07	0.0177345
286	1	MP_UniprotAB	R5Y500_9BACE	54	59654	2	1	2	1	0.07	0.0177345
317	1	MP_UniprotAB	D3A9U4_9CLOT	51	62148	2	1	2	1	0.07	0.0177345
329	1	MP_UniprotAB	A0A078RUE1_BACUN	50	62096	3	1	3	1	0.07	0.0177345
347	1	MP_UniprotAB	C0R3J7_WOLWR	49	59654	1	1	1	1	0.07	0.0177345
361	1	MP_UniprotAB	F9D2N1_PREDD	48	61504	2	1	2	1	0.07	0.0177345
379	1	MP_UniprotAB	A0A0Q4U6F4_9SPHN	46	60724	2	1	1	1	0.07	0.0177345
441	1	MP_UniprotAB	E0UIN2_CYAP2	41	61667	1	1	1	1	0.07	0.0177345
464	1	MP_UniprotAB	A0A0M3D2T6_9MICO	39	59370	1	1	1	1	0.07	0.0177345
487	1	MP_UniprotAB	A0A0J1GEA0_9FIRM	37	60789	3	1	3	1	0.07	0.0177345
492	1	MP_UniprotAB	R4KIT4_9FIRM	36	60423	1	1	1	1	0.07	0.0177345
524	1	MP_UniprotAB	A0A096ALV5_9BACT	34	60560	3	1	3	1	0.07	0.0177345
537	1	MP_UniprotAB	A0A059W5K9_STRA9	33	62785	1	1	1	1	0.07	0.0177345
124	1	MP_UniprotAB	A0A0V7ZRA1_9CYAN	75	72110	2	1	2	1	0.06	0.015201
139	1	MP_UniprotAB	A0A0K2NYE9_9ENTR	71	69246	3	1	3	1	0.06	0.015201
151	1	MP_UniprotAB	A0A075Q0W3_ENTFC	69	73606	1	1	1	1	0.06	0.015201
206	1	MP_UniprotAB	D0E8J9_9BACT	61	71816	1	1	1	1	0.06	0.015201
346	1	MP_UniprotAB	A0A0Q4L4T0_9SPHN	49	77824	1	1	1	1	0.06	0.015201
371	1	MP_UniprotAB	A0A0C1U3F1_9CLOT	47	69179	4	1	3	1	0.06	0.015201
407	1	MP_UniprotAB	H0E8N7_9ACTN	44	74643	6	1	1	1	0.06	0.015201
409	1	MP_UniprotAB	M9WVD8_9RICK	43	76242	1	1	1	1	0.06	0.015201
432	1	MP_UniprotAB	A0A0D8J1U9_9FIRM	42	70352	1	1	1	1	0.06	0.015201
436	1	MP_UniprotAB	A0A0F2NM75_9FIRM	42	70426	3	1	2	1	0.06	0.015201
442	1	MP_UniprotAB	A0A0A8GJR5_RHIET	41	70670	1	1	1	1	0.06	0.015201
449	1	MP_UniprotAB	N1NSC0_XENNE	41	74616	3	1	1	1	0.06	0.015201
450	1	MP_UniprotAB	T3DA91_PEPDI	41	77361	1	1	1	1	0.06	0.015201
451	1	MP_UniprotAB	A0A094PJJ7_9ACTN	41	72695	1	1	1	1	0.06	0.015201
519	1	MP_UniprotAB	A0A0E3ZF86_9BACT	34	69989	1	1	1	1	0.06	0.015201
539	1	MP_UniprotAB	A0A0K8PZS4_STRAJ	33	71698	1	1	1	1	0.06	0.015201
554	1	MP_UniprotAB	A0A078PXA2_BACFG	31	70485	1	1	1	1	0.06	0.015201
562	1	MP_UniprotAB	A0A0S2AJ29_PSEME	30	69944	1	1	1	1	0.06	0.015201
210	1	MP_UniprotAB	A0A135YN78_9FIRM	61	81382	1	1	1	1	0.05	0.0126675
256	1	MP_UniprotAB	A0A0M8Q0W4_9BACI	56	88840	2	2	1	1	0.05	0.0126675
281	1	MP_UniprotAB	A0A076GP90_ENTFC	54	80146	4	1	4	1	0.05	0.0126675
308	1	MP_UniprotAB	A0A085HHE9_9ENTR	52	87985	1	1	1	1	0.05	0.0126675
352	1	MP_UniprotAB	A0A073CS82_PLAAG	48	91673	2	1	2	1	0.05	0.0126675
373	1	MP_UniprotAB	A0A0U5B832_9BACL	47	92545	1	1	1	1	0.05	0.0126675
381	1	MP_UniprotAB	A0A0R2H7R5_PEDPE	46	89696	4	1	4	1	0.05	0.0126675
402	1	MP_UniprotAB	A0A017IFC6_ECOLX	44	85588	1	1	1	1	0.05	0.0126675
405	1	MP_UniprotAB	R8P852_BACCE	44	79649	1	1	1	1	0.05	0.0126675
477	1	MP_UniprotAB	A3D0E5_SHEB5	38	93539	1	1	1	1	0.05	0.0126675
497	1	MP_UniprotAB	A0A022KYH7_9MICO	36	82387	1	1	1	1	0.05	0.0126675
507	1	MP_UniprotAB	S0FKQ3_9FIRM	36	88860	1	1	1	1	0.05	0.0126675
525	1	MP_UniprotAB	A0A096LI92_9ACTN	34	91079	1	1	1	1	0.05	0.0126675
527	1	MP_UniprotAB	A1B3N1_PARDP	34	82420	1	1	1	1	0.05	0.0126675
530	1	MP_UniprotAB	A0A075RD89_BRELA	34	91619	1	1	1	1	0.05	0.0126675
534	1	MP_UniprotAB	M4SJE5_9SPHN	34	86582	1	1	1	1	0.05	0.0126675
563	1	MP_UniprotAB	A0A0Q6WA31_9BURK	30	79897	1	1	1	1	0.05	0.0126675
564	1	MP_UniprotAB	B6WXE4_9DELT	30	83151	1	1	1	1	0.05	0.0126675
568	1	MP_UniprotAB	A0A0G1U5X5_9BACT	29	90679	1	1	1	1	0.05	0.0126675
570	1	MP_UniprotAB	A0A102IGJ7_9BURK	29	79168	1	1	1	1	0.05	0.0126675
205	1	MP_UniprotAB	A0A0D8J0D2_9FIRM	62	96828	3	1	3	1	0.04	0.010134
267	1	MP_UniprotAB	L1NBF8_9BACT	55	106356	3	1	2	1	0.04	0.010134
276	1	MP_UniprotAB	F9D2X6_PREDD	54	105756	4	1	3	1	0.04	0.010134
356	1	MP_UniprotAB	N8QFA4_9GAMM	48	111883	1	1	1	1	0.04	0.010134
411	1	MP_UniprotAB	M1LMM8_9PROT	43	97417	1	1	1	1	0.04	0.010134
456	1	MP_UniprotAB	F4GBZ0_ALIDK	40	111966	1	1	1	1	0.04	0.010134
472	1	MP_UniprotAB	A0A069SKX0_BACVU	39	111999	1	1	1	1	0.04	0.010134
506	1	MP_UniprotAB	A0A0Q8LHY9_9RHIZ	36	101316	2	1	2	1	0.04	0.010134
195	1	MP_UniprotAB	C6PXS7_9CLOT	62	146416	4	1	4	1	0.03	0.00760052
250	1	MP_UniprotAB	R5BHZ3_9BACT	57	123751	2	1	2	1	0.03	0.00760052
428	1	MP_UniprotAB	C2E6X0_LACJH	42	160162	1	1	1	1	0.03	0.00760052
430	1	MP_UniprotAB	M1N4I3_9CLOT	42	128234	9	1	7	1	0.03	0.00760052
490	1	MP_UniprotAB	A0A0Q4LHK9_9SPHI	37	129248	1	1	1	1	0.03	0.00760052
517	1	MP_UniprotAB	A0A0P7FMC0_9BACI	35	156924	1	1	1	1	0.03	0.00760052
584	1	MP_UniprotAB	A0A0Q5MRX0_9MICC	26	150508	1	1	1	1	0.03	0.00760052
493	1	MP_UniprotAB	A0A0H4W065_9BORD	36	189922	1	1	1	1	0.02	0.00506701
542	1	MP_UniprotAB	A0A0B2YS47_9MYCO	33	230459	1	1	1	1	0.02	0.00506701
587	1	MP_UniprotAB	K0V4T4_MYCVA	24	189371	2	1	2	1	0.02	0.00506701
462	1	MP_UniprotAB	A0A023RN25_AERME	39	356705	1	1	1	1	0.01	0.00253351
252	1	MP_UniprotAB	A0A064BSL6_STEMA	57	0	1	1	1	1	0	0
261	1	MP_UniprotAB	A0A0B6S2D8_BURGL	56	0	1	1	1	1	0	0
266	1	MP_UniprotAB	A0A097ERW5_9GAMM	55	0	2	1	1	1	0	0
348	1	MP_UniprotAB	A0A0C1R9W8_9ACTN	49	0	2	1	2	1	0	0
355	1	MP_UniprotAB	A0A038GZY3_9BURK	48	0	1	1	1	1	0	0
366	1	MP_UniprotAB	A0A023E150_AERSA	47	0	1	1	1	1	0	0
369	1	MP_UniprotAB	A0A074N082_9SPHN	47	0	2	1	1	1	0	0
372	1	MP_UniprotAB	A0A075G5K9_9EURY	47	0	7	1	1	1	0	0
380	1	MP_UniprotAB	A0A0E4HIB8_9BACL	46	0	3	1	2	1	0	0
401	1	MP_UniprotAB	A0A0Q8YWQ9_9PSED	44	0	1	1	1	1	0	0
427	1	MP_UniprotAB	A0A088REU4_9SPIO	42	0	2	1	1	1	0	0
434	1	MP_UniprotAB	A0A0D5Y292_9PSED	42	0	1	1	1	1	0	0
437	1	MP_UniprotAB	A0A021XAI8_9RHIZ	42	0	1	1	1	1	0	0
457	1	MP_UniprotAB	A0A078L7A0_CITKO	40	0	3	1	1	1	0	0
481	1	MP_UniprotAB	A0A0G2BLF7_9BACT	38	0	1	1	1	1	0	0
505	1	MP_UniprotAB	C5BID3_TERTT	36	0	1	1	1	1	0	0
528	1	MP_UniprotAB	D0JBG1_BLASB	34	0	2	1	2	1	0	0
535	1	MP_UniprotAB	A0A029K0M9_ECOLX	33	0	1	1	1	1	0	0
555	1	MP_UniprotAB	A0A0A7PQB0_9SPHN	31	0	1	1	1	1	0	0
558	1	MP_UniprotAB	A0A098CNW9_9LACT	30	0	1	1	1	1	0	0
560	1	MP_UniprotAB	A0A023P473_9BACI	30	0	1	1	1	1	0	0
561	1	MP_UniprotAB	A0A0F9XUC1_9ZZZZ	30	0	1	1	1	1	0	0
579	1	MP_UniprotAB	A0A0N1CCY1_9BRAD	28	0	1	1	1	1	0	0
581	1	MP_UniprotAB	A0A068HFM5_KLEOX	27	0	1	1	1	1	0	0
586	1	MP_UniprotAB	A0A074LDC2_9BACT	25	0	1	1	1	1	0	0
										394.71	100

## Sheet: 55_D2_1
Family	Member	Database	Accession	Score	Mass	Num. of matches	Num. of significant matches	Num. of sequences	Num. of significant sequences	emPAI	% emPAI
2	1	MP_UniprotAB	A0A0H4NVX0_9BACI	4749	46659	487	241	42	33	142.49	21.3654
17	1	MP_UniprotAB	A0A0H4P2I8_9BACI	345	11709	52	20	11	8	96.46	14.4635
10	1	MP_UniprotAB	A0A0H4PFF1_9BACI	656	9421	59	32	6	4	19.54	2.92989
1	1	MP_UniprotAB	A0A0H4PDI4_9BACI	5049	36283	428	243	23	14	19.25	2.8864
3	1	MP_UniprotAB	A0A0H4P8P8_9BACI	2010	31364	169	105	16	13	17.84	2.67498
30	1	MP_UniprotAB	A0A0H4P320_9BACI	182	16594	24	14	7	7	11.27	1.68986
44	1	MP_UniprotAB	A0A061CG77_LACDL	131	8148	11	5	7	3	11.15	1.67186
5	1	MP_UniprotAB	A0A0H4P3E0_9BACI	1770	57094	209	76	41	25	10.46	1.5684
8	1	MP_UniprotAB	A0A0H4P133_9BACI	825	22575	96	39	14	9	10.1	1.51442
13	1	MP_UniprotAB	G9QLG5_9BACI	511	23359	47	22	15	10	9.26	1.38847
4	1	MP_UniprotAB	A0A0H4P2X9_9BACI	1771	30183	147	63	8	6	7.02	1.0526
18	1	MP_UniprotAB	A0A0H4NXW9_9BACI	302	20685	56	18	10	7	6.52	0.977629
18	2	MP_UniprotAB	G9QMA2_9BACI	300	20694	56	17	10	7	6.52	0.977629
7	1	MP_UniprotAB	G9QLN7_9BACI	965	50518	92	51	25	17	6.4	0.959635
32	1	MP_UniprotAB	A0A0H4PKW3_9BACI	166	10266	22	10	7	4	6.4	0.959635
29	1	MP_UniprotAB	A0A0F3GKM3_PSEPS	189	8168	18	10	4	3	6.19	0.928147
9	1	MP_UniprotAB	A0A0H4PLG0_9BACI	705	23332	44	30	14	11	6.17	0.925148
1	2	MP_UniprotAB	A0A150K2Q4_BACCO	648	36284	92	41	20	14	6.15	0.92215
53	1	MP_UniprotAB	A0A061CHU8_LACDL	113	10619	9	5	5	4	5.82	0.872668
60	1	MP_UniprotAB	A0A0H4P7Q7_9BACI	104	6939	13	4	5	2	4.6	0.689738
2	2	MP_UniprotAB	A0A150L709_9BACI	1960	46594	167	89	15	13	4.56	0.68374
6	1	MP_UniprotAB	A0A0H4NZ01_9BACI	1431	56762	164	73	32	15	4.53	0.679242
2	4	MP_UniprotAB	A0A0B5WTU0_BACCO	1221	46821	103	46	21	11	4.52	0.677742
2	5	MP_UniprotAB	A0A0C5C5I4_BACCO	1219	46803	103	46	20	11	4.52	0.677742
5	4	MP_UniprotAB	A0A061CEP6_LACDL	584	57312	63	32	25	17	4.44	0.665747
21	1	MP_UniprotAB	G9QLL8_9BACI	247	24771	44	17	16	6	4.41	0.661249
81	1	MP_UniprotAB	A0A0H4PI66_9BACI	85	9606	8	4	4	3	4.41	0.661249
12	1	MP_UniprotAB	A0A0H4P0J0_9BACI	521	42958	65	22	21	13	3.79	0.568284
55	1	MP_UniprotAB	A0A066XY45_9ACTN	112	8209	26	8	4	3	3.39	0.508307
14	1	MP_UniprotAB	G9QJ78_9BACI	422	51908	81	28	25	14	3.31	0.496311
2	3	MP_UniprotAB	A0A072NSP6_BACAZ	1834	46388	156	84	12	10	3.27	0.490314
26	1	MP_UniprotAB	G9QH45_9BACI	199	14351	21	6	7	3	3.23	0.484316
4	2	MP_UniprotAB	A4UVY8_CLONO	1118	29515	179	48	11	4	3.13	0.469322
5	6	MP_UniprotAB	A0A0B5WZI8_BACCO	536	56811	100	29	33	15	3.09	0.463324
15	1	MP_UniprotAB	A0A0H4P2A5_9BACI	396	34908	37	18	14	8	2.76	0.413843
25	1	MP_UniprotAB	A0A0H4NX57_9BACI	202	19020	26	11	12	6	2.72	0.407845
32	2	MP_UniprotAB	A0A0C5C3E3_BACCO	103	10182	10	4	6	3	2.32	0.347868
82	1	MP_UniprotAB	A0A0H4PL93_9BACI	85	10223	8	4	6	3	2.32	0.347868
16	1	MP_UniprotAB	G9QN97_9BACI	365	43507	56	21	25	12	2.19	0.328375
161	1	MP_UniprotAB	A0A0B2EWL4_9BACL	62	10704	4	4	2	2	2.17	0.325376
4	7	MP_UniprotAB	A0A150KGR0_BACCO	465	29075	29	20	4	3	2.16	0.323877
22	1	MP_UniprotAB	A0A0H4P043_9BACI	213	26001	26	11	12	6	2.09	0.313381
5	9	MP_UniprotAB	A0A023P0T7_9BACI	435	57370	93	25	20	12	2.01	0.301385
49	1	MP_UniprotAB	A0A0H4NZQ1_9BACI	116	38161	34	10	16	8	2.01	0.301385
87	1	MP_UniprotAB	A0A0H4NYX2_9BACI	84	7537	3	2	2	2	1.91	0.286391
5	3	MP_UniprotAB	A0A0M0ENY9_9BACI	918	57291	109	36	21	10	1.8	0.269897
35	1	MP_UniprotAB	A0A061CGL4_LACDL	158	36713	37	10	17	9	1.8	0.269897
46	1	MP_UniprotAB	A0A0H4P5A3_9BACI	123	24526	19	8	12	6	1.78	0.266899
45	1	MP_UniprotAB	A0A0H4P3E6_9BACI	128	16428	20	5	10	4	1.74	0.260901
23	1	MP_UniprotAB	G9QJ80_9BACI	205	54752	41	19	19	12	1.72	0.257902
5	12	MP_UniprotAB	I4X062_9BACL	391	51992	66	19	21	9	1.65	0.247406
41	1	MP_UniprotAB	A0A0H4PCA5_9BACI	132	12694	21	5	11	3	1.65	0.247406
5	11	MP_UniprotAB	N0AUA3_9BACI	396	57218	98	27	22	10	1.61	0.241408
5	10	MP_UniprotAB	A0A0M0KD79_9BACI	435	57338	72	20	21	10	1.6	0.239909
5	14	MP_UniprotAB	A0A0F6BS05_GEOS0	293	57259	63	18	22	12	1.6	0.239909
27	1	MP_UniprotAB	A0A0H4P4G8_9BACI	198	17451	12	8	6	4	1.59	0.238409
42	1	MP_UniprotAB	G9QPH7_9BACI	130	39839	28	10	21	9	1.58	0.23691
117	1	MP_UniprotAB	A0A0H4PFY0_9BACI	72	8587	4	2	2	1	1.58	0.23691
11	3	MP_UniprotAB	G9QL88_9BACI	118	31485	26	7	17	7	1.54	0.230912
62	1	MP_UniprotAB	A0A0H4NUP9_9BACI	103	18127	12	4	9	4	1.51	0.226414
2	8	MP_UniprotAB	U1X7X2_ANEAE	564	45938	110	34	7	5	1.5	0.224915
57	1	MP_UniprotAB	G9QPF9_9BACI	108	23055	19	7	8	5	1.47	0.220416
33	1	MP_UniprotAB	G9QJY3_9BACI	164	38242	25	12	12	7	1.41	0.21142
141	1	MP_UniprotAB	A0A0B5WVY4_BACCO	66	9374	4	2	2	2	1.4	0.20992
4	5	MP_UniprotAB	A0A0A2TCK2_9BACI	594	39509	38	21	5	3	1.34	0.200924
20	1	MP_UniprotAB	A0A0H4P427_9BACI	266	29556	19	10	10	5	1.34	0.200924
[truncated: 518 more rows]

## Sheet: 55_D2_2
Family	Member	Database	Accession	Score	Mass	Num. of matches	Num. of significant matches	Num. of sequences	Num. of significant sequences	emPAI	%emPAI
[truncated: 467 more rows]

[truncated: 6 more sheets: 55_D4_1, 55_D4_2, 55_D6_1, 55_D6_2, 55_D8_1, 55_D8_2]
