# Supplementary material for: From grass to gas: microbiome dynamics of grass biomass acidification under mesophilic and thermophilic temperatures
Source: Biotechnol Biofuels. 2017 Jul 3;10:171. doi: 10.1186/s13068-017-0859-0 (PMC5496412; doi:10.1186/s13068-017-0859-0)
Supplement: Supplementary file 3 — Additional file 3: Table S5. Differentially expressed proteins. [file 13068_2017_859_MOESM3_ESM.xlsx]

## Sheet: 37vs55
Protein ID	log Fold Change	adj.P.Val
tr|A0A0D6SWS6|A0A0D6SWS6_9PSED	-6.61209	6.76027e-05
tr|A0A0R1FZM6|A0A0R1FZM6_9LACO	-6.46962	3.07909e-06
tr|A0A0M2U3R0|A0A0M2U3R0_9FIRM	-6.11738	5.49853e-07
tr|G9QH45|G9QH45_9BACI	-5.39837	4.50309e-07
tr|A0A072NS08|A0A072NS08_BACAZ	-5.19277	3.595e-06
tr|G2TP75|G2TP75_BACCO	-4.85522	1.77535e-06
tr|F7Z5W4|F7Z5W4_BACC6	-4.85018	1.77535e-06
tr|A0A0K6IW38|A0A0K6IW38_9PROT	-4.81597	0.00206633
tr|A0A0H4P029|A0A0H4P029_9BACI	-4.59814	0.000223059
tr|G9QJP5|G9QJP5_9BACI	-4.57524	1.17212e-05
tr|S2KTY1|S2KTY1_LACDL	-4.52184	7.98233e-05
tr|R5CFM1|R5CFM1_9BACT	-4.35118	0.00209453
tr|G9QM45|G9QM45_9BACI	-4.19258	1.39676e-05
tr|G9QLM0|G9QLM0_9BACI	-4.18419	0.00192867
tr|A0A0L0TGF9|A0A0L0TGF9_9LACO	-4.17028	0.000111677
tr|G9QGN3|G9QGN3_9BACI	-4.05755	7.98211e-05
tr|F0HUF9|F0HUF9_LACDL	-3.97138	3.07909e-06
tr|A0A0J9EZS7|A0A0J9EZS7_9CYAN	-3.93296	7.98233e-05
tr|S2KE90|S2KE90_LACDL	-3.91224	0.0116663
tr|C6GKT5|C6GKT5_9LACT	-3.80475	0.000270732
tr|G9QQG3|G9QQG3_9BACI	-3.73037	3.88017e-05
tr|A0A0Y0N5E0|A0A0Y0N5E0_9MICO	-3.67126	0.0105323
tr|T4P0T4|T4P0T4_PEPDI	-3.65429	0.00458148
tr|U7U1B5|U7U1B5_ENTFC	-3.57069	0.0233749
tr|R9C5N1|R9C5N1_9CLOT	-3.5617	0.021929
tr|A0A0H4P0J0|A0A0H4P0J0_9BACI	-3.53906	7.98211e-05
tr|D4YVF2|D4YVF2_9LACO	-3.50746	0.000176135
tr|A0A0H4NVX0|A0A0H4NVX0_9BACI	-3.45998	0.00158903
tr|S2KVN5|S2KVN5_LACDL	-3.4454	0.000465538
tr|G9QPR7|G9QPR7_9BACI	-3.44365	0.00234588
tr|G9QH60|G9QH60_9BACI	-3.44235	0.000764276
tr|A0A0L0TFV3|A0A0L0TFV3_9LACO	-3.41019	0.00141122
tr|G9QQ56|G9QQ56_9BACI	-3.37719	0.000416396
tr|A0A150KGR0|A0A150KGR0_BACCO	-3.33785	0.000449929
tr|S2KW66|S2KW66_LACDL	-3.3191	0.00123853
tr|G9QL14|G9QL14_9BACI	-3.28152	0.00277977
tr|W6NI97|W6NI97_CLOTY	-3.27589	0.0121832
tr|A0A0H4P3R8|A0A0H4P3R8_9BACI	-3.25641	0.000300276
tr|A0A150JYS1|A0A150JYS1_BACCO	-3.24734	0.00186697
tr|G9QMA7|G9QMA7_9BACI	-3.17602	0.00281783
tr|S2KTC6|S2KTC6_LACDL	-3.14576	0.00233552
tr|G9QQF0|G9QQF0_9BACI	-3.11814	0.000595811
tr|S5ZSF5|S5ZSF5_9BACI	-3.11399	0.005113
tr|G9QHI0|G9QHI0_9BACI	-3.11297	0.000777548
tr|A0A150MC37|A0A150MC37_GEOSE	-3.10092	0.00520394
tr|K1LIT8|K1LIT8_9LACT	-3.09114	0.00650254
tr|S2L4M7|S2L4M7_LACDL	-3.0831	0.00857849
tr|A0A0H4P2X9|A0A0H4P2X9_9BACI	-3.06105	0.000777548
tr|A0A139R3E4|A0A139R3E4_9LACT	-3.04774	0.00113912
tr|D6S626|D6S626_9LACO	-3.04732	0.0163563
tr|B1CBA1|B1CBA1_9FIRM	-3.03367	0.0123428
tr|G9QJP2|G9QJP2_9BACI	-3.03025	0.000788188
tr|Q1G954|Q1G954_LACDA	-2.99658	0.000513734
tr|A0A023DE38|A0A023DE38_9BACI	-2.99508	0.00676979
tr|G9QNA7|G9QNA7_9BACI	-2.97764	0.00114532
tr|G9QQE9|G9QQE9_9BACI	-2.94038	0.000123844
tr|G9QM73|G9QM73_9BACI	-2.89543	0.00123502
tr|S2KW23|S2KW23_LACDL	-2.88549	0.00312849
tr|V6LZW3|V6LZW3_9BACL	-2.87649	0.000529892
tr|G9QH17|G9QH17_9BACI	-2.87287	0.0115097
tr|A0A0T2MEH8|A0A0T2MEH8_9RHIZ	-2.8198	0.0185906
tr|G9QHJ5|G9QHJ5_9BACI	-2.81274	0.0037562
tr|A0A0R1VLQ5|A0A0R1VLQ5_9LACO	-2.7872	0.00221808
tr|G2TLG6|G2TLG6_BACCO	-2.78359	0.00523685
tr|A0A150KDE3|A0A150KDE3_BACCO	-2.69899	0.0182615
tr|S2K9A1|S2K9A1_LACDL	-2.69168	0.0344139
tr|G9QLD2|G9QLD2_9BACI	-2.68701	0.00277508
tr|T0SL02|T0SL02_LACFE	-2.66373	0.00184684
tr|A0A147K5V3|A0A147K5V3_9BACI	-2.65839	0.00274708
tr|W4AE07|W4AE07_RHORH	-2.65726	0.00239042
tr|A0A0N6Z7X7|A0A0N6Z7X7_9LACO	-2.65337	0.00639629
tr|V6DNG9|V6DNG9_9LACO	-2.65111	0.00349092
tr|G9QM40|G9QM40_9BACI	-2.63546	0.0427753
tr|A0A120DE89|A0A120DE89_9BURK	-2.5788	0.00458148
tr|G9QP81|G9QP81_9BACI	-2.56323	0.00521339
tr|A0A0R1FU52|A0A0R1FU52_9LACO	-2.55494	0.0262211
tr|G2TIP2|G2TIP2_BACCO	-2.55204	0.00071127
tr|A0A0R1H172|A0A0R1H172_9LACO	-2.54659	0.00565965
tr|V6Q284|V6Q284_9ENTE	-2.53877	0.00354253
tr|G9QQH4|G9QQH4_9BACI	-2.53618	0.00878442
tr|A0A150LA18|A0A150LA18_9BACI	-2.53271	0.00757011
tr|A0A0H4NXW9|A0A0H4NXW9_9BACI	-2.52283	0.00281783
tr|S2L429|S2L429_LACDL	-2.52217	0.00635212
tr|B2PVN3|B2PVN3_PROST	-2.51606	0.0478283
tr|A0A031ID46|A0A031ID46_9BACL	-2.50522	0.0119844
tr|S2KWJ3|S2KWJ3_LACDL	-2.49025	0.00340391
tr|G9QLJ5|G9QLJ5_9BACI	-2.48841	0.0184464
tr|G9QPB5|G9QPB5_9BACI	-2.45887	0.023404
tr|G9QPF9|G9QPF9_9BACI	-2.44791	0.00179632
tr|E4SXS2|E4SXS2_LACDN	-2.446	0.00868422
tr|G9QL15|G9QL15_9BACI	-2.44482	0.00249052
tr|S2KUZ7|S2KUZ7_LACDL	-2.4153	0.0169682
tr|M2VVG0|M2VVG0_GALSU	-2.41394	0.000531199
tr|G9QNR5|G9QNR5_9BACI	-2.40774	0.0106103
tr|A6LU64|A6LU64_CLOB8	-2.38054	0.0170235
tr|G9QN09|G9QN09_9BACI	-2.37917	0.000568495
tr|S2KHD6|S2KHD6_LACDL	-2.37535	0.0230977
tr|A0A0H4P320|A0A0H4P320_9BACI	-2.37366	0.00158145
tr|A0A0H4P2W0|A0A0H4P2W0_9BACI	-2.36668	0.00375091
tr|E1UPI6|E1UPI6_BACAS	-2.35296	0.0362296
tr|A0A060CZ70|A0A060CZ70_HELPX	-2.33675	0.0116021
tr|G9QLL8|G9QLL8_9BACI	-2.32408	0.0227125
tr|G5HPA3|G5HPA3_9FIRM	-2.30744	0.0195295
tr|S0KAH2|S0KAH2_9ENTE	-2.30176	0.0465981
tr|T0P813|T0P813_9CLOT	-2.27134	0.0262643
tr|A0A0C2QPP0|A0A0C2QPP0_9CYAN	-2.22012	0.00126131
tr|G9QNJ4|G9QNJ4_9BACI	-2.21905	0.00253782
tr|G9QPI7|G9QPI7_9BACI	-2.21763	0.00322156
tr|G9QN82|G9QN82_9BACI	-2.2041	0.0093574
tr|S2K8V1|S2K8V1_LACDL	-2.20348	0.0216444
tr|A0A0H4NYE8|A0A0H4NYE8_9BACI	-2.1941	0.0109006
tr|G9QGU6|G9QGU6_9BACI	-2.19092	0.0299608
tr|A0A109JJW1|A0A109JJW1_9RHIZ	-2.17111	0.00565396
tr|G9QLG5|G9QLG5_9BACI	-2.16844	0.018692
tr|G9QJY3|G9QJY3_9BACI	-2.16286	0.00878442
tr|G9QJP3|G9QJP3_9BACI	-2.16206	0.00655555
tr|G2TP79|G2TP79_BACCO	-2.1574	0.0128973
tr|G9QL88|G9QL88_9BACI	-2.15508	0.00972548
tr|A0A150JNB9|A0A150JNB9_BACCO	-2.14957	0.0130796
tr|A0A139QMH5|A0A139QMH5_9LACT	-2.14134	0.0195295
tr|A0A0H4P2I3|A0A0H4P2I3_9BACI	-2.1318	0.00732466
tr|G9QMU1|G9QMU1_9BACI	-2.12261	0.0151108
tr|S2KAG5|S2KAG5_LACDL	-2.11274	0.00293524
tr|G9QKQ5|G9QKQ5_9BACI	-2.10451	0.00860577
tr|A0A0R1FZY8|A0A0R1FZY8_9LACO	-2.10284	0.0123345
tr|G9QIG1|G9QIG1_9BACI	-2.07306	0.00363503
tr|A0A0F9VVD0|A0A0F9VVD0_9ZZZZ	-2.07243	0.0197595
tr|K0NZ20|K0NZ20_9LACO	-2.06627	0.00745079
tr|G9QH18|G9QH18_9BACI	-2.055	0.00885388
tr|A0A0K2FV24|A0A0K2FV24_BACCS	-2.03066	0.00861304
tr|F0HY38|F0HY38_LACDL	-2.0212	0.00565396
tr|G9QGY5|G9QGY5_9BACI	-2.02078	0.00375974
tr|G9QHZ2|G9QHZ2_9BACI	-2.01086	0.0160443
tr|A0A0R2MVV4|A0A0R2MVV4_9LACO	-2.00955	0.00627941
tr|F5YCD8|F5YCD8_TREAZ	-1.99772	0.0346734
tr|A0A0H4P043|A0A0H4P043_9BACI	-1.9896	0.00300911
tr|G9QPL4|G9QPL4_9BACI	-1.98503	0.0339856
tr|A0A0R2H619|A0A0R2H619_PEDPE	-1.98019	0.021929
tr|G2TPL5|G2TPL5_BACCO	-1.97802	0.00780182
tr|A0A0V8IYN6|A0A0V8IYN6_9BACI	-1.93708	0.00800381
tr|G9QN91|G9QN91_9BACI	-1.91091	0.0228316
tr|G2TLE5|G2TLE5_BACCO	-1.91038	0.00458148
tr|G9QMB2|G9QMB2_9BACI	-1.90108	0.00695281
tr|W1SKN1|W1SKN1_9BACI	-1.89803	0.0100414
tr|Q8GBB8|Q8GBB8_9ENTE	-1.89514	0.027488
tr|S2KWV9|S2KWV9_LACDL	-1.87434	0.0164715
tr|A0A0R2N1G2|A0A0R2N1G2_9LACO	-1.86667	0.0221286
tr|Q8GIZ3|Q8GIZ3_LACDL	-1.85476	0.0130776
tr|G9QIL7|G9QIL7_9BACI	-1.85115	0.0166426
tr|S2K7Y7|S2K7Y7_LACDL	-1.80993	0.00817609
tr|U2ZLC7|U2ZLC7_PSEAC	-1.80644	0.00737504
tr|G2TIP1|G2TIP1_BACCO	-1.78614	0.0216444
tr|E4SW63|E4SW63_LACDN	-1.78019	0.026328
tr|G9QN87|G9QN87_9BACI	-1.77711	0.0163232
tr|A0A0H4NUP9|A0A0H4NUP9_9BACI	-1.7677	0.0306648
tr|G9QQC7|G9QQC7_9BACI	-1.75271	0.0200101
tr|G9QMQ7|G9QMQ7_9BACI	-1.74495	0.0160443
tr|E4SY73|E4SY73_LACDN	-1.73511	0.0260498
tr|S2KCD2|S2KCD2_LACDL	-1.72531	0.0260955
tr|S2KZN6|S2KZN6_LACDL	-1.68678	0.0347405
tr|S2KAM3|S2KAM3_LACDL	-1.6797	0.0346734
tr|G9QLW2|G9QLW2_9BACI	-1.67749	0.0262731
tr|A0A0H4P7G5|A0A0H4P7G5_9BACI	-1.61575	0.0421561
tr|G9QNB8|G9QNB8_9BACI	-1.60949	0.0411794
tr|S2KVL5|S2KVL5_LACDL	-1.57796	0.0306429
tr|F0HWS0|F0HWS0_LACDL	-1.54495	0.0428233
tr|G2S1L1|G2S1L1_ENTAL	-1.53653	0.0220841
tr|A0A0R2N0H2|A0A0R2N0H2_9LACO	-1.5318	0.0196641
tr|S2K8T3|S2K8T3_LACDL	-1.50974	0.0300426
tr|G9QN97|G9QN97_9BACI	-1.48843	0.0145675
tr|A0A0R1FPK8|A0A0R1FPK8_9LACO	-1.45671	0.0465314
tr|G9QMB4|G9QMB4_9BACI	-1.3966	0.0357648
tr|F0HT07|F0HT07_LACDL	-1.39467	0.049322
tr|S2L4L2|S2L4L2_LACDL	-1.37973	0.0444084
tr|A0A0P7ZP30|A0A0P7ZP30_9CYAN	-1.28287	0.0296656
tr|S2KBQ8|S2KBQ8_LACDL	-1.23181	0.043249
tr|K6U8B2|K6U8B2_9CLOT	1.2738	0.047813
tr|A0A0R2HH86|A0A0R2HH86_PEDPE	1.36842	0.0478283
tr|U7U6S2|U7U6S2_ENTFC	1.38918	0.0179774
tr|Q03FX8|Q03FX8_PEDPA	1.49839	0.0435039
tr|A0A0K2MK09|A0A0K2MK09_CLOPA	1.51674	0.0447868
tr|A0A0K2MJL4|A0A0K2MJL4_CLOPA	1.51905	0.0209806
tr|R5E1N7|R5E1N7_9FIRM	1.52049	0.049322
tr|F9D663|F9D663_PREDD	1.52239	0.0307789
tr|Q651T8|Q651T8_ORYSJ	1.54046	0.0481073
tr|Q03EI1|Q03EI1_PEDPA	1.5635	0.0444084
tr|R0G024|R0G024_PEDAC	1.58636	0.0467059
tr|Q03E14|Q03E14_PEDPA	1.58784	0.0375651
tr|U7TVB4|U7TVB4_ENTFC	1.59722	0.0263374
tr|U7U7W0|U7U7W0_ENTFC	1.60044	0.0236827
tr|R7EHD9|R7EHD9_9BACE	1.604	0.0425382
tr|R2T1I7|R2T1I7_9ENTE	1.61995	0.049446
tr|E5V783|E5V783_9BACE	1.62726	0.0373746
tr|A0A095ZD22|A0A095ZD22_9BACT	1.63114	0.0183579
tr|G9RQ69|G9RQ69_9FIRM	1.64033	0.0347436
tr|N9YVK7|N9YVK7_CLOBU	1.64687	0.0451316
tr|W9ARF9|W9ARF9_9BACI	1.64937	0.0381204
tr|R2M9R9|R2M9R9_ENTFC	1.65159	0.0498016
tr|Q93W07|Q93W07_ORYSJ	1.65582	0.0321218
tr|X7PQN5|X7PQN5_ECOLX	1.65596	0.00908426
tr|U2IPB0|U2IPB0_9BACT	1.6623	0.0491471
tr|R2P8N2|R2P8N2_ENTFC	1.66348	0.0397801
tr|A0A151ANF6|A0A151ANF6_9CLOT	1.66518	0.0433492
sp|B3EA01|ATPB_GEOLS	1.6878	0.0292136
tr|R5CVX6|R5CVX6_9FIRM	1.69371	0.0301237
tr|A0A0Q0U474|A0A0Q0U474_PEDPE	1.69999	0.0189375
tr|R2LYE2|R2LYE2_ENTFC	1.70447	0.0446503
tr|U7U4Q9|U7U4Q9_ENTFC	1.70773	0.0205907
tr|L1N824|L1N824_9BACT	1.71498	0.0407923
tr|X7PT12|X7PT12_ECOLX	1.71558	0.0157738
tr|S2L1U0|S2L1U0_LACDL	1.72013	0.0223989
tr|N3F431|N3F431_ECOLX	1.72717	0.0465314
tr|A6LQ70|A6LQ70_CLOB8	1.73552	0.022892
tr|C7P9Z3|C7P9Z3_CHIPD	1.74118	0.0240633
tr|A6LYH7|A6LYH7_CLOB8	1.74301	0.0238966
tr|I2B4G2|I2B4G2_SHIBC	1.75355	0.0316129
tr|C6PVX7|C6PVX7_9CLOT	1.75596	0.0315407
tr|L2P0E6|L2P0E6_ENTFC	1.76429	0.026953
tr|C6PYN6|C6PYN6_9CLOT	1.7658	0.0381204
tr|U7U580|U7U580_ENTFC	1.76733	0.0374052
tr|W0EUG6|W0EUG6_9PORP	1.76751	0.0371523
sp|B1I0X7|PGK_DESAP	1.77271	0.0357648
tr|R2M5W5|R2M5W5_ENTFC	1.78334	0.0434426
tr|A0A0Q0U1A5|A0A0Q0U1A5_PEDPE	1.7849	0.00937273
tr|D5ESB3|D5ESB3_PRER2	1.78531	0.0268124
tr|R2QM49|R2QM49_9ENTE	1.79839	0.0110902
tr|H1Q4P2|H1Q4P2_9BACT	1.81084	0.0278895
tr|A6LR04|A6LR04_CLOB8	1.81398	0.0232268
tr|U7U073|U7U073_ENTFC	1.81612	0.018062
sp|Q03H73|PHK_PEDPA	1.8169	0.0288066
tr|R5S405|R5S405_9BACE	1.82026	0.0230077
tr|R2M623|R2M623_ENTFC	1.8205	0.0122118
tr|R6RB00|R6RB00_9FIRM	1.82066	0.00830024
tr|A0A095ZJW4|A0A095ZJW4_9BACT	1.82758	0.00929306
tr|U7TKU7|U7TKU7_ENTFC	1.84206	0.0163322
tr|K9SDC3|K9SDC3_9CYAN	1.8534	0.0346734
tr|G9RVF8|G9RVF8_9FIRM	1.8613	0.0446503
tr|A0A0R2HJR1|A0A0R2HJR1_PEDPE	1.8633	0.0238256
tr|R7K0J3|R7K0J3_9CLOT	1.86905	0.0158195
tr|V5U052|V5U052_CROSK	1.87116	0.00834372
tr|L2PCE7|L2PCE7_ENTFC	1.87408	0.027488
tr|U7U2L9|U7U2L9_ENTFC	1.87528	0.0157738
tr|C9PW29|C9PW29_9BACT	1.879	0.026953
tr|A6LQ68|A6LQ68_CLOB8	1.8799	0.018692
tr|A0A0R2H836|A0A0R2H836_PEDPE	1.88389	0.0205802
tr|A6LT37|A6LT37_CLOB8	1.89118	0.0363913
tr|C4FK75|C4FK75_9AQUI	1.8928	0.0150954
tr|X7PRF8|X7PRF8_ECOLX	1.89286	0.00435578
tr|L0JF10|L0JF10_PREDD	1.89699	0.0163407
tr|R7PPR2|R7PPR2_9CLOT	1.89952	0.0183579
tr|W1K5A8|W1K5A8_9ENTE	1.91169	0.0326494
tr|R5FRV1|R5FRV1_9BACT	1.91444	0.0311521
tr|U7U0F7|U7U0F7_ENTFC	1.92863	0.015439
tr|A0A0L6JRU5|A0A0L6JRU5_9FIRM	1.93247	0.0428233
tr|X5DS67|X5DS67_9CORY	1.9515	0.037435
tr|C6PQC7|C6PQC7_9CLOT	1.95653	0.0274485
tr|M2WUX8|M2WUX8_GALSU	1.96427	0.0345398
tr|K6U7C5|K6U7C5_9CLOT	1.972	0.00803422
tr|L2NYK8|L2NYK8_ENTFC	1.97356	0.00563618
tr|C6PZ99|C6PZ99_9CLOT	1.97655	0.0252772
tr|A6M1T4|A6M1T4_CLOB8	1.97721	0.0207742
tr|U7U603|U7U603_ENTFC	1.98246	0.043249
tr|A0A099S201|A0A099S201_9CLOT	1.98528	0.0394822
tr|A0A0B5QVB2|A0A0B5QVB2_CLOBE	1.99442	0.0486692
tr|A0A133Z8I2|A0A133Z8I2_9BACT	1.9953	0.0241418
tr|L1N0L2|L1N0L2_9BACT	2.01138	0.0290443
tr|L2LFW3|L2LFW3_ENTFC	2.01334	0.0206408
tr|U2NHV1|U2NHV1_ENTFC	2.01574	0.0197312
tr|A6LXF0|A6LXF0_CLOB8	2.0232	0.0290981
tr|U2KQG3|U2KQG3_9BACT	2.0264	0.0292136
tr|G9RPB4|G9RPB4_9FIRM	2.02698	0.0258013
tr|R6W288|R6W288_9BACT	2.02812	0.0268124
tr|V6SE03|V6SE03_9FLAO	2.02944	0.0345761
tr|W1K4X8|W1K4X8_9ENTE	2.03663	0.0183579
tr|R5MEC8|R5MEC8_9BACT	2.03944	0.0047829
tr|R7PFZ7|R7PFZ7_9CLOT	2.04015	0.0356341
tr|R2M120|R2M120_ENTFC	2.04269	0.00979853
tr|R2PNT4|R2PNT4_ENTFC	2.04334	0.0176201
tr|R6JZD7|R6JZD7_9CLOT	2.04947	0.0430349
tr|A0A095YB77|A0A095YB77_9BACT	2.0515	0.018692
tr|F9D3V2|F9D3V2_PREDD	2.05351	0.0278895
tr|S3YHY7|S3YHY7_BACSE	2.0558	0.0147899
tr|A0A0Q1DKM8|A0A0Q1DKM8_PEDPE	2.06056	0.0260056
tr|F9D1E6|F9D1E6_PREDD	2.07017	0.037435
tr|Q8RMI4|Q8RMI4_CLOBE	2.07036	0.00610565
tr|R6YSK6|R6YSK6_9FIRM	2.08423	0.0483616
tr|M1MSK4|M1MSK4_9CLOT	2.08462	0.0209622
tr|U7TV44|U7TV44_ENTFC	2.08776	0.015848
tr|Q8RMI5|Q8RMI5_CLOBE	2.10281	0.00448075
tr|D4H3G5|D4H3G5_DENA2	2.1125	0.039005
tr|Q03DN9|Q03DN9_PEDPA	2.11436	0.00589574
tr|A0A0R2HFC7|A0A0R2HFC7_PEDPE	2.11658	0.00788121
tr|Q03E34|Q03E34_PEDPA	2.1167	0.0274821
tr|U2P1G0|U2P1G0_ENTFC	2.12524	0.0292136
tr|R6JUA3|R6JUA3_9CLOT	2.13409	0.0115097
tr|R6QK90|R6QK90_9FIRM	2.13465	0.00912601
tr|R5FE08|R5FE08_9BACT	2.13766	0.0143569
tr|Q1G9V8|Q1G9V8_LACDA	2.13957	0.0350315
tr|A0A0R2HJX8|A0A0R2HJX8_PEDPE	2.14686	0.0347751
tr|A0A0H5D5S8|A0A0H5D5S8_9PSEU	2.16047	0.0215997
tr|A6LUP4|A6LUP4_CLOB8	2.16592	0.00931324
tr|U7U6R0|U7U6R0_ENTFC	2.17273	0.0296279
tr|C9XXA5|C9XXA5_CROTZ	2.1746	0.0259135
tr|A0A0S2KIC1|A0A0S2KIC1_9BACT	2.17949	0.0193773
tr|R4K5E0|R4K5E0_CLOPA	2.18119	0.0166426
sp|P05109|S10A8_HUMAN	2.19488	0.0306648
tr|W1K884|W1K884_9ENTE	2.19567	0.0366941
tr|A0A0K2MIZ3|A0A0K2MIZ3_CLOPA	2.19895	0.00160879
tr|U5S921|U5S921_9LACT	2.20089	0.0307789
tr|W1U8F4|W1U8F4_CLOBU	2.20119	0.00990425
tr|U7U5I4|U7U5I4_ENTFC	2.20385	0.0198236
tr|Q03E23|Q03E23_PEDPA	2.20732	0.0163951
tr|A0A0N8VY29|A0A0N8VY29_PEDPE	2.21058	0.0361693
tr|U7U5L2|U7U5L2_ENTFC	2.21308	0.00209029
tr|F9D372|F9D372_PREDD	2.21317	0.0345398
tr|A0A0Q1A5I6|A0A0Q1A5I6_PEDPE	2.21846	0.00121602
tr|A0A0R2HFW2|A0A0R2HFW2_PEDPE	2.21925	0.0306863
tr|U7TIW7|U7TIW7_ENTFC	2.23013	0.0422897
tr|M1MAS2|M1MAS2_9CLOT	2.23148	0.00685004
tr|X6Q0I7|X6Q0I7_9BACT	2.23317	0.00394231
tr|U7U0L2|U7U0L2_ENTFC	2.2362	0.0022632
tr|M1LN99|M1LN99_9CLOT	2.24276	0.0128973
tr|V8CPG1|V8CPG1_9BACT	2.25269	0.0486692
tr|R6MMB8|R6MMB8_9FIRM	2.2561	0.00521339
tr|A0A0D1LXC0|A0A0D1LXC0_9LACT	2.2564	0.0143981
tr|Q53YU2|Q53YU2_CLOBE	2.26497	0.00885388
tr|M1M7T5|M1M7T5_9CLOT	2.28165	0.0446503
tr|N1ZS79|N1ZS79_9LACO	2.28225	0.00661748
tr|E6KA05|E6KA05_9BACT	2.2838	0.00667089
tr|R2M724|R2M724_ENTFC	2.28439	0.0104332
tr|F9D440|F9D440_PREDD	2.28468	0.00354253
tr|G9RWX7|G9RWX7_9FIRM	2.28548	0.0136442
tr|A6LXF3|A6LXF3_CLOB8	2.28714	0.0229588
tr|R2SRP0|R2SRP0_9ENTE	2.29095	0.00289642
tr|D1PU08|D1PU08_9BACT	2.29137	0.0160443
tr|A6M2J7|A6M2J7_CLOB8	2.29219	0.00372781
tr|A0A0Q6RES9|A0A0Q6RES9_9RHIZ	2.29782	0.0238966
tr|R6XN85|R6XN85_9BACT	2.29942	0.0042593
tr|A0A0R2HA29|A0A0R2HA29_PEDPE	2.30077	0.0125098
tr|X7P198|X7P198_ECOLX	2.30219	0.0166426
tr|Q9AHS0|Q9AHS0_9CLOT	2.30975	0.0182615
tr|A6M354|A6M354_CLOB8	2.3182	0.0347405
tr|A0A0B2F122|A0A0B2F122_9BACL	2.31853	0.0105905
tr|R7PLR4|R7PLR4_9CLOT	2.32238	0.02327
tr|A0A090AQV3|A0A090AQV3_9ENTR	2.3303	0.0230077
tr|A0A134BQI8|A0A134BQI8_9BACT	2.3343	0.00375974
tr|T4IV90|T4IV90_PEPDI	2.33508	0.00478231
tr|G7LXN7|G7LXN7_9CLOT	2.33569	0.0271126
tr|G9RPA7|G9RPA7_9FIRM	2.33915	0.0136102
tr|Q03GH6|Q03GH6_PEDPA	2.34915	0.0332319
tr|G9RVD0|G9RVD0_9FIRM	2.35026	0.00337788
tr|G9RXH3|G9RXH3_9FIRM	2.35897	0.00384735
tr|R5FRH4|R5FRH4_9BACT	2.35973	0.0425382
tr|G9RPM9|G9RPM9_9FIRM	2.36017	0.00910665
tr|D3DHL5|D3DHL5_HYDTT	2.36273	0.0011489
tr|A0A0Q9RIR0|A0A0Q9RIR0_9BACL	2.36644	0.00818523
tr|A0A143BIH6|A0A143BIH6_9BACT	2.37007	0.0323438
tr|U7TWM6|U7TWM6_ENTFC	2.37187	0.0149025
tr|A0A151ANE9|A0A151ANE9_9CLOT	2.373	0.00549671
tr|A0A0B5QMW0|A0A0B5QMW0_CLOBE	2.37395	0.000899678
tr|D1PZK1|D1PZK1_9BACT	2.38127	0.0205491
tr|L2P3W3|L2P3W3_ENTFC	2.38178	0.00204529
tr|L2QGM6|L2QGM6_ENTFC	2.38279	0.00299549
tr|Z5DLQ2|Z5DLQ2_KLEPN	2.38984	0.00270942
tr|F9D2I5|F9D2I5_PREDD	2.39283	0.0051969
tr|A0A0K2MKC0|A0A0K2MKC0_CLOPA	2.39361	0.0112665
tr|A0A0F2JIK0|A0A0F2JIK0_9FIRM	2.39687	0.0473199
tr|A0A133Y0U5|A0A133Y0U5_9BACT	2.39806	0.0112507
tr|A0A136LL66|A0A136LL66_9BACT	2.40555	0.0209622
tr|Q03HR2|Q03HR2_PEDPA	2.40557	0.00979853
tr|A0A095YBS3|A0A095YBS3_9MICC	2.41007	0.0232268
tr|U2ADN5|U2ADN5_9FLAO	2.41125	0.049322
tr|M1MYK7|M1MYK7_9CLOT	2.41583	0.00520394
tr|L2QBJ4|L2QBJ4_ENTFC	2.41586	0.00186684
tr|A6M1I6|A6M1I6_CLOB8	2.4161	0.00332167
tr|U7U7D9|U7U7D9_ENTFC	2.41763	0.00581435
tr|U7U337|U7U337_ENTFC	2.42371	0.0164575
tr|W1KB92|W1KB92_9ENTE	2.43454	0.00832142
tr|R6CW61|R6CW61_9CLOT	2.44261	0.00692222
tr|L2LID1|L2LID1_ENTFC	2.44541	0.00137602
tr|G8UPG3|G8UPG3_TANFA	2.4455	0.0292136
tr|W1K6Q4|W1K6Q4_9ENTE	2.4475	0.00249052
tr|R2PJ00|R2PJ00_ENTFC	2.44868	0.00311605
tr|A0A134BGZ7|A0A134BGZ7_9BACT	2.45053	0.0215997
tr|G6AH47|G6AH47_9BACT	2.46052	0.0176201
tr|L2QDP9|L2QDP9_ENTFC	2.46062	0.00663179
tr|U7TKM5|U7TKM5_ENTFC	2.46115	0.0106103
tr|A0A0R2HG69|A0A0R2HG69_PEDPE	2.46939	0.00288362
tr|A0A0N8WGQ5|A0A0N8WGQ5_9FLAO	2.48031	0.0242589
tr|L2QI28|L2QI28_ENTFC	2.48827	0.00104893
tr|C9PWU8|C9PWU8_9BACT	2.49011	0.0287522
tr|A0A075KET7|A0A075KET7_9FIRM	2.49648	0.00123502
tr|L2QDM4|L2QDM4_ENTFC	2.49882	0.00522448
tr|G0FXD0|G0FXD0_AMYMS	2.50598	0.00724295
tr|Q03GD2|Q03GD2_PEDPA	2.50657	0.0143307
tr|T0TU02|T0TU02_LACFE	2.51229	0.00565396
tr|V6MH11|V6MH11_PROHU	2.51398	0.0209622
tr|F9D5I9|F9D5I9_PREDD	2.51628	0.00879152
tr|R5FQW3|R5FQW3_9BACT	2.52593	0.0174337
tr|G9RYR8|G9RYR8_9FIRM	2.53028	0.00129206
tr|U6EYS1|U6EYS1_CLOTA	2.53835	0.00505386
tr|R6CNT4|R6CNT4_9BACT	2.53859	0.00458148
tr|U2PKU9|U2PKU9_9FUSO	2.53886	0.0307789
tr|V2XVL2|V2XVL2_9FIRM	2.54094	0.0149101
tr|W7UH98|W7UH98_RUMFL	2.54801	0.0202323
tr|U7U1C0|U7U1C0_ENTFC	2.55241	0.00114532
tr|Q03GF5|Q03GF5_PEDPA	2.55379	0.00116732
tr|Q03ED7|Q03ED7_PEDPA	2.55559	0.0242461
tr|Q03H48|Q03H48_PEDPA	2.5644	0.0108469
tr|W1V4K7|W1V4K7_9FIRM	2.57631	0.0332319
tr|A0A0K2MK06|A0A0K2MK06_CLOPA	2.57684	0.00190676
tr|A0A0R2H5W9|A0A0R2H5W9_PEDPE	2.57686	0.000942865
tr|A0A0D8IXT9|A0A0D8IXT9_9FIRM	2.57946	0.0031346
tr|R9HX85|R9HX85_BACUN	2.57988	0.00549671
tr|R2PGX0|R2PGX0_ENTFC	2.58054	0.00158903
tr|W8UVF5|W8UVF5_STAAU	2.58613	0.0289729
sp|P52041|HBD_CLOAB	2.58952	0.0109181
tr|U7U2V6|U7U2V6_ENTFC	2.59037	0.00112421
tr|K1WD80|K1WD80_ARTPT	2.59457	0.0136692
tr|C5ENF0|C5ENF0_9FIRM	2.59687	0.00986531
tr|V8BPS2|V8BPS2_9BACT	2.6011	0.00191819
tr|A0A0Q1DJF0|A0A0Q1DJF0_PEDPE	2.62142	0.00209029
tr|W1U9R5|W1U9R5_CLOBU	2.62173	0.0293427
tr|A6LYP4|A6LYP4_CLOB8	2.62208	0.00225594
tr|X7P1B0|X7P1B0_ECOLX	2.62342	0.00720709
tr|M1MUR1|M1MUR1_9CLOT	2.63256	0.000663027
tr|X7P627|X7P627_ECOLX	2.63331	0.00860577
tr|A0A0B5Q7A9|A0A0B5Q7A9_CLOBE	2.63335	0.000300276
tr|A6M2P3|A6M2P3_CLOB8	2.63489	0.00505386
tr|Q03HA1|Q03HA1_PEDPA	2.63632	0.0132891
tr|U2NUR5|U2NUR5_ENTFC	2.63747	0.0024919
tr|U7U1Y5|U7U1Y5_ENTFC	2.64708	0.0177649
tr|U7U119|U7U119_ENTFC	2.65089	0.00113592
tr|W1UZW0|W1UZW0_9FIRM	2.66005	0.0305991
tr|X7PQ59|X7PQ59_ECOLX	2.67084	0.00123853
tr|E6K8K2|E6K8K2_9BACT	2.67696	0.0206408
tr|D3T658|D3T658_THEIA	2.67722	0.0090003
tr|U7U1U4|U7U1U4_ENTFC	2.67777	0.00289642
tr|A0A0R2L7G8|A0A0R2L7G8_9LACO	2.67815	0.00707986
tr|A6M0X7|A6M0X7_CLOB8	2.68244	0.00765979
tr|A0A095XYW9|A0A095XYW9_9BACT	2.68583	0.00349092
tr|W1K7J3|W1K7J3_9ENTE	2.68619	0.0130796
tr|U7U646|U7U646_ENTFC	2.69134	0.000903527
tr|A0A133QLK2|A0A133QLK2_9BACT	2.69319	0.0249669
tr|R4KEV7|R4KEV7_CLOPA	2.69343	0.000155782
tr|A0A0R2HCU9|A0A0R2HCU9_PEDPE	2.69555	0.00505386
tr|R5DNG0|R5DNG0_9FIRM	2.69573	0.00151623
tr|G9RNJ0|G9RNJ0_9FIRM	2.69711	0.00394231
tr|R2PQ25|R2PQ25_ENTFC	2.69836	0.00165449
tr|R2M8X6|R2M8X6_ENTFC	2.69972	0.00624063
tr|U7U7T8|U7U7T8_ENTFC	2.70206	0.0024919
tr|I6CRG8|I6CRG8_SHIBO	2.70412	0.00732466
tr|R6LMN0|R6LMN0_9CLOT	2.70832	0.00020459
tr|A0A156SZ33|A0A156SZ33_ENTCL	2.71277	0.000675009
tr|R2M9S9|R2M9S9_ENTFC	2.71529	0.0106103
tr|T0T750|T0T750_9FIRM	2.71895	0.000299916
tr|R6U7U6|R6U7U6_9CLOT	2.72109	0.0181507
tr|D7CRF4|D7CRF4_TRURR	2.72208	0.0347167
tr|A0A0Q0U145|A0A0Q0U145_PEDPE	2.73179	0.00123853
tr|A0A0Q1DRI0|A0A0Q1DRI0_PEDPE	2.73533	0.00161425
tr|B0P6F9|B0P6F9_9FIRM	2.73569	0.00193731
tr|C6PVX5|C6PVX5_9CLOT	2.73816	0.00835896
tr|L2Q8S9|L2Q8S9_ENTFC	2.73984	0.000894077
tr|R6E029|R6E029_9BACT	2.75209	0.0212235
tr|A0A0M1JWG6|A0A0M1JWG6_9CYAN	2.75237	0.0346734
tr|A0A151ANN6|A0A151ANN6_9CLOT	2.75869	0.0022632
tr|Q03F75|Q03F75_PEDPA	2.76129	0.000362055
tr|A0A0B5QFX5|A0A0B5QFX5_CLOBE	2.76427	0.000700495
tr|W7D8Y0|W7D8Y0_9LIST	2.76726	0.000448539
tr|C5UYW7|C5UYW7_CLOBO	2.76903	0.00353753
tr|R2P9M8|R2P9M8_ENTFC	2.77159	0.0024512
tr|U2MFF3|U2MFF3_9BACT	2.77175	0.00249052
tr|W1I3G2|W1I3G2_9BACT	2.77412	0.0374052
tr|F9D1V7|F9D1V7_PREDD	2.78138	0.0169682
tr|U2MTH2|U2MTH2_9BACT	2.79626	0.00614805
tr|A0A0S2KKP4|A0A0S2KKP4_9BACT	2.79746	0.00635212
tr|F4CBY8|F4CBY8_SPHS2	2.79859	0.0171475
tr|U2QQI7|U2QQI7_9BACL	2.79972	0.000777548
tr|A0A0K2MAH7|A0A0K2MAH7_CLOPA	2.80435	0.000271464
tr|R2P7G6|R2P7G6_ENTFC	2.80918	0.000903527
tr|J0WRG9|J0WRG9_9CLOT	2.81034	0.0181507
tr|F6DNP4|F6DNP4_DESRL	2.8192	0.00114532
tr|U7U0K8|U7U0K8_ENTFC	2.81921	0.000128574
tr|Q03DN4|Q03DN4_PEDPA	2.82144	0.00124084
tr|D1PV59|D1PV59_9BACT	2.82397	0.015848
tr|X7PNV3|X7PNV3_ECOLX	2.82766	0.000703704
tr|A0A060NIJ5|A0A060NIJ5_9BURK	2.83199	0.0252221
tr|A0A0X7BA07|A0A0X7BA07_9FLAO	2.83494	0.00425135
tr|V2ZLB6|V2ZLB6_9FIRM	2.83642	0.005113
tr|G5HFU5|G5HFU5_9FIRM	2.84143	0.0145675
tr|F9D2T0|F9D2T0_PREDD	2.84644	0.00151623
tr|R2TK00|R2TK00_9ENTE	2.84729	0.00860577
tr|U2MJK1|U2MJK1_9BACT	2.84742	0.0145675
tr|S4E6W2|S4E6W2_ENTFC	2.8476	0.00204736
tr|F6D3B0|F6D3B0_METPW	2.84975	0.0136442
tr|R5DY79|R5DY79_9FIRM	2.85035	0.00349092
tr|G9RPE3|G9RPE3_9FIRM	2.8505	0.00471702
tr|G9RNH6|G9RNH6_9FIRM	2.85925	0.00519719
tr|A0A0R2HI77|A0A0R2HI77_PEDPE	2.86156	0.000147841
tr|W8ZF90|W8ZF90_ECOLX	2.86324	0.000737952
tr|G9RPN9|G9RPN9_9FIRM	2.87144	0.0256074
tr|A0A133Y396|A0A133Y396_9BACT	2.87654	0.00389626
tr|Q5EZX5|Q5EZX5_9BACT	2.87988	0.00422324
tr|Z5DFL8|Z5DFL8_KLEPN	2.88089	0.00663179
tr|L2P956|L2P956_ENTFC	2.88757	0.000239837
tr|R9I3E5|R9I3E5_BACUN	2.89064	0.0109181
tr|A0A140DM92|A0A140DM92_CLOBE	2.89099	0.000167908
tr|A0A0K2M8N0|A0A0K2M8N0_CLOPA	2.8953	0.000300276
tr|D1PD57|D1PD57_9BACT	2.89538	0.0296656
tr|U7U5X4|U7U5X4_ENTFC	2.89556	0.000488235
tr|R7N1F0|R7N1F0_9FIRM	2.89703	0.00023581
tr|R5D5A9|R5D5A9_9FIRM	2.90151	0.00184684
tr|H1Q2Q8|H1Q2Q8_9BACT	2.90587	0.000362676
tr|G9RWU3|G9RWU3_9FIRM	2.91111	0.00281783
tr|W1K7S5|W1K7S5_9ENTE	2.91427	0.00100219
tr|Q03DY6|Q03DY6_PEDPA	2.91714	0.00251208
tr|M1LSC2|M1LSC2_9CLOT	2.91989	0.00093467
tr|R6YIP5|R6YIP5_9BACE	2.92063	0.00137602
tr|G9RRQ0|G9RRQ0_9FIRM	2.92129	0.00041075
tr|U4P242|U4P242_CLOBB	2.92232	0.00337788
tr|S2EBS3|S2EBS3_9BACT	2.92576	0.0134175
tr|D3LW10|D3LW10_9FIRM	2.93029	0.00146292
tr|A6M062|A6M062_CLOB8	2.96082	0.000140954
tr|G9RTG1|G9RTG1_9FIRM	2.97307	0.018692
tr|A0A0N8VYL7|A0A0N8VYL7_PEDPE	2.98127	0.00349092
tr|U7TXQ8|U7TXQ8_ENTFC	2.9828	0.000846474
tr|A0A155FWN0|A0A155FWN0_ENTCL	2.99331	8.99379e-05
tr|R2MCZ4|R2MCZ4_ENTFC	2.99795	0.0431028
tr|A6M057|A6M057_CLOB8	3.00052	0.00252448
tr|C0CYN9|C0CYN9_9FIRM	3.00092	0.00521339
tr|A0A151ANH5|A0A151ANH5_9CLOT	3.00289	0.00322405
tr|A6LQ46|A6LQ46_CLOB8	3.01806	0.000312533
tr|G9RVU8|G9RVU8_9FIRM	3.02592	0.0179774
tr|R7JCB2|R7JCB2_9PORP	3.02734	0.00879494
tr|U7TK83|U7TK83_ENTFC	3.02909	0.000461041
tr|U7U1K5|U7U1K5_ENTFC	3.03875	0.00020459
tr|A6LPV6|A6LPV6_CLOB8	3.04497	0.000300276
tr|U2LDI0|U2LDI0_9BACT	3.0545	0.00384735
tr|R5FFY1|R5FFY1_9BACT	3.0567	7.98211e-05
tr|W1K7K4|W1K7K4_9ENTE	3.05776	0.000196598
tr|U7U4V9|U7U4V9_ENTFC	3.05928	0.00914554
tr|A0A061NXY2|A0A061NXY2_9BACL	3.06248	0.00503229
tr|Q03H92|Q03H92_PEDPA	3.0645	0.00234588
tr|A0A0R2H6C0|A0A0R2H6C0_PEDPE	3.07966	0.00110341
sp|A9KSJ2|CH10_CLOPH	3.08362	0.00071127
tr|S3Y6X1|S3Y6X1_BACSE	3.09313	0.0346734
tr|R0GC78|R0GC78_PEDAC	3.09416	0.0230977
tr|A6WBL6|A6WBL6_KINRD	3.09616	0.0281193
tr|A0A0R2L8E7|A0A0R2L8E7_9LACO	3.09761	0.00301732
tr|A0A0M1Y1J5|A0A0M1Y1J5_ENTFC	3.10844	0.000238666
tr|A0A0Q0YZ86|A0A0Q0YZ86_PEDPE	3.1215	0.00191815
tr|U5MNJ6|U5MNJ6_CLOSA	3.12833	0.000500681
tr|A6YCZ8|A6YCZ8_9FIRM	3.13168	0.00291524
tr|R9I3N7|R9I3N7_BACUN	3.13238	0.00118058
tr|U5RY88|U5RY88_9CLOT	3.13753	0.00260521
tr|A0A075KFL2|A0A075KFL2_9FIRM	3.1376	0.00338418
tr|R9I3W8|R9I3W8_BACUN	3.13964	0.00398145
tr|A6M2F9|A6M2F9_CLOB8	3.14295	0.000400195
tr|W1UIB5|W1UIB5_CLOBU	3.14879	0.0228316
tr|W0U8T3|W0U8T3_9FIRM	3.15838	7.98211e-05
tr|X7PT80|X7PT80_ECOLX	3.16761	2.75863e-05
tr|D3ICF3|D3ICF3_9BACT	3.17795	0.00708286
tr|G9RPN2|G9RPN2_9FIRM	3.18282	0.01792
tr|X6PW98|X6PW98_9BACT	3.18671	0.000312533
tr|R2M9S0|R2M9S0_ENTFC	3.18939	0.00114532
tr|A0A0R2KY86|A0A0R2KY86_9LACO	3.20064	7.98211e-05
tr|V5XR81|V5XR81_ENTMU	3.20283	0.000107321
tr|L2QD08|L2QD08_ENTFC	3.2228	0.00023581
tr|U7U4G4|U7U4G4_ENTFC	3.22533	0.000178167
tr|U7U384|U7U384_ENTFC	3.22676	0.00123853
tr|K6U3V3|K6U3V3_9CLOT	3.23132	0.00210005
tr|L2Q5C1|L2Q5C1_ENTFC	3.24676	0.000825036
tr|U7TZ66|U7TZ66_ENTFC	3.25081	0.00141938
tr|G2TNF1|G2TNF1_BACCO	3.2531	0.00569119
tr|R0CSJ5|R0CSJ5_9FIRM	3.25712	0.000291795
tr|U7U4W6|U7U4W6_ENTFC	3.27069	0.000107201
tr|A0A133MSW1|A0A133MSW1_ENTFC	3.27968	0.000276103
tr|G9RVG2|G9RVG2_9FIRM	3.28609	0.0280758
tr|R5FDU1|R5FDU1_9BACT	3.28689	0.0201231
tr|W1K8D5|W1K8D5_9ENTE	3.29317	0.00239042
tr|L1QJA1|L1QJA1_9CLOT	3.29607	0.000102262
tr|D8DVS6|D8DVS6_PREBR	3.29682	0.000354903
tr|L1N9J0|L1N9J0_9BACT	3.31981	0.000324526
tr|R8WPI9|R8WPI9_9ENTR	3.3278	0.000912115
tr|K9T127|K9T127_9CYAN	3.32849	0.00631513
tr|A9KSQ8|A9KSQ8_CLOPH	3.32887	0.00262415
tr|G9RPM6|G9RPM6_9FIRM	3.33046	0.0166426
tr|M1MMG1|M1MMG1_9CLOT	3.33118	1.34853e-05
tr|Q03DP1|Q03DP1_PEDPA	3.34002	0.0008753
tr|A0A084JI53|A0A084JI53_9CLOT	3.34262	0.00249052
tr|G7MAC3|G7MAC3_9CLOT	3.34936	5.56086e-05
tr|G9RUY1|G9RUY1_9FIRM	3.3531	0.00163284
tr|D7NEP1|D7NEP1_9BACT	3.37094	0.000191475
tr|U2KQ82|U2KQ82_9BACT	3.37375	0.00123502
tr|A6LQP0|A6LQP0_CLOB8	3.37423	3.3373e-05
tr|E3GBW0|E3GBW0_ENTLS	3.38233	0.000216385
tr|R9S2E9|R9S2E9_ENTFC	3.40484	9.82727e-05
tr|R2PYZ0|R2PYZ0_ENTFC	3.40974	0.00020459
tr|I8ZNH5|I8ZNH5_BACUN	3.41047	0.000138394
tr|U7UN04|U7UN04_9BACT	3.42708	0.00494907
tr|X7NNL8|X7NNL8_ECOLX	3.43114	0.000491421
tr|U7U2N2|U7U2N2_ENTFC	3.43673	7.98211e-05
tr|A0A095Y0K4|A0A095Y0K4_9BACT	3.43805	0.00020459
tr|X2GRW2|X2GRW2_9BACI	3.43858	0.00316091
tr|X6PTV3|X6PTV3_9BACT	3.44508	0.000380587
tr|A0A0C2W6Q7|A0A0C2W6Q7_9BACL	3.44618	0.0131247
tr|U2LJ06|U2LJ06_9BACT	3.46399	0.000777548
tr|W1UBA7|W1UBA7_CLOBU	3.4652	1.12892e-05
tr|A0A085WEG2|A0A085WEG2_9DELT	3.46954	0.0020584
tr|G9RXS7|G9RXS7_9FIRM	3.4718	0.005113
tr|G9RSU8|G9RSU8_9FIRM	3.47914	0.00879494
tr|G9RTJ3|G9RTJ3_9FIRM	3.49014	0.00672213
tr|F8NBM1|F8NBM1_9BACT	3.4945	0.0024694
tr|A0A0E3W2I0|A0A0E3W2I0_9FIRM	3.49682	0.00511317
tr|G9RPL3|G9RPL3_9FIRM	3.49923	0.00691408
tr|L2Q729|L2Q729_ENTFC	3.50937	6.73206e-05
tr|Q03F89|Q03F89_PEDPA	3.51007	0.000318759
tr|A0A143XZP2|A0A143XZP2_9FIRM	3.51343	0.000431001
tr|A0A127B288|A0A127B288_9BACT	3.5184	0.000330273
tr|A0A152RQX8|A0A152RQX8_ECOLX	3.52433	8.2064e-05
tr|Q03EF2|Q03EF2_PEDPA	3.52765	0.000473268
tr|U7TZX1|U7TZX1_ENTFC	3.53083	8.24496e-05
tr|X7P6M6|X7P6M6_ECOLX	3.53905	0.00283048
tr|S4DIJ0|S4DIJ0_ENTFL	3.54053	2.75863e-05
tr|A0A095Y5M2|A0A095Y5M2_9BACT	3.54336	0.00394231
tr|R6WT46|R6WT46_9BACT	3.55041	2.43863e-05
tr|W1U5J0|W1U5J0_CLOBU	3.55591	8.08309e-05
tr|A0A0R2HAT3|A0A0R2HAT3_PEDPE	3.5569	2.55689e-05
tr|W1KA65|W1KA65_9ENTE	3.55895	0.000638671
tr|W1U2Y4|W1U2Y4_CLOBU	3.57597	5.31971e-05
tr|V8BZJ1|V8BZJ1_9BACT	3.58318	0.00291524
tr|V8CR63|V8CR63_9BACT	3.58508	0.00165449
tr|R2PX42|R2PX42_ENTFC	3.59706	0.00020459
tr|D1PTT2|D1PTT2_9BACT	3.60743	0.0148841
tr|A0A0R2H9D7|A0A0R2H9D7_PEDPE	3.61739	0.00123432
tr|A0A0F3FXD4|A0A0F3FXD4_9CLOT	3.61863	6.76027e-05
tr|D9SPW2|D9SPW2_CLOC7	3.63651	0.00322156
tr|G8PC32|G8PC32_PEDCP	3.64138	7.98211e-05
tr|A0A0L8F3K4|A0A0L8F3K4_9CLOT	3.65989	0.0011287
tr|U7U374|U7U374_ENTFC	3.67156	0.000147841
tr|R7BK92|R7BK92_9FIRM	3.6891	0.00142571
tr|U7U4I3|U7U4I3_ENTFC	3.69886	0.00348969
tr|A6M1H0|A6M1H0_CLOB8	3.70008	2.26501e-05
tr|T0PIN2|T0PIN2_9CLOT	3.70704	0.000330273
tr|A6LWD9|A6LWD9_CLOB8	3.7107	4.2933e-05
tr|R2PMM7|R2PMM7_9ENTE	3.71731	9.70682e-05
tr|A0A0K2ML38|A0A0K2ML38_CLOPA	3.72285	3.11873e-05
tr|X6Q2J2|X6Q2J2_9BACT	3.7333	0.00413313
tr|A0A0D0EY84|A0A0D0EY84_9FLAO	3.73385	0.000309721
tr|C4FCA8|C4FCA8_9ACTN	3.74077	0.000681329
tr|A6LR45|A6LR45_CLOB8	3.74698	1.20005e-05
tr|F9D370|F9D370_PREDD	3.75854	0.00123502
tr|A0A0R2H8X5|A0A0R2H8X5_PEDPE	3.76991	6.07491e-05
tr|E4TU00|E4TU00_MARTH	3.77217	0.000185674
tr|R5P743|R5P743_9BACT	3.81988	0.00521339
tr|L0FDG3|L0FDG3_DESDL	3.86868	2.75863e-05
tr|A6LW18|A6LW18_CLOB8	3.88212	0.000817027
tr|U7U0J6|U7U0J6_ENTFC	3.88504	3.11423e-05
tr|U7UT66|U7UT66_9BACT	3.89561	0.000519476
tr|R2PN57|R2PN57_ENTFC	3.92162	0.00052245
tr|W1K5Y4|W1K5Y4_9ENTE	3.93898	7.98233e-05
tr|C0EPJ4|C0EPJ4_NEIFL	3.94733	0.0123622
tr|A6LQ83|A6LQ83_CLOB8	3.95128	1.01213e-05
tr|A0A134BGJ8|A0A134BGJ8_9BACT	3.95737	0.000942865
tr|H1HQ97|H1HQ97_9BACT	3.96077	0.00192867
tr|U7U6S8|U7U6S8_ENTFC	3.97584	7.98211e-05
tr|A0A0K2MJD5|A0A0K2MJD5_CLOPA	4.00032	4.39152e-06
tr|H1SAF6|H1SAF6_9BURK	4.00034	0.0193471
tr|A0A0M9CLN0|A0A0M9CLN0_9ACTN	4.0159	0.0132026
tr|R5FCL8|R5FCL8_9BACT	4.01798	0.00695281
tr|G9RYU2|G9RYU2_9FIRM	4.02561	0.00041075
tr|U7U879|U7U879_ENTFC	4.03203	8.2064e-05
tr|X7PLY9|X7PLY9_ECOLX	4.05852	0.000942865
tr|L2QG94|L2QG94_ENTFC	4.07064	0.00263577
tr|R5P5A8|R5P5A8_9BACT	4.08001	7.98211e-05
tr|F9D100|F9D100_PREDD	4.08114	0.0025275
tr|S4DY12|S4DY12_ENTFC	4.08247	1.23323e-05
tr|L2QEC7|L2QEC7_ENTFC	4.08469	7.26343e-05
tr|A0A0K2MD99|A0A0K2MD99_CLOPA	4.08912	1.01213e-05
tr|L2QFV6|L2QFV6_ENTFC	4.1049	2.42568e-05
tr|U2MRL2|U2MRL2_9BACT	4.13254	0.00130828
tr|E3GGP8|E3GGP8_EUBLK	4.14928	0.00123853
tr|R5DKI5|R5DKI5_9PORP	4.15373	0.00655555
tr|S4FF31|S4FF31_ENTFC	4.19057	5.31971e-05
tr|R0GCI3|R0GCI3_PEDAC	4.19962	3.40479e-05
tr|R7PM92|R7PM92_9CLOT	4.29963	8.2064e-05
tr|W1K4W3|W1K4W3_9ENTE	4.30375	2.43863e-05
tr|L2Q7R8|L2Q7R8_ENTFC	4.30735	9.28121e-06
tr|H1Q2N6|H1Q2N6_9BACT	4.34049	0.000436295
tr|A0A0K2BLH0|A0A0K2BLH0_9GAMM	4.34739	5.83342e-06
tr|U7TZY3|U7TZY3_ENTFC	4.36104	0.000887075
sp|Q03DK3|RBSD_PEDPA	4.38544	1.12892e-05
tr|A0A0E3JRD5|A0A0E3JRD5_CLOSL	4.4338	1.77535e-06
tr|U1FRW1|U1FRW1_9STAP	4.44524	0.00158903
tr|A0A133Y8J5|A0A133Y8J5_9BACT	4.44882	0.000433999
tr|A0A133QFB4|A0A133QFB4_9BACT	4.47114	8.57769e-05
tr|Q03E96|Q03E96_PEDPA	4.50074	0.0031222
tr|V8BQ31|V8BQ31_9BACT	4.51021	0.0011489
tr|W1K6Q9|W1K6Q9_9ENTE	4.56436	4.18543e-05
tr|F8N878|F8N878_9BACT	4.5808	0.00368982
tr|D1PZF6|D1PZF6_9BACT	4.63804	0.000933125
tr|F7NPI7|F7NPI7_9FIRM	4.67094	0.000972737
tr|W8T185|W8T185_EUBAC	4.71061	0.00522448
tr|E1GY47|E1GY47_9BACT	4.76177	0.0022632
tr|C9MTA9|C9MTA9_9BACT	4.77659	0.000942865
tr|U7U543|U7U543_ENTFC	4.79242	2.75863e-05
tr|W1UDH7|W1UDH7_9FIRM	4.7937	2.42568e-05
tr|A0A0K2WH07|A0A0K2WH07_ANEMI	4.82717	0.00113592
tr|A0A154BUX5|A0A154BUX5_9FIRM	4.85454	5.83342e-06
tr|A6LSS1|A6LSS1_CLOB8	4.86277	6.75239e-05
tr|U2KWY5|U2KWY5_9BACT	4.88307	0.00521339
tr|F9D2U5|F9D2U5_PREDD	4.88866	0.00113912
tr|W6N4G7|W6N4G7_CLOTY	4.93029	2.73904e-06
tr|Q03GW8|Q03GW8_PEDPA	4.94975	1.77535e-06
tr|J7SHD4|J7SHD4_CLOSG	5.00827	1.39676e-05
tr|F2NKE1|F2NKE1_MARHT	5.0424	2.26501e-05
tr|F9D119|F9D119_PREDD	5.05513	0.000362055
tr|A0A0A6NVD6|A0A0A6NVD6_9LACO	5.11368	0.000545987
tr|U7UHM1|U7UHM1_9BACT	5.17355	0.00141428
tr|F9VLY7|F9VLY7_ARTSS	5.18083	0.000362676
tr|A0A0C1TXK1|A0A0C1TXK1_9CLOT	5.22761	7.03726e-07
tr|R2M4D7|R2M4D7_ENTFC	5.26814	1.77535e-06
tr|F9D145|F9D145_PREDD	5.292	0.000700495
tr|A0A099BZJ1|A0A099BZJ1_9BACT	5.3969	0.00114532
tr|A0A133XY25|A0A133XY25_9BACT	5.40296	1.3285e-05
tr|A6LTB4|A6LTB4_CLOB8	5.52276	7.03726e-07
tr|U2NC60|U2NC60_ENTFC	5.69683	7.93047e-07
tr|R7PJ16|R7PJ16_9CLOT	5.87988	7.93047e-07
tr|Z9K0Q9|Z9K0Q9_9GAMM	6.18105	0.00023581
tr|C9BAM9|C9BAM9_ENTFC	6.264	0.000578428
tr|A0A0Q6MDK7|A0A0Q6MDK7_9BURK	6.54136	3.80987e-06
tr|A0A100YWH4|A0A100YWH4_9ACTN	7.7474	2.39722e-07

## Sheet: 37_D4 vs D2
Protein ID	log Fold Change	adj.P.Val
tr|K9HKA1|K9HKA1_9PROT	-7.73303	0.0423353
tr|R2PM64|R2PM64_ENTFC	-6.22924	0.0167139
tr|F4GQZ4|F4GQZ4_PUSST	-6.17945	0.0394317
tr|F6D3B0|F6D3B0_METPW	-5.41369	0.0394317
tr|C9XXA5|C9XXA5_CROTZ	-4.57474	0.0474919
tr|G7LYZ5|G7LYZ5_9CLOT	-4.48546	0.0394317
tr|A0A0Q0YZ86|A0A0Q0YZ86_PEDPE	-4.32611	0.0394317
tr|G9QJ79|G9QJ79_9BACI	-4.2507	0.0424389
tr|A0A0K6IHC8|A0A0K6IHC8_9GAMM	-4.12957	0.0424389
tr|Q03GH6|Q03GH6_PEDPA	-4.08609	0.0394317
tr|A0A0R2HA29|A0A0R2HA29_PEDPE	3.78777	0.0394317
tr|U2KQ82|U2KQ82_9BACT	3.94814	0.0394317
tr|A0A133Y8J5|A0A133Y8J5_9BACT	4.21442	0.0359666
tr|C6PZ99|C6PZ99_9CLOT	4.23968	0.0394317
tr|D1PZF6|D1PZF6_9BACT	4.32124	0.0474919
tr|A0A0B5QEA0|A0A0B5QEA0_CLOBE	4.39063	0.0405825
tr|V8CR63|V8CR63_9BACT	4.40269	0.0359666
tr|A0A0L8F3K4|A0A0L8F3K4_9CLOT	5.00674	0.0255143
tr|F8N9L5|F8N9L5_9BACT	5.13	0.0168143
tr|D1PD57|D1PD57_9BACT	5.24226	0.0394317
tr|L2Q817|L2Q817_ENTFC	5.51154	0.0474919
tr|C9MTA9|C9MTA9_9BACT	5.61302	0.020074
tr|W1UZW0|W1UZW0_9FIRM	5.71322	0.0394317
tr|A0A037Z7W8|A0A037Z7W8_CLOTT	5.87708	0.0168143
tr|F8N878|F8N878_9BACT	5.91139	0.0394317
tr|A6WBL6|A6WBL6_KINRD	5.91634	0.0394317
tr|A0A133YWU1|A0A133YWU1_9BACT	5.9172	0.0168143
tr|F9D100|F9D100_PREDD	5.92831	0.0359666
tr|F9D145|F9D145_PREDD	6.06625	0.0168143
tr|F7NPI7|F7NPI7_9FIRM	6.13699	0.0193434
tr|E1GY47|E1GY47_9BACT	6.4894	0.0168143
tr|R9HQS8|R9HQS8_BACVU	6.51065	0.0394317
tr|A0A099BZJ1|A0A099BZJ1_9BACT	6.64221	0.0167139
tr|F9D2U5|F9D2U5_PREDD	6.76977	0.0167139
tr|A0A101I906|A0A101I906_9BACT	6.85614	0.0189443
tr|U7UHM1|U7UHM1_9BACT	7.13034	0.0167139
tr|A6M2Q8|A6M2Q8_CLOB8	7.59508	0.0394317

## Sheet: 37_D6 vs D4
Protein ID	log Fold Change	adj.P.Val
tr|A0A101I906|A0A101I906_9BACT	-7.32739	0.049309
tr|S2KD47|S2KD47_LACDL	-7.10502	0.049309
tr|A0A133YWU1|A0A133YWU1_9BACT	-5.45807	0.049715
tr|D1PY70|D1PY70_9BACT	6.19803	0.049309
tr|D7CRF4|D7CRF4_TRURR	6.26347	0.049309

## Sheet: 37_D8 vs D6
No differentially expressed proteins

## Sheet: 37_D8 vs D2
Protein ID	log Fold Change	adj.P.Val
tr|C0EPJ4|C0EPJ4_NEIFL	-8.35888	0.0020583
tr|K9HKA1|K9HKA1_9PROT	-8.29275	0.0157228
tr|U7TJH5|U7TJH5_ENTFC	-7.53736	0.00283414
tr|Q03E96|Q03E96_PEDPA	-7.01397	0.0136027
tr|R5JRN5|R5JRN5_9BACE	-6.593	0.0319057
tr|A6M2N7|A6M2N7_CLOB8	-6.04623	0.00783634
tr|Q03GH6|Q03GH6_PEDPA	-5.8318	0.00283414
tr|U7TIW7|U7TIW7_ENTFC	-5.61258	0.0157228
tr|G9QM40|G9QM40_9BACI	-5.26483	0.0237879
tr|W1V4K7|W1V4K7_9FIRM	-5.19694	0.032518
tr|Q03GJ1|Q03GJ1_PEDPA	-5.09216	0.00742423
tr|A0A081V1U8|A0A081V1U8_BURCE	-5.08345	0.0196778
tr|S2KA67|S2KA67_LACDL	-5.03414	0.0468862
tr|R2M860|R2M860_ENTFC	-4.82369	0.0276926
tr|A0A0N8VY72|A0A0N8VY72_PEDPE	-4.81862	0.0157228
tr|Q45821|Q45821_CLOAT	-4.7997	0.0065719
tr|Q03HE4|Q03HE4_PEDPA	-4.72445	0.0369814
tr|G9QP70|G9QP70_9BACI	-4.67254	0.0125047
tr|A0A0R2HFW2|A0A0R2HFW2_PEDPE	-4.62829	0.00919106
tr|U5RY88|U5RY88_9CLOT	-4.58518	0.0157228
tr|A0A0T6ZQH4|A0A0T6ZQH4_RHIFR	-4.5021	0.0490389
tr|W1KA65|W1KA65_9ENTE	-4.37266	0.0196778
tr|L2QEY2|L2QEY2_ENTFC	-4.28734	0.0426013
tr|W1K5D4|W1K5D4_9ENTE	-4.26367	0.0369814
tr|A0A143XZP2|A0A143XZP2_9FIRM	-4.14495	0.0237879
tr|K6SZA7|K6SZA7_9CLOT	-4.0971	0.0389219
tr|A0A0K2M7Y5|A0A0K2M7Y5_CLOPA	-3.96142	0.0292627
tr|T4P0T4|T4P0T4_PEPDI	-3.94826	0.0297029
tr|A6LSS1|A6LSS1_CLOB8	-3.94128	0.0437932
tr|R2M724|R2M724_ENTFC	-3.90504	0.0356661
tr|G9QP37|G9QP37_9BACI	-3.79717	0.0413251
tr|A6M3C9|A6M3C9_CLOB8	-3.50724	0.0490389
tr|R2PQ25|R2PQ25_ENTFC	-3.36826	0.0449012
tr|W1K7S5|W1K7S5_9ENTE	-3.26238	0.0437932
tr|R6JUA3|R6JUA3_9CLOT	3.2276	0.0461288
tr|U2KQ82|U2KQ82_9BACT	3.58507	0.0297029
tr|G9RPM9|G9RPM9_9FIRM	3.74192	0.0475919
tr|E1GTI2|E1GTI2_9BACT	3.94896	0.0303994
tr|A6YCZ8|A6YCZ8_9FIRM	3.96582	0.0343166
tr|G9RX33|G9RX33_9FIRM	3.97296	0.0459309
tr|A0A0S2KIC1|A0A0S2KIC1_9BACT	4.03851	0.0319057
tr|U2LDI0|U2LDI0_9BACT	4.0681	0.0157228
tr|V2XVL2|V2XVL2_9FIRM	4.14617	0.0286444
tr|Q03DY6|Q03DY6_PEDPA	4.155	0.0196778
tr|A0A075KFL2|A0A075KFL2_9FIRM	4.16739	0.0310171
tr|A0A0L8F3K4|A0A0L8F3K4_9CLOT	4.19339	0.0246024
tr|A0A0F2JIK0|A0A0F2JIK0_9FIRM	4.21055	0.0482701
tr|D7CRF4|D7CRF4_TRURR	4.24144	0.0490389
tr|E6KAI9|E6KAI9_9BACT	4.40172	0.0482701
tr|R5FRH4|R5FRH4_9BACT	4.46312	0.0437932
tr|U2KQG3|U2KQG3_9BACT	4.60862	0.0136027
tr|V8CR63|V8CR63_9BACT	4.75956	0.00918922
tr|A0A095Y5M2|A0A095Y5M2_9BACT	4.77072	0.0437932
tr|A0A134BGJ8|A0A134BGJ8_9BACT	4.80857	0.0292627
tr|A0A0W7TPF9|A0A0W7TPF9_9FIRM	4.84281	0.0299363
tr|G9RPE3|G9RPE3_9FIRM	4.89457	0.00617606
tr|A0A133YWU1|A0A133YWU1_9BACT	4.90055	0.0157228
tr|R5FHM3|R5FHM3_9BACT	5.05545	0.035821
tr|G9RTK9|G9RTK9_9FIRM	5.07498	0.0157228
tr|G9RXY2|G9RXY2_9FIRM	5.09518	0.0418268
tr|V8BZJ1|V8BZJ1_9BACT	5.11923	0.0224682
tr|A0A133Y8J5|A0A133Y8J5_9BACT	5.15486	0.00416817
tr|G9RXS7|G9RXS7_9FIRM	5.25689	0.0136027
tr|G9RY67|G9RY67_9FIRM	5.28246	0.00742423
tr|D3ICF3|D3ICF3_9BACT	5.34665	0.0196778
tr|G9QJD6|G9QJD6_9BACI	5.37845	0.0426013
tr|A0A134BGZ7|A0A134BGZ7_9BACT	5.42244	0.00527801
tr|G9RTG1|G9RTG1_9FIRM	5.44267	0.0157228
tr|A0A133PTP6|A0A133PTP6_9BACT	5.51288	0.0257697
tr|X6Q2J2|X6Q2J2_9BACT	5.51613	0.0199477
tr|G9RVF5|G9RVF5_9FIRM	5.52918	0.0459309
tr|F9D100|F9D100_PREDD	5.54154	0.0188494
tr|C9PWU8|C9PWU8_9BACT	5.64979	0.0125047
tr|W1UZW0|W1UZW0_9FIRM	5.66544	0.0200327
tr|G9RVU8|G9RVU8_9FIRM	5.70667	0.0297647
tr|R5P743|R5P743_9BACT	5.7451	0.0241087
tr|F8N9L5|F8N9L5_9BACT	5.75788	0.00283414
tr|E3GGP8|E3GGP8_EUBLK	5.76798	0.00355415
tr|G9RTJ3|G9RTJ3_9FIRM	5.76903	0.00822032
tr|D8DU50|D8DU50_PREBR	5.78098	0.0196778
tr|G9RPL3|G9RPL3_9FIRM	5.86664	0.0136027
tr|G9RYU7|G9RYU7_9FIRM	5.92064	0.0157228
tr|U7UN04|U7UN04_9BACT	6.18483	0.0034963
tr|F9D2U5|F9D2U5_PREDD	6.28913	0.00576744
tr|F7NPI7|F7NPI7_9FIRM	6.36131	0.00617606
tr|C9MTA9|C9MTA9_9BACT	6.36779	0.00355415
tr|D1PZF6|D1PZF6_9BACT	6.47042	0.00283414
tr|S3Y6X1|S3Y6X1_BACSE	6.60328	0.0237879
tr|A0A060NIJ5|A0A060NIJ5_9BURK	6.76427	0.00283414
tr|S2K9W1|S2K9W1_LACDL	6.83966	0.0292627
tr|R9HTP7|R9HTP7_BACUN	7.00474	0.0020583
tr|Z9K0Q9|Z9K0Q9_9GAMM	7.03479	0.0157228
tr|D1PD57|D1PD57_9BACT	7.04727	0.00283414
tr|F9D145|F9D145_PREDD	7.06097	0.00283414
tr|G9RSU8|G9RSU8_9FIRM	7.18521	0.00283414
tr|W8T185|W8T185_EUBAC	7.3696	0.035821
tr|E1GY47|E1GY47_9BACT	7.50466	0.00283414
tr|G9RVV8|G9RVV8_9FIRM	7.52953	0.0020583
tr|U7UHM1|U7UHM1_9BACT	7.69238	0.0020583
tr|D1PY70|D1PY70_9BACT	7.77655	0.0020583
tr|A0A099BZJ1|A0A099BZJ1_9BACT	7.85693	0.0020583
tr|F8N878|F8N878_9BACT	7.87265	0.0034963
tr|U2KWY5|U2KWY5_9BACT	8.52547	0.00320725

## Sheet: 55_D4 vs D2
Protein ID	log Fold Change	adj.P.Val
tr|A0A080KLA0|A0A080KLA0_9GAMM	-8.06221	0.00103947
tr|G9QH17|G9QH17_9BACI	-5.13322	0.0490267

## Sheet: 55_D6 vs D4
No differentially expressed proteins

## Sheet: 55_D8 vs D6
No differentially expressed proteins

## Sheet: 55_D8 vs D2
Protein ID	log Fold Change	adj.P.Val
tr|A0A0D6SWS6|A0A0D6SWS6_9PSED	-7.81734	0.0151278
tr|G9QH17|G9QH17_9BACI	-5.64502	0.0188095
tr|K1LIT8|K1LIT8_9LACT	-5.34953	0.0412959
tr|G9QQB1|G9QQB1_9BACI	-5.27691	0.0412959
tr|A0A080KLA0|A0A080KLA0_9GAMM	-4.89776	0.0412959

## Sheet: Interaction 37 vs 55_D4 vs D2
Protein ID	log Fold Change	adj.P.Val
tr|T4P0T4|T4P0T4_PEPDI	-8.76906	0.0166446
tr|A0A080KLA0|A0A080KLA0_9GAMM	9.57571	0.00748289

[truncated: 3 more sheets: Interaction 37 vs 55_D6 vs D4, Interaction 37 vs 55_D8 vs D6, Interaction 37 vs 55_D8 vs D2]
